# Supplementary material for: Proteomic study of left ventricle and cortex in rats after myocardial infarction
Source: Sci Rep. 2024 Mar 22;14:6866. doi: 10.1038/s41598-024-56816-6 (PMC10958002; doi:10.1038/s41598-024-56816-6)
Supplement: Supplementary file 3 — Supplementary Information 3. [file 41598_2024_56816_MOESM3_ESM.xls]

Protein	Description	Gene	m7_1	m7_2	m7_3	m7_4	m7_5	m7_6	m3_1	m3_2	m3_3	m3_4	m3_5	m3_6	m1_1	m1_2	m1_3	m1_4	m1_5	m1_6	s_1	s_2	s_3	s_4	s_5	s_6	m1.vs.s.FC	m1.vs.s.Pvalue	m1.vs.s.log2FC	m1.vs.s.UP.DOWN	m3.vs.s.FC	m3.vs.s.Pvalue	m3.vs.s.log2FC	m3.vs.s.UP.DOWN	m7.vs.s.FC	m7.vs.s.Pvalue	m7.vs.s.log2FC	m7.vs.s.UP.DOWN	GO_NUM	GO_Description	KEGG_Description	KEGG_EC	KEGG_ko	COG_Function_Description	COG_Function_Class	COG_Class_Description	IPR_Term
A0A096MJ89	Arrestin-C	Arr3	13822.078125	0.0	5772.83349609375	4101.65087890625	7876.8046875	4117.86669921875	5669.4912109375	0.0	0.0	5815.76171875	3706.66528320313	0.0	5680.783203125	4340.13916015625	1728.0598144531302	4813.72119140625	6364.3046875	0.0	8007.8408203125	6110.880859375	6637.236328125	0.0	8955.1103515625	8677.060546875	0.597242134739937	0.01300879655233	-0.743612145362565	down	0.65957535335953	0.0268439504368062	-0.600390604920836	down	NA	NA	NA	NA	--	--	arrestin-C	--	--	--	--	--	IPR011021 [Arrestin-like, N-terminal] ; IPR011022[Arrestin C-terminal-like domain]
A0A0F7L1S7	Nitric oxide synthase 1 adaptor protein isoform e	Nos1ap	3070.20458984375	1899.2109375	1336.74108886719	1925.20764160156	1122.94213867188	1670.14318847656	0.0	1317.34106445313	1638.86071777344	1337.99194335938	2476.99487304688	1536.1281738281302	1464.36328125	2075.359375	1040.20153808594	1312.853515625	929.248779296875	1884.49938964844	2954.32690429688	1721.18310546875	4448.36328125	2436.01147460938	2188.25219726563	0.0	0.527739740446721	0.0221442470191527	-0.922101467834135	down	NA	NA	NA	NA	NA	NA	NA	NA	1	Molecular Function:protein binding (GO:0005515)	carboxyl-terminal PDZ ligand of neuronal nitric oxide synthase protein	--	ko04713 Circadian entrainment	--	--	--	IPR006020 [PTB/PI domain] ; IPR027851[Protein of unknown function DUF4628]
A0A0G2JSR4	Signal transducer and activator of transcription	Stat5b	23163.072265625	10317.052734375	11053.208984375	11656.3623046875	14829.4736328125	9741.9853515625	11228.078125	7228.20751953125	9219.283203125	20511.8828125	13019.9638671875	9643.314453125	11728.6318359375	15421.1357421875	13185.267578125	7736.83447265625	10764.84375	6014.1416015625	13222.7587890625	15867.7275390625	25961.294921875	13347.0712890625	18736.744140625	14236.966796875	0.639727878593722	0.0322577547347193	-0.644469739289182	down	NA	NA	NA	NA	NA	NA	NA	NA	2	Molecular Function:DNA binding (GO:0003677),Biological Process:signal transduction (GO:0007165)	signal transducer and activator of transcription 5B	--	ko04012 ErbB signaling pathway ko04062 Chemokine signaling pathway ko04217 Necroptosis ko04630 Jak-STAT signaling pathway ko04658 Th1 and Th2 cell differentiation ko04659 Th17 cell differentiation ko04917 Prolactin signaling pathway ko04933 AGE-RAGE signaling pathway in diabetic complications ko05161 Hepatitis B ko05162 Measles ko05166 HTLV-I infection ko05200 Pathways in cancer ko05203 Viral car…	--	--	--	IPR000980 [SH2 domain] ; IPR013799[STAT transcription factor, protein interaction] ; IPR013800[STAT transcription factor, all-alpha domain] ; IPR013801[STAT transcription factor, DNA-binding]
A0A0G2JVD6	[Histone H3]-lysine(4) N-trimethyltransferase	Kmt2d	4941.232421875	3984.01000976563	738.6416015625	9019.1298828125	9882.751953125	695.517211914063	9376.857421875	7151.79248046875	4375.640625	11061.4365234375	13040.798828125	0.0	0.0	5828.99169921875	0.0	977.332763671875	0.0	820.9779663085941	6014.83984375	7442.1318359375	7391.09326171875	8394.1337890625	6840.91015625	11345.7138671875	0.321631530631699	0.0104365328906733	-1.63651924914107	down	NA	NA	NA	NA	NA	NA	NA	NA	2	Molecular Function:protein binding (GO:0005515),Cellular Component:nucleus (GO:0005634)	histone-lysine N-methyltransferase MLL2	2.1.1.43	ko00310 Lysine degradation	Cell division protein DamX, binds to the septal ring, contains C-terminal SPOR domain	D	Cell cycle control, cell division, chromosome partitioning ;	IPR000644 [CBS domain] ; IPR001214[SET domain] ; IPR003888[FY-rich, N-terminal] ; IPR003889[FY-rich, C-terminal] ; IPR019787[Zinc finger, PHD-finger]
A0A0G2JWM2	NAD-dependent protein deacetylase	Sirt2	1269584.5	4803805.5	4643907.0	2579500.0	1937527.25	2827120.5	1146596.875	3288858.25	2794920.75	1217290.375	2254020.75	2800801.75	2596746.75	2526603.75	2606355.0	4474814.5	4318973.0	2588292.75	1163462.375	1467162.875	1404079.625	2211015.25	2886040.75	2722008.75	1.61229603363411	0.0322383274696939	0.689116661387481	up	NA	NA	NA	NA	NA	NA	NA	NA	1	Molecular Function:NAD+ binding (GO:0070403)	NAD-dependent deacetylase sirtuin 2	3.5.1.-	--	NAD-dependent protein deacetylase, SIR2 family	O	Posttranslational modification, protein turnover, chaperones ;	IPR003000 [Sirtuin family]
A0A0G2JZ56	Ankyrin 2	Ank2	0.0	76600.7109375	62269.5546875	58321.81640625	0.0	70290.296875	36207.05078125	68509.4296875	44060.30078125	65646.3984375	114289.1640625	80325.46875	107529.5625	96257.59375	131470.8125	129763.2109375	97887.109375	105907.15625	23179.623046875	88873.953125	44872.93359375	37129.90234375	56888.703125	77687.8671875	2.03514400892946	0.000795202724854507	1.02513088472126	up	NA	NA	NA	NA	NA	NA	NA	NA	2	Molecular Function:protein binding (GO:0005515),Biological Process:signal transduction (GO:0007165)	ankyrin	--	ko05205 Proteoglycans in cancer	Chromosome segregation ATPase	D	Cell cycle control, cell division, chromosome partitioning ;	IPR000488 [Death domain] ; IPR000906[ZU5 domain] ; IPR002110[Ankyrin repeat] ; IPR020683[Ankyrin repeat-containing domain]
A0A0G2JZV3	ATP/GTP-binding carboxypeptidase 1	Agtpbp1	160339.125	370340.1875	293036.28125	296929.65625	198209.359375	292999.40625	115777.0078125	293986.6875	228468.453125	107459.703125	179169.34375	218602.484375	308185.34375	234060.9375	272802.28125	421408.78125	281657.53125	271986.6875	135144.265625	160797.5625	141399.390625	212550.640625	273876.625	221847.25	1.56256719315801	0.011052040225664	0.643918229551709	up	NA	NA	NA	NA	NA	NA	NA	NA	3	Molecular Function:metallocarboxypeptidase activity (GO:0004181),Biological Process:proteolysis (GO:0006508),Molecular Function:zinc ion binding (GO:0008270)	--	--	--	Murein tripeptide amidase MpaA	M	Cell wall/membrane/envelope biogenesis ;	IPR000834 [Peptidase M14, carboxypeptidase A]
A0A0G2K014	Lymphocyte cytosolic protein 1	Lcp1	76935.53125	90586.421875	75902.9375	95138.03125	185764.90625	79833.8671875	68140.046875	48318.234375	77233.8125	65602.9375	74462.46875	88852.8671875	66715.171875	96730.484375	63974.96875	30927.88671875	34380.94921875	63772.51953125	62970.36328125	114353.0390625	102211.6953125	148429.28125	70129.65625	92096.75	0.604045317946413	0.0362453366771067	-0.727271304403308	down	NA	NA	NA	NA	NA	NA	NA	NA	2	Molecular Function:calcium ion binding (GO:0005509),Molecular Function:protein binding (GO:0005515)	plastin-2	--	--	--	--	--	IPR001715 [Calponin homology domain] ; IPR002048[EF-hand domain]
A0A0G2K0C0	Fucose-1-phosphate guanylyltransferase	Fpgt	10701.037109375	0.0	9919.728515625	0.0	0.0	6687.41650390625	0.0	7551.06689453125	0.0	0.0	0.0	0.0	9705.7685546875	8435.4560546875	13080.896484375	11919.43359375	7002.177734375	5068.78515625	0.0	0.0	0.0	0.0	0.0	0.0	Inf	0	Inf	up	NA	NA	NA	NA	NA	NA	NA	NA	--	--	fucose-1-phosphate guanylyltransferase	2.7.7.30	ko00051 Fructose and mannose metabolism ko00520 Amino sugar and nucleotide sugar metabolism ko01100 Metabolic pathways	Predicted kinase related to galactokinase and mevalonate kinase	R	General function prediction only ;	IPR012887 [L-fucokinase]
A0A0G2K5R0	Phospholipase	Pld1	5736.3056640625	11576.4443359375	11992.7509765625	9304.767578125	4409.0283203125	7088.63818359375	2800.23486328125	9289.3388671875	8676.0361328125	4103.1162109375	5966.69140625	5460.6201171875	7837.03173828125	5284.11279296875	8635.068359375	8651.4794921875	9148.888671875	7643.53515625	3467.93408203125	4277.54736328125	4064.49658203125	6503.2490234375	6724.0439453125	4370.0732421875	1.60504518287967	0.00386191809752491	0.682613910555631	up	NA	NA	NA	NA	1.70392588506395	0.0323038426739283	0.768862584638812	up	2	Molecular Function:catalytic activity (GO:0003824),Molecular Function:phosphatidylinositol binding (GO:0035091)	phospholipase D1/2	3.1.4.4	ko00564 Glycerophospholipid metabolism ko00565 Ether lipid metabolism ko01100 Metabolic pathways ko04014 Ras signaling pathway ko04024 cAMP signaling pathway ko04071 Sphingolipid signaling pathway ko04072 Phospholipase D signaling pathway ko04144 Endocytosis ko04666 Fc gamma R-mediated phagocytosis ko04724 Glutamatergic synapse ko04912 GnRH signaling pathway ko05231 Choline metabolism in cancer	Phosphatidylserine/phosphatidylglycerophosphate/cardiolipin synthase or related enzyme	I	Lipid transport and metabolism ;	IPR001683 [Phox homologous domain] ; IPR001736[Phospholipase D/Transphosphatidylase] ; IPR001849[Pleckstrin homology domain] ; IPR025202[Phospholipase D-like domain]
A0A0G2K6E7	AarF domain-containing kinase 5	Adck5	9704.8330078125	62088.13671875	92808.71875	3991.64819335938	69417.5078125	67950.90625	72117.2109375	0.0	0.0	4099.26318359375	74625.0234375	37677.37109375	79256.96875	0.0	0.0	76658.3515625	0.0	73227.515625	42996.80859375	0.0	3113.470703125	3013.05200195313	36600.515625	67642.078125	2.49015370553081	0.0203994386416684	1.31623479585284	up	NA	NA	NA	NA	NA	NA	NA	NA	--	--	aarF domain-containing kinase	--	--	Predicted unusual protein kinase regulating ubiquinone biosynthesis, AarF/ABC1/UbiB family	HT	Coenzyme transport and metabolism ; Signal transduction mechanisms ;	IPR004147 [UbiB domain]
A0A0G2K774	Ermin	Ermn	31060.2890625	106080.2265625	106925.015625	56165.72265625	43201.25390625	69533.609375	24865.330078125	68469.265625	58367.5546875	35022.6953125	53250.1953125	57764.0078125	63696.3046875	54472.0	54962.9296875	121288.546875	90914.71875	67762.109375	22731.859375	33151.0234375	29454.4453125	47460.63671875	60303.859375	58632.58984375	1.79989935449392	0.0224341797250807	0.847916237203814	up	NA	NA	NA	NA	NA	NA	NA	NA	--	--	--	--	--	--	--	--	--
A0A0G2K8H6	Pro-cathepsin H	Ctsh	52265.62109375	16135.447265625	16713.28125	21145.55078125	17988.171875	10452.744140625	21133.533203125	17027.12890625	28442.171875	15974.693359375	23712.8359375	17701.685546875	15969.0458984375	24684.42578125	14180.974609375	16978.62890625	16985.708984375	15870.5947265625	31644.18359375	33191.765625	40637.6015625	18283.34375	27567.470703125	17086.9140625	0.621510502997481	0.0242689989175931	-0.686149323087726	down	NA	NA	NA	NA	NA	NA	NA	NA	2	Biological Process:proteolysis (GO:0006508),Molecular Function:cysteine-type peptidase activity (GO:0008234)	cathepsin H	3.4.22.16	ko04142 Lysosome ko04210 Apoptosis	Cysteine protease, C1A family	O	Posttranslational modification, protein turnover, chaperones ;	IPR000668 [Peptidase C1A, papain C-terminal] ; IPR013201[Cathepsin propeptide inhibitor domain (I29)]
A0A0H2UHM3	Haptoglobin	Hp	5839.4482421875	7950.140625	41674.0859375	28953.408203125	20728.47265625	26475.375	12004.220703125	11064.525390625	5226.07177734375	9968.91796875	0.0	6902.1923828125	69034.9453125	24005.919921875	28463.89453125	19869.26171875	47124.21484375	30284.4296875	16492.884765625	6331.9501953125	21170.833984375	12248.66796875	30424.978515625	13264.4990234375	2.18927564421397	0.03773697963264	1.13045361075679	up	NA	NA	NA	NA	NA	NA	NA	NA	2	Molecular Function:serine-type endopeptidase activity (GO:0004252),Biological Process:proteolysis (GO:0006508)	haptoglobin	--	--	Secreted trypsin-like serine protease	O	Posttranslational modification, protein turnover, chaperones ;	IPR001254 [Serine proteases, trypsin domain]
A0JPM7	Ferritin (Fragment)	Fth1	270927.65625	305233.6875	435630.15625	332013.0625	251948.21875	276560.53125	286002.25	268822.875	199986.84375	245225.28125	335037.9375	236247.65625	313377.34375	178503.078125	245938.859375	121730.6484375	268430.96875	269351.46875	299930.53125	356874.4375	388346.0	444611.6875	388631.125	298696.78125	0.641834745534386	0.00544809631961519	-0.639726203283666	down	NA	NA	NA	NA	NA	NA	NA	NA	2	Biological Process:cellular iron ion homeostasis (GO:0006879),Molecular Function:ferric iron binding (GO:0008199)	ferritin heavy chain	1.16.3.2	ko04216 Ferroptosis ko04217 Necroptosis ko04978 Mineral absorption	Ferritin	P	Inorganic ion transport and metabolism ;	IPR008331 [Ferritin/DPS protein domain]
B0BNE7	Tetraspanin	Tspan7	0.0	26013.3671875	19543.578125	23024.255859375	0.0	31306.423828125	0.0	23866.154296875	0.0	26004.9296875	28115.09765625	0.0	31657.3828125	19056.2578125	27901.296875	16855.572265625	26095.716796875	21264.646484375	0.0	0.0	0.0	0.0	0.0	0.0	Inf	0	Inf	up	NA	NA	NA	NA	NA	NA	NA	NA	1	Cellular Component:integral component of membrane (GO:0016021)	tetraspanin-7	--	ko05202 Transcriptional misregulation in cancer	--	--	--	IPR018499 [Tetraspanin/Peripherin]
B1WBM0	Tetraspanin	Cd9	123015.203125	257347.859375	282522.75	160431.5	131101.640625	205909.9375	78813.6171875	175971.59375	166067.9375	84698.2578125	155012.84375	165801.34375	161418.265625	145369.625	164949.828125	302250.9375	293371.25	189550.46875	91350.9296875	92508.6171875	107489.78125	125333.6015625	159233.890625	156476.46875	1.71616861291685	0.0184977046198568	0.77919130404295	up	NA	NA	NA	NA	1.58429754607702	0.0379584141164355	0.663843312650424	up	1	Cellular Component:integral component of membrane (GO:0016021)	CD9 antigen	--	ko04640 Hematopoietic cell lineage	--	--	--	IPR018499 [Tetraspanin/Peripherin]
B1WBR5	Mobp protein	Mobp	88473.3359375	326936.15625	394484.4375	229616.515625	143794.6875	220084.09375	70469.0078125	160879.453125	181492.96875	62945.23046875	132414.78125	201523.578125	176753.953125	156210.03125	130241.8828125	224455.34375	269331.9375	181338.375	84853.0	76908.8203125	77977.9296875	159655.140625	131957.625	93836.2734375	1.82078044800592	0.00600167549272006	0.864556970821531	up	NA	NA	NA	NA	2.24474470930125	0.0366339714900411	1.16655137923471	up	--	--	--	--	--	Cell division protein FtsN	D	Cell cycle control, cell division, chromosome partitioning ;	IPR011011 [Zinc finger, FYVE/PHD-type]
D3Z9N6	Versican core protein	Vcan	6709.02099609375	21101.1484375	11035.5703125	9997.1123046875	7735.17529296875	10097.845703125	9303.2373046875	11053.6162109375	11512.3662109375	5526.40234375	4358.54150390625	14801.9375	9766.58984375	13501.6640625	7569.3837890625	17439.6796875	13150.9208984375	14750.80078125	9119.9873046875	7652.95166015625	5799.1708984375	7442.04931640625	7717.0712890625	10420.5576171875	1.58206044034215	0.0143833584642526	0.661804716951188	up	NA	NA	NA	NA	NA	NA	NA	NA	3	Molecular Function:protein binding (GO:0005515),Molecular Function:hyaluronic acid binding (GO:0005540),Biological Process:cell adhesion (GO:0007155)	versican core protein	--	ko04514 Cell adhesion molecules (CAMs)	Spore coat protein CotH	M	Cell wall/membrane/envelope biogenesis ;	IPR000436 [Sushi/SCR/CCP domain] ; IPR000538[Link domain] ; IPR000742[EGF-like domain] ; IPR001304[C-type lectin-like]
D3ZLU0	C2 calcium-dependent domain-containing 4C	C2cd4c	59495.9609375	57323.81640625	65252.83984375	70239.359375	79302.703125	76648.078125	66588.5703125	33114.12109375	95310.6328125	87211.25	72523.7265625	62557.95703125	64743.7578125	77911.2734375	85086.8125	62671.12109375	57056.3671875	37010.390625	39647.94140625	36010.59375	60953.73046875	24593.74609375	36232.9140625	58674.56640625	1.50120838762674	0.0387752609326335	0.58612425605808	up	1.62938021830959	0.0298511904203167	0.704323298193397	up	1.59406970060606	0.00414733373533112	0.672714712465308	up	1	Molecular Function:protein binding (GO:0005515)	--	--	--	--	--	--	IPR000008 [C2 domain]
D3ZM03	Vacuolar ATPase assembly integral membrane protein VMA21	LOC100912478	144239.6875	63914.23046875	121582.640625	131567.828125	107213.71875	136997.734375	112614.4453125	133561.390625	132441.21875	122524.734375	120098.4921875	145803.84375	130567.0078125	62295.8203125	85179.5546875	114173.390625	25050.669921875	140924.53125	115790.0703125	135633.78125	186419.296875	161122.046875	132822.40625	135712.96875	0.64344738633232	0.0323531445108793	-0.636105908493748	down	NA	NA	NA	NA	NA	NA	NA	NA	1	Biological Process:vacuolar proton-transporting V-type ATPase complex assembly (GO:0070072)	--	--	--	--	--	--	IPR019013 [Vacuolar ATPase assembly integral membrane protein Vma21]
D3ZN61	Leucine-rich repeat LGI family, member 3	Lgi3	29790.23046875	70417.2734375	110542.859375	89533.1796875	37200.58984375	68091.75	52574.28515625	62948.9375	57622.71875	41500.55859375	64715.296875	75002.8515625	61532.91015625	62921.66796875	61933.88671875	77120.359375	109594.8046875	67158.125	34679.12109375	46390.9765625	28705.244140625	32568.775390625	61103.953125	72569.8671875	1.59504761862171	0.0258087927027424	0.673599494914224	up	NA	NA	NA	NA	NA	NA	NA	NA	1	Molecular Function:protein binding (GO:0005515)	leucine-rich repeat LGI family member 3	--	--	Leucine-rich repeat (LRR) protein	K	Transcription ;	IPR001611 [Leucine-rich repeat] ; IPR005492[Leucine-rich glioma-inactivated , EPTP repeat]
D3ZQN3	PNMA family member 8B	Pnma8b	66485.375	59455.2890625	32402.30859375	32917.4921875	61815.76171875	55696.55078125	32580.43359375	67864.796875	58658.7265625	31421.119140625	30573.837890625	56103.94140625	34494.890625	33138.0703125	39990.32421875	30749.228515625	28169.83984375	33893.6328125	58557.3125	31017.318359375	45094.1171875	64491.40234375	59465.328125	59299.7109375	0.630450159274584	0.010889625811254	-0.665545773199162	down	NA	NA	NA	NA	NA	NA	NA	NA	--	--	--	--	--	--	--	--	IPR026523 [Paraneoplastic antigen Ma]
D4A1U8	Similar to RIKEN cDNA 5830475I06	RGD1311744	19201.021484375	4375.98974609375	4798.84423828125	9083.3798828125	9030.3017578125	6847.67578125	4829.68896484375	4220.19580078125	11847.25	8088.0361328125	6312.96728515625	4031.20727539063	7766.71923828125	6699.66748046875	5662.43359375	7597.1318359375	8422.630859375	4195.99267578125	6706.3359375	6647.03955078125	9635.82421875	14270.10546875	11435.7587890625	14744.294921875	0.635954971670435	0.0354858326045175	-0.653003474735449	down	NA	NA	NA	NA	NA	NA	NA	NA	--	--	--	--	--	Secreted protein containing bacterial Ig-like domain and vWFA domain	R	General function prediction only ;	IPR002035 [von Willebrand factor, type A] ; IPR013694[VIT domain]
D4A2W1	AP3A hydrolase	Enpp4	14273.62890625	21714.240234375	15616.2822265625	10258.2255859375	17144.138671875	17483.521484375	0.0	19367.140625	17930.798828125	0.0	11903.39453125	9774.3271484375	17725.6484375	0.0	20529.9375	25772.11328125	12916.814453125	13071.501953125	0.0	10003.400390625	4433.40966796875	2514.599609375	6053.33544921875	2758.966796875	3.49390708626372	0.00170436404347653	1.80484124306609	up	2.86137248630612	0.00718298757360039	1.51670731631452	up	3.12099298913227	0.000588664151316529	1.64200511645114	up	1	Molecular Function:catalytic activity (GO:0003824)	ectonucleotide pyrophosphatase/phosphodiesterase family member 4	3.6.1.29	ko00230 Purine metabolism	Predicted pyrophosphatase or phosphodiesterase, AlkP superfamily	R	General function prediction only ;	IPR002591 [Type I phosphodiesterase/nucleotide pyrophosphatase/phosphate transferase]
D4A4U2	Bardet-Biedl syndrome 1	Bbs1	11211.4853515625	0.0	0.0	2255.515625	0.0	2411.95458984375	2562.66748046875	2466.4052734375	1842.56091308594	1864.91784667969	0.0	1708.8251953125	0.0	1628.69689941406	2198.47583007813	1007.51141357422	1322.58154296875	1288.048828125	2017.57922363281	3223.23413085938	7018.27294921875	2198.56518554688	4047.49682617188	2485.3779296875	0.42563856249533	0.0467531146846865	-1.23229923117113	down	NA	NA	NA	NA	NA	NA	NA	NA	--	--	Bardet-Biedl syndrome 1 protein	--	--	--	--	--	IPR032728 [Bardet-Biedl syndrome 1, N-terminal]
D4A9Q5	Carboxypeptidase M	Cpm	19714.279296875	65376.76171875	69724.2578125	37143.86328125	41174.484375	52069.0	9019.3017578125	49406.71484375	39386.0625	7747.31591796875	38713.5078125	35134.44921875	40159.65234375	37427.65625	34004.49609375	77817.5703125	72508.53125	41686.71484375	10180.5263671875	28613.20703125	26824.32421875	32860.078125	42191.90625	39239.01171875	1.68754498359797	0.0476881469398952	0.754925959496055	up	NA	NA	NA	NA	NA	NA	NA	NA	3	Molecular Function:metallocarboxypeptidase activity (GO:0004181),Biological Process:proteolysis (GO:0006508),Molecular Function:zinc ion binding (GO:0008270)	carboxypeptidase M	3.4.17.12	--	Murein tripeptide amidase MpaA	M	Cell wall/membrane/envelope biogenesis ;	IPR000834 [Peptidase M14, carboxypeptidase A]
D4AC16	TBC1 domain family member 1	Tbc1d1	12454.4453125	6934.326171875	9198.0166015625	2745.5361328125	16636.197265625	8356.478515625	7069.341796875	6271.24560546875	4998.28857421875	0.0	4611.962890625	7168.8583984375	0.0	2477.68579101563	3321.7294921875	1784.107421875	4718.50634765625	2583.73974609375	7768.1796875	5153.3466796875	11543.556640625	7804.68505859375	4620.21826171875	15419.59765625	0.341484699322584	0.0172495047254811	-1.55010715679939	down	NA	NA	NA	NA	NA	NA	NA	NA	1	Molecular Function:protein binding (GO:0005515)	TBC1 domain family member 1	--	ko04152 AMPK signaling pathway	--	--	--	IPR000195 [Rab-GTPase-TBC domain] ; IPR006020[PTB/PI domain] ; IPR021785[Domain of unknown function DUF3350]
D4ACK1	Nucleoporin 214 (Fragment)	Nup214	19252.25	116422.953125	39340.8828125	55794.453125	175270.921875	238300.765625	94177.609375	30094.94921875	125609.7421875	274096.96875	0.0	127559.7421875	19159.05078125	16908.375	8528.9658203125	159152.625	27859.41796875	29154.884765625	251390.640625	96330.3359375	126297.6484375	54908.27734375	110567.2421875	127159.8671875	0.340131683066963	0.0398153269742919	-1.55583469638457	down	NA	NA	NA	NA	NA	NA	NA	NA	--	--	nuclear pore complex protein Nup214	--	ko03013 RNA transport ko05169 Epstein-Barr virus infection	--	--	--	--
E9PU10	Interferon gamma-inducible protein 47	Ifi47	0.0	368350.5625	401115.75	17814.791015625	297297.5	304321.625	347498.25	330751.15625	302583.0625	324404.625	327383.9375	332322.78125	349188.4375	217928.109375	0.0	15445.2001953125	189474.984375	280305.40625	405603.65625	317422.78125	469475.625	449375.15625	375782.09375	319762.46875	0.540257892419849	0.0131949559336245	-0.888279851871423	down	NA	NA	NA	NA	NA	NA	NA	NA	2	Molecular Function:GTP binding (GO:0005525),Cellular Component:membrane (GO:0016020)	interferon gamma inducible protein 47	--	ko04668 TNF signaling pathway	--	--	--	IPR007743 [Immunity-related GTPases-like]
F1LMP9	Disabled homolog 2	Dab2	11712.9658203125	5261.9462890625	4897.19873046875	4903.2353515625	6791.546875	3029.97705078125	10158.70703125	5016.8759765625	5611.0302734375	7156.15380859375	4204.46923828125	6613.1181640625	6039.373046875	4417.76953125	4177.7314453125	2869.01147460938	2465.65625	2884.10302734375	6277.13623046875	6319.115234375	10223.0595703125	6472.19091796875	3688.30639648438	4862.75244140625	0.603913802282017	0.0392769531058085	-0.72758544913618	down	NA	NA	NA	NA	NA	NA	NA	NA	1	Molecular Function:protein binding (GO:0005515)	disabled homolog 2	--	ko04144 Endocytosis	--	--	--	IPR006020 [PTB/PI domain]
F1LN45	Transient receptor potential cation channel, subfamily M, member 3	Trpm3	18620.125	9670.1240234375	11540.6142578125	19871.1640625	16999.39453125	9469.8017578125	12917.9765625	11759.9501953125	10433.5263671875	7505.931640625	7512.47021484375	15169.7548828125	10231.0615234375	10453.76953125	10133.48828125	10946.1572265625	8019.388671875	6976.68505859375	8875.939453125	20326.974609375	17053.896484375	14734.07421875	9161.4951171875	18008.154296875	0.643831741959279	0.0422391704615073	-0.635244389090158	down	NA	NA	NA	NA	NA	NA	NA	NA	5	Molecular Function:ion channel activity (GO:0005216),Biological Process:ion transport (GO:0006811),Cellular Component:membrane (GO:0016020),Biological Process:protein tetramerization (GO:0051262),Biological Process:transmembrane transport (GO:0055085)	transient receptor potential cation channel subfamily M member 3	--	--	--	--	--	IPR005821 [Ion transport domain] ; IPR032415[TRPM, tetramerisation domain]
F1LS79	Chondroitin sulfate proteoglycan 4	Cspg4	184796.875	152507.984375	194297.28125	194456.28125	218681.625	146625.296875	179855.578125	122728.046875	168454.671875	167604.96875	119120.703125	166020.3125	19732.552734375	145730.109375	145683.84375	112490.390625	72060.2734375	111604.8125	225279.484375	170148.515625	186868.359375	225544.078125	79161.8203125	153021.265625	0.583931006112835	0.0358874323690539	-0.776130176157065	down	NA	NA	NA	NA	NA	NA	NA	NA	--	--	chondroitin sulfate proteoglycan 4	--	--	Uncharacterized membrane-anchored protein	S	Function unknown ;	IPR001791 [Laminin G domain]
G3V715	5-AMP-activated protein kinase catalytic subunit alpha-2	Prkaa2	48806.40234375	46959.45703125	30780.5390625	26856.21875	55362.84375	56754.81640625	32573.47265625	46027.03125	22721.619140625	51727.36328125	51414.546875	38554.1171875	52702.26171875	36147.97265625	47728.2109375	71832.125	57232.52734375	42224.91015625	33285.75390625	44889.4140625	22324.580078125	37693.28125	43444.34765625	14443.546875	1.57010688139333	0.0254697181543883	0.650862770586767	up	NA	NA	NA	NA	NA	NA	NA	NA	3	Molecular Function:protein kinase activity (GO:0004672),Molecular Function:ATP binding (GO:0005524),Biological Process:protein phosphorylation (GO:0006468)	5'-AMP-activated protein kinase, catalytic alpha subunit	2.7.11.11	ko04068 FoxO signaling pathway ko04140 Autophagy - animal ko04150 mTOR signaling pathway ko04151 PI3K-Akt signaling pathway ko04152 AMPK signaling pathway ko04211 Longevity regulating pathway ko04213 Longevity regulating pathway - multiple species ko04371 Apelin signaling pathway ko04530 Tight junction ko04710 Circadian rhythm ko04910 Insulin signaling pathway ko04920 Adipocytokine signaling path…	Serine/threonine protein kinase	T	Signal transduction mechanisms ;	IPR000719 [Protein kinase domain] ; IPR032270[AMPK, C-terminal adenylate sensor domain]
G3V7R1	Nuclear pore complex protein Nup50	Nup50	78702.375	39197.3203125	46035.6171875	43556.6484375	67857.6484375	0.0	96331.484375	92590.71875	37726.78515625	0.0	87677.9765625	96912.5625	51988.37890625	6184.88720703125	5232.60302734375	20783.67578125	6393.19091796875	19235.8671875	17062.513671875	69851.2265625	64147.859375	33946.49609375	41593.75390625	87062.140625	0.350115430672439	0.0245410900718576	-1.51409744767671	down	NA	NA	NA	NA	NA	NA	NA	NA	2	Cellular Component:nuclear pore (GO:0005643),Biological Process:intracellular transport (GO:0046907)	nuclear pore complex protein Nup50	--	ko03013 RNA transport	--	--	--	IPR000156 [Ran binding domain] ; IPR015007[Nuclear pore complex, NUP2/50/61]
G3V894	Muscarinic acetylcholine receptor	Chrm4	8690.44140625	11560.09375	14016.123046875	0.0	3470.931640625	6422.30712890625	10699.1953125	6063.16162109375	5814.66259765625	5315.4169921875	0.0	10941.5322265625	9094.2724609375	9703.935546875	6872.80517578125	13509.099609375	11770.9306640625	12678.2880859375	10106.9228515625	4150.53857421875	4793.5556640625	0.0	9076.8193359375	5341.62158203125	1.58426356770094	0.0341856411638019	0.663812370886695	up	NA	NA	NA	NA	NA	NA	NA	NA	3	Molecular Function:G-protein coupled receptor activity (GO:0004930),Biological Process:G-protein coupled receptor signaling pathway (GO:0007186),Cellular Component:integral component of membrane (GO:0016021)	muscarinic acetylcholine receptor M4	--	ko04080 Neuroactive ligand-receptor interaction ko04725 Cholinergic synapse ko04810 Regulation of actin cytoskeleton	--	--	--	IPR000276 [G protein-coupled receptor, rhodopsin-like]
G3V9B3	Myelin-associated glycoprotein	Mag	748613.0	2384723.75	3106611.5	1691719.625	1103650.25	1716144.125	566060.5625	1764116.0	1467363.5	560916.625	1304731.75	1540727.0	1717541.75	1454598.125	1686018.5	2772584.25	2870497.0	1765958.625	604681.0	857639.4375	775393.625	1254693.375	1741395.0	1644711.75	1.78340814827315	0.0175729758171152	0.83463691390216	up	NA	NA	NA	NA	NA	NA	NA	NA	--	--	myelin associated glycoprotein	--	ko04514 Cell adhesion molecules (CAMs)	--	--	--	IPR013162 [CD80-like, immunoglobulin C2-set]
G3V9L7	Glycerophosphodiester phosphodiesterase domain-containing 5	Gdpd5	7217.857421875	3840.70263671875	3784.17944335938	2712.2578125	2312.86791992188	3576.05053710938	0.0	4524.5498046875	4140.18603515625	3576.7529296875	3032.08129882813	0.0	0.0	0.0	3086.43774414063	0.0	2886.7421875	2793.36865234375	5124.7548828125	3723.09057617188	4935.7880859375	0.0	3830.80346679688	5309.57763671875	0.637362806241118	0.0103262896682296	-0.649813262808186	down	NA	NA	NA	NA	NA	NA	NA	NA	2	Biological Process:lipid metabolic process (GO:0006629),Molecular Function:phosphoric diester hydrolase activity (GO:0008081)	--	--	--	Glycerophosphoryl diester phosphodiesterase	I	Lipid transport and metabolism ;	IPR030395 [Glycerophosphodiester phosphodiesterase domain]
I7FKL4	Myelin basic protein	Mbp	27707266.0	88880064.0	104787536.0	70540816.0	43145816.0	66753168.0	17398808.0	56295232.0	65720736.0	19478650.0	44313420.0	56711164.0	61286568.0	50353728.0	59912764.0	102542080.0	102537208.0	67206720.0	22494424.0	29937988.0	29550440.0	45036480.0	64128400.0	62369984.0	1.75072209943703	0.0229175860658874	0.807950096002871	up	NA	NA	NA	NA	NA	NA	NA	NA	1	Molecular Function:structural constituent of myelin sheath (GO:0019911)	myelin basic protein	--	--	--	--	--	IPR000548 [Myelin basic protein]
O35077	Glycerol-3-phosphate dehydrogenase [NAD(+)], cytoplasmic	Gpd1	177163.921875	464860.0625	430978.09375	224475.28125	229319.625	279756.84375	145917.15625	336829.875	270246.6875	134831.5625	298232.375	310758.59375	248375.234375	257754.0625	324358.21875	382616.8125	400026.6875	304350.09375	151366.65625	169048.4375	169233.734375	219056.234375	284723.8125	234354.09375	1.5617427168966	0.00577619241755773	0.643156801988168	up	NA	NA	NA	NA	NA	NA	NA	NA	5	Molecular Function:glycerol-3-phosphate dehydrogenase [NAD+] activity (GO:0004367),Biological Process:carbohydrate metabolic process (GO:0005975),Biological Process:glycerol-3-phosphate catabolic process (GO:0046168),Molecular Function:NAD binding (GO:0051287),Biological Process:oxidation-reduction process (GO:0055114)	glycerol-3-phosphate dehydrogenase (NAD+)	1.1.1.8	ko00564 Glycerophospholipid metabolism	Glycerol-3-phosphate dehydrogenase	C	Energy production and conversion ;	IPR006109 [Glycerol-3-phosphate dehydrogenase, NAD-dependent, C-terminal] ; IPR011128[Glycerol-3-phosphate dehydrogenase, NAD-dependent, N-terminal]
O35276	Neuropilin-2	Nrp2	28944.49609375	36288.359375	20655.6171875	22885.0546875	15083.9921875	15718.2529296875	7822.37744140625	26935.068359375	5855.38427734375	0.0	6018.68896484375	11053.765625	7300.85791015625	18321.73828125	10979.63671875	9220.0576171875	4798.5361328125	5475.03173828125	30872.818359375	17846.01171875	20195.84375	23472.0859375	13820.5	5771.798828125	0.500949544521072	0.0435506756726668	-0.997262791935739	down	NA	NA	NA	NA	NA	NA	NA	NA	1	Cellular Component:membrane (GO:0016020)	neuropilin 2	--	--	Regulatory P domain of the subtilisin-like proprotein convertases and other proteases	O	Posttranslational modification, protein turnover, chaperones ;	IPR000421 [Coagulation factor 5/8 C-terminal domain] ; IPR000859[CUB domain] ; IPR000998[MAM domain] ; IPR022579[Neuropilin, C-terminal]
P02696	Retinol-binding protein 1	Rbp1	41741.80859375	27650.669921875	19216.38671875	26733.6875	30044.4296875	19029.9375	20335.80859375	24193.0234375	18633.43359375	16774.515625	20147.548828125	21660.767578125	21016.78515625	19017.6171875	12451.3173828125	17738.943359375	13755.7744140625	16072.6142578125	23828.640625	25810.951171875	41581.234375	39333.68359375	23911.224609375	18441.228515625	0.578652531310162	0.0231870782400121	-0.789230794743733	down	NA	NA	NA	NA	NA	NA	NA	NA	--	--	--	--	--	--	--	--	IPR000566 [Lipocalin/cytosolic fatty-acid binding domain]
P02793	Ferritin light chain 1	Ftl1	112524.1484375	73317.4375	124329.0625	84030.5	60169.296875	58522.06640625	50817.04296875	68442.21875	65734.2890625	56693.26953125	81465.25	63863.02734375	60726.76953125	45611.3359375	55849.8046875	28733.8984375	61804.2109375	67135.0546875	68446.53125	93312.5625	127974.328125	99801.59375	79590.1953125	72845.859375	0.590181084821222	0.00596678957020479	-0.76077041144702	down	NA	NA	NA	NA	NA	NA	NA	NA	2	Biological Process:cellular iron ion homeostasis (GO:0006879),Molecular Function:ferric iron binding (GO:0008199)	ferritin light chain	--	ko04216 Ferroptosis ko04217 Necroptosis ko04978 Mineral absorption	Ferritin	P	Inorganic ion transport and metabolism ;	IPR008331 [Ferritin/DPS protein domain]
P12839	Neurofilament medium polypeptide	Nefm	1051384.25	3968985.75	5038479.0	2318369.0	1566846.75	2339712.0	1079038.5	2846089.25	2055339.125	1346604.25	2675870.75	2316743.0	2346444.25	2174101.25	2589774.0	4066022.0	4918374.0	2554879.0	839235.5625	2068839.875	1321293.625	1475427.0	2639966.5	2576011.75	1.70771723380947	0.0392298332754034	0.77206911128567	up	NA	NA	NA	NA	NA	NA	NA	NA	2	Molecular Function:structural molecule activity (GO:0005198),Cellular Component:intermediate filament (GO:0005882)	neurofilament medium polypeptide (neurofilament 3)	--	ko05014 Amyotrophic lateral sclerosis (ALS)	--	--	--	IPR001664 [Intermediate filament protein] ; IPR006821[Intermediate filament head, DNA-binding domain]
P23457	3-alpha-hydroxysteroid dehydrogenase	Akr1c9	41842.421875	21603.603515625	20357.150390625	37021.89453125	19163.599609375	28248.705078125	24361.34765625	16275.3466796875	11919.462890625	26362.607421875	15207.869140625	55580.41796875	18780.677734375	14424.0009765625	26171.306640625	0.0	11636.677734375	18824.208984375	40978.01171875	39319.4375	35775.8515625	53371.5859375	0.0	27387.259765625	0.456413617769717	0.00233556451260648	-1.13158625769603	down	NA	NA	NA	NA	NA	NA	NA	NA	--	--	--	--	--	Aldo/keto reductase, related to diketogulonate reductase	Q	Secondary metabolites biosynthesis, transport and catabolism ;	IPR023210 [NADP-dependent oxidoreductase domain]
P47987	Plasmolipin	Pllp	41409.46875	74572.8828125	147816.15625	84631.1875	67503.9609375	86702.78125	26758.634765625	71120.984375	73822.84375	33050.43359375	58722.5703125	73795.265625	77707.15625	66069.375	86797.8359375	152023.890625	144490.359375	65238.0390625	30661.703125	51430.16015625	37891.69921875	57046.73828125	98495.2421875	65590.4375	1.73643772254834	0.0499964359901081	0.796130669296543	up	NA	NA	NA	NA	NA	NA	NA	NA	1	Cellular Component:membrane (GO:0016020)	--	--	--	--	--	--	IPR008253 [Marvel domain]
P51158	Ras-related protein Rab-28	Rab28	5974.98388671875	0.0	6511.23291015625	0.0	0.0	1570.61572265625	1785.44677734375	1435.68762207031	1831.87292480469	1655.4130859375	1933.42687988281	1743.07470703125	1430.26708984375	2473.58715820313	0.0	3138.15698242188	3780.48608398438	0.0	0.0	6432.4990234375	16017.0078125	7061.2568359375	8843.0166015625	0.0	0.28217550492535	0.0488832359938068	-1.82533533890303	down	0.180511054764921	0.0375558281690156	-2.46984090228373	down	NA	NA	NA	NA	2	Molecular Function:GTP binding (GO:0005525),Biological Process:small GTPase mediated signal transduction (GO:0007264)	Ras-related protein Rab-28	--	--	GTPase SAR1 family domain	R	General function prediction only ;	IPR001806 [Small GTPase superfamily]
Q09426	2-hydroxyacylsphingosine 1-beta-galactosyltransferase	Ugt8	16928.27734375	24961.00390625	27208.734375	18230.515625	12643.322265625	18147.94140625	3679.84716796875	18263.8203125	15740.6357421875	2392.7978515625	12385.4990234375	16746.201171875	18116.1328125	14853.60546875	32577.736328125	28429.123046875	25946.193359375	34692.58984375	8188.42578125	4780.67578125	18494.091796875	14880.9677734375	16658.8359375	13288.1748046875	2.02664839272237	0.0070355844002039	1.01909581447024	up	NA	NA	NA	NA	1.54827605893129	0.0467508757617141	0.630662728163993	up	1	Biological Process:metabolic process (GO:0008152)	ceramide galactosyltransferase	2.4.1.47	ko00565 Ether lipid metabolism ko00600 Sphingolipid metabolism ko01100 Metabolic pathways	UDP:flavonoid glycosyltransferase YjiC, YdhE family	G	Carbohydrate transport and metabolism ;	IPR002213 [UDP-glucuronosyl/UDP-glucosyltransferase]
Q32PZ3	Protein unc-45 homolog A	Unc45a	17929.947265625	16715.66015625	9345.61328125	13459.98046875	18417.3046875	9113.970703125	12695.3076171875	10565.5458984375	13639.3232421875	5543.34716796875	15027.25	9629.1103515625	4400.544921875	6731.83056640625	11999.3525390625	6180.814453125	6743.8486328125	5703.662109375	15331.458984375	19041.693359375	19356.408203125	20426.376953125	20197.115234375	5803.2236328125	0.416948939570775	0.00330659520375305	-1.26205737581792	down	NA	NA	NA	NA	NA	NA	NA	NA	1	Molecular Function:protein binding (GO:0005515)	protein unc-45	--	--	Tetratricopeptide (TPR) repeat	R	General function prediction only ;	IPR019734 [Tetratricopeptide repeat] ; IPR024660[UNC-45/Cro1/She4, central domain]
Q3SWS9	Janus kinase and microtubule-interacting protein 1	Jakmip1	20443.86328125	6582.11181640625	8770.0966796875	0.0	29467.60546875	26766.458984375	7335.52783203125	27432.255859375	44517.40625	11107.5048828125	0.0	30965.44140625	16136.36328125	10133.1875	10001.4443359375	0.0	24042.939453125	9602.7119140625	27824.421875	15654.8017578125	24255.3203125	32092.578125	22662.34765625	19607.02734375	0.590443659844299	0.0259841486985559	-0.760128690711262	down	NA	NA	NA	NA	NA	NA	NA	NA	--	--	--	--	--	--	--	--	IPR031994 [Janus kinase and microtubule-interacting protein, C-terminal domain]
Q3ZB98	Breast carcinoma-amplified sequence 1 homolog	Bcas1	153750.765625	494058.96875	510131.65625	323764.59375	227929.578125	290145.4375	160811.21875	351668.8125	301009.09375	131312.21875	264870.03125	327622.5	305222.125	274471.65625	288174.25	545294.25	508354.46875	370705.15625	142039.859375	176154.171875	154071.875	255872.5	323575.6875	302367.0	1.69282468888322	0.0219873075057133	0.759432573602888	up	NA	NA	NA	NA	NA	NA	NA	NA	--	--	--	--	--	--	--	--	--
Q4KMA3	LOC361985 protein	LOC361985	26150.90625	20285.783203125	7215.16455078125	18838.71484375	16540.4140625	16526.462890625	0.0	5634.4677734375	18471.189453125	18401.904296875	16989.564453125	14827.076171875	18407.484375	6120.89697265625	4209.06640625	7056.2529296875	12357.8046875	0.0	17102.177734375	20383.642578125	14034.0732421875	18545.15625	16131.099609375	14443.8515625	0.574143540189045	0.0215163525832983	-0.800516628316749	down	NA	NA	NA	NA	NA	NA	NA	NA	--	--	--	--	--	--	--	--	IPR010876 [NICE-3 predicted]
Q4V898	RNA-binding motif protein, X chromosome	Rbmx	122241.984375	48872.87890625	54116.890625	82478.2890625	114384.3671875	76192.78125	73637.59375	50577.2265625	58596.34375	83408.53125	51717.859375	45214.05859375	58911.16796875	46705.2109375	50816.59375	59016.73828125	86937.7109375	41392.0859375	56869.69140625	93331.8359375	86787.8203125	93962.734375	76035.4296875	110008.2734375	0.664956113150131	0.0153097992132793	-0.588668968454009	down	NA	NA	NA	NA	NA	NA	NA	NA	1	Molecular Function:nucleic acid binding (GO:0003676)	heterogeneous nuclear ribonucleoprotein G	--	ko03040 Spliceosome	RNA recognition motif (RRM) domain	J	Translation, ribosomal structure and biogenesis ;	IPR000504 [RNA recognition motif domain] ; IPR012604[RBM1CTR]
Q5PQP4	Cdc42 effector protein 2	Cdc42ep2	17568.783203125	62019.59375	82032.9765625	43696.5625	28837.03515625	42375.7578125	18727.755859375	45303.5390625	41879.7734375	17840.798828125	34008.84375	64720.625	43817.546875	29857.484375	42331.88671875	60735.94921875	75440.75	47880.0078125	16542.9765625	26834.77734375	34010.55859375	33144.26171875	41835.4140625	42491.5234375	1.53989724367726	0.0443834404414726	0.6228340840479	up	NA	NA	NA	NA	NA	NA	NA	NA	--	--	--	--	--	--	--	--	IPR000095 [CRIB domain] ; IPR029273[Cdc42 effector]
Q6AYH3	E3 ubiquitin-protein ligase RNF34	Rnf34	3617.90502929688	6128.10888671875	6318.06201171875	0.0	6364.26171875	5346.96728515625	4564.8125	7268.0400390625	0.0	8965.517578125	5838.4150390625	7319.15283203125	4968.7783203125	9168.0625	8517.7529296875	6351.59765625	7552.08544921875	11358.7568359375	3197.7568359375	0.0	4836.35498046875	7185.6064453125	4536.302734375	3909.3974609375	1.68730848693873	0.0221405632399869	0.754723762534905	up	NA	NA	NA	NA	NA	NA	NA	NA	--	--	E3 ubiquitin-protein ligase RNF34	2.3.2.27	--	--	--	--	--
Q6P9V1	Tetraspanin	Cd81	672173.125	615728.125	633718.3125	573048.8125	585568.125	715414.125	387714.59375	558370.5	652149.125	396998.09375	546690.5	544954.75	590669.875	526783.5	957141.0	801643.3125	822272.5	704409.0	494163.75	374498.03125	397559.5	387778.5625	429662.75	544536.6875	1.67526078365181	0.00184879569499189	0.744385693777098	up	NA	NA	NA	NA	NA	NA	NA	NA	1	Cellular Component:integral component of membrane (GO:0016021)	CD81 antigen	--	ko04662 B cell receptor signaling pathway ko05144 Malaria ko05160 Hepatitis C	--	--	--	IPR018499 [Tetraspanin/Peripherin]
Q6PCU4	Emd protein	Emd	55661.23046875	30147.515625	64240.25390625	54829.50390625	68590.25	59362.23828125	24477.83984375	33405.5234375	63848.6484375	31523.046875	8985.2060546875	8790.990234375	36729.5546875	54011.96875	8146.82470703125	8371.4013671875	9360.7080078125	8642.5205078125	68240.875	6638.95703125	45867.6015625	139423.9375	63377.4140625	114957.375	0.285658422638144	0.0329750430983103	-1.80763702647735	down	NA	NA	NA	NA	NA	NA	NA	NA	--	--	emerin	--	ko05410 Hypertrophic cardiomyopathy (HCM) ko05412 Arrhythmogenic right ventricular cardiomyopathy (ARVC) ko05414 Dilated cardiomyopathy (DCM)	--	--	--	IPR003887 [LEM domain]
Q76KC5	Phosphodiesterase	Pde8b	6493.345703125	0.0	0.0	3880.4794921875	8516.8828125	6654.53857421875	7281.43408203125	3952.29125976563	11245.076171875	8672.08203125	7875.19140625	7133.04833984375	5994.81689453125	9746.0380859375	13461.65625	0.0	8752.0869140625	9495.9208984375	5068.86181640625	0.0	6547.42578125	5153.50146484375	0.0	7117.27490234375	1.58916203725347	0.0432426704438862	0.668266235085134	up	NA	NA	NA	NA	NA	NA	NA	NA	2	Molecular Function:3',5'-cyclic-nucleotide phosphodiesterase activity (GO:0004114),Biological Process:signal transduction (GO:0007165)	high affinity cAMP-specific and IBMX-insensitive 3',5'-cyclic phosphodiesterase 8	3.1.4.53	ko00230 Purine metabolism ko05032 Morphine addiction	Signal transduction histidine kinase	T	Signal transduction mechanisms ;	IPR000014 [PAS domain] ; IPR002073[3'5'-cyclic nucleotide phosphodiesterase, catalytic domain]
Q9JKM5	Sphingosine 1-phosphate receptor 5	S1pr5	16658.25390625	50479.9296875	50533.75	36949.62109375	23633.18359375	31630.416015625	11286.78125	32626.875	27747.97265625	12949.953125	22284.234375	29651.8203125	27476.27734375	30320.640625	27366.6953125	47516.5234375	47147.96484375	31669.869140625	10976.568359375	16935.330078125	14037.19921875	23941.626953125	33317.69140625	33412.0234375	1.59476149811643	0.0393864262365464	0.673340680282966	up	NA	NA	NA	NA	NA	NA	NA	NA	3	Molecular Function:G-protein coupled receptor activity (GO:0004930),Biological Process:G-protein coupled receptor signaling pathway (GO:0007186),Cellular Component:integral component of membrane (GO:0016021)	sphingosine 1-phosphate receptor 5	--	ko04071 Sphingolipid signaling pathway ko04080 Neuroactive ligand-receptor interaction	--	--	--	IPR000276 [G protein-coupled receptor, rhodopsin-like]
A0A0G2JSV6	Globin c2	Hba-a2	360036.84375	1236876.125	3887469.25	906036.4375	1951000.875	2471654.5	1362067.25	673110.625	444253.75	877778.375	750151.375	385299.84375	4967826.5	1183842.25	2331325.75	1223913.75	4511402.0	2109162.0	1652419.125	1165935.375	1918307.0	1142256.5	3319920.0	987943.0	NA	NA	NA	NA	0.44102854657914	0.0326629187566563	-1.1810560543534	down	NA	NA	NA	NA	2	Molecular Function:oxygen binding (GO:0019825),Molecular Function:heme binding (GO:0020037)	hemoglobin subunit alpha	--	ko05143 African trypanosomiasis ko05144 Malaria	--	--	--	IPR000971 [Globin]
A0A0G2JSW0	Myosin regulatory light chain 12B	Myl12b	345818.65625	315955.6875	512554.8125	550191.25	527086.4375	625419.25	339339.03125	273667.71875	317395.9375	411827.375	691589.125	543187.75	332530.5	678169.375	645203.4375	716688.375	750463.6875	687543.6875	664765.5	730659.9375	358630.3125	545841.5	769024.1875	821276.0	NA	NA	NA	NA	0.662436027708684	0.0446397761730895	-0.594146956495779	down	NA	NA	NA	NA	1	Molecular Function:calcium ion binding (GO:0005509)	myosin regulatory light chain 12	--	ko04510 Focal adhesion ko04530 Tight junction ko04611 Platelet activation ko04670 Leukocyte transendothelial migration ko04810 Regulation of actin cytoskeleton	Ca2+-binding protein, EF-hand superfamily	T	Signal transduction mechanisms ;	IPR002048 [EF-hand domain] ; IPR015070[DJBP, EF-hand domain]
A0A0G2JXZ3	ATP-dependent helicase ATRX	Atrx	20500.724609375	0.0	2199.6259765625	22581.26953125	12611.7705078125	2301.98828125	1428.79333496094	1568.7312011718802	16816.533203125	1241.3603515625	1387.55712890625	1492.87707519531	1947.0310058593802	1980.88635253906	28295.2578125	1194.43737792969	28976.986328125	13966.927734375	24149.04296875	14269.8427734375	2819.03662109375	34706.02734375	18042.341796875	20486.044921875	NA	NA	NA	NA	0.209097263516071	0.0132993323201657	-2.2577539135798	down	NA	NA	NA	NA	1	Molecular Function:ATP binding (GO:0005524)	transcriptional regulator ATRX	3.6.4.12	--	Uncharacterized conserved protein, contains Zn finger domain	S	Function unknown ;	IPR000330 [SNF2-related, N-terminal domain] ; IPR001650[Helicase, C-terminal]
A0A0G2JYY6	Coenzyme Q10A	Coq10a	24164.234375	21723.8515625	5941.46826171875	27152.69140625	13357.310546875	27044.11328125	27319.57421875	10921.6484375	7521.2314453125	28985.232421875	19709.10546875	26571.130859375	28419.58984375	32316.23046875	15072.8935546875	28482.49609375	27051.48046875	19545.955078125	21176.51171875	38232.21875	32494.654296875	32222.50390625	36946.8984375	30051.927734375	NA	NA	NA	NA	0.633240567294012	0.0259316530327629	-0.659174413071191	down	0.624637528072669	0.0188073528850013	-0.678908846153444	down	--	--	coenzyme Q-binding protein COQ10	--	--	Ribosome association toxin PasT (RatA) of the RatAB toxin-antitoxin module	J	Translation, ribosomal structure and biogenesis ;	IPR005031 [Coenzyme Q-binding protein COQ10, START domain]
A0A0G2K0Q7	Myosin light chain kinase, smooth muscle	Mylk	65785.09375	46442.5	30926.23828125	30810.3046875	15058.66015625	5550.20263671875	42412.12890625	12378.5576171875	23460.78125	14499.529296875	0.0	18333.16796875	6687.71435546875	50094.47265625	24065.630859375	113995.4296875	42166.62890625	31415.681640625	24597.7109375	53931.34375	102657.0234375	59501.71875	0.0	71598.6640625	NA	NA	NA	NA	0.355712395297517	0.0192558436619476	-1.49121684687871	down	NA	NA	NA	NA	4	Molecular Function:protein kinase activity (GO:0004672),Molecular Function:protein binding (GO:0005515),Molecular Function:ATP binding (GO:0005524),Biological Process:protein phosphorylation (GO:0006468)	myosin-light-chain kinase	2.7.11.18	ko04020 Calcium signaling pathway ko04022 cGMP-PKG signaling pathway ko04270 Vascular smooth muscle contraction ko04371 Apelin signaling pathway ko04510 Focal adhesion ko04611 Platelet activation ko04810 Regulation of actin cytoskeleton ko04921 Oxytocin signaling pathway ko04971 Gastric acid secretion	Serine/threonine protein kinase	T	Signal transduction mechanisms ;	IPR000719 [Protein kinase domain] ; IPR003961[Fibronectin type III] ; IPR013098[Immunoglobulin I-set]
A0A0G2K3E0	Aquaporin-1	Aqp1	150231.015625	329941.9375	181327.140625	40846.30078125	0.0	0.0	27757.03125	24488.892578125	31291.0859375	43667.12890625	30386.896484375	18021.65234375	321298.78125	392975.84375	0.0	0.0	158990.875	16163.185546875	35727.40234375	308701.21875	87159.5703125	243103.921875	277034.84375	391294.9375	NA	NA	NA	NA	0.130759363056619	0.0171207797426858	-2.93501384018022	down	NA	NA	NA	NA	3	Molecular Function:transporter activity (GO:0005215),Biological Process:transport (GO:0006810),Cellular Component:membrane (GO:0016020)	aquaporin-1	--	ko04924 Renin secretion ko04964 Proximal tubule bicarbonate reclamation ko04976 Bile secretion	Glycerol uptake facilitator and related aquaporins (Major Intrinsic Protein Family)	G	Carbohydrate transport and metabolism ;	IPR000425 [Major intrinsic protein]
A0A0G2K4U7	Microtubule-associated scaffold protein 2	Mtus2	20551.19921875	16528.373046875	16889.205078125	16842.16796875	19434.197265625	16823.611328125	18716.30859375	10771.7041015625	14830.3369140625	10233.0009765625	8837.3251953125	9738.53515625	13098.896484375	9240.4072265625	16139.689453125	16775.9375	12778.3359375	10001.6591796875	18173.802734375	10964.7021484375	20136.16015625	18245.109375	23138.1484375	19072.42578125	NA	NA	NA	NA	0.666426488648127	0.0225509143632905	-0.585482349823442	down	NA	NA	NA	NA	--	--	--	--	--	--	--	--	--
A0A0G2K8V5	C-reactive protein	Crp	5054.9560546875	5510.07275390625	28688.87890625	10955.7041015625	15713.9619140625	15501.216796875	6253.2705078125	8743.716796875	5893.796875	5195.35498046875	7071.3642578125	4317.9716796875	22984.17578125	7276.73681640625	6427.2099609375	10312.654296875	20390.572265625	9772.80859375	10262.484375	7472.724609375	9940.6083984375	7988.830078125	14540.12890625	7429.1328125	NA	NA	NA	NA	0.650233094215725	0.0248158878907793	-0.620971109689795	down	NA	NA	NA	NA	--	--	--	--	--	Autotransporter translocation and assembly factor TamB	U	Intracellular trafficking, secretion, and vesicular transport ;	IPR001759 [Pentraxin-related]
A0A0G2K987	ATP-binding cassette subfamily G member 1	Abcg1	16146.056640625	10284.05859375	13555.009765625	8748.12109375	7793.39794921875	4586.8388671875	10352.6494140625	9291.0185546875	10953.4833984375	0.0	7234.7685546875	7560.74365234375	5119.943359375	0.0	7580.34130859375	0.0	4896.185546875	1383.1184082031302	5340.84228515625	2828.46655273438	0.0	6383.77099609375	4711.49462890625	3779.73608398438	NA	NA	NA	NA	1.96979916070322	0.00163451457875967	0.978048541037834	up	2.20999896358524	0.018899713608503	1.14404569304169	up	3	Molecular Function:ATP binding (GO:0005524),Cellular Component:membrane (GO:0016020),Molecular Function:ATPase activity (GO:0016887)	ATP-binding cassette, subfamily G (WHITE), member 1	--	ko02010 ABC transporters	ABC-type multidrug transport system, ATPase component	V	Defense mechanisms ;	IPR003439 [ABC transporter-like] ; IPR013525[ABC-2 type transporter]
A0A0G2K9D9	Coiled-coil and C2 domain-containing 2A	Cc2d2a	53157.41015625	57649.59765625	48933.12890625	58981.546875	40993.73046875	66151.125	80009.453125	63662.34375	82994.9609375	65728.5546875	58524.21875	60028.51953125	63828.0	62732.14453125	34265.33203125	55821.22265625	50263.48046875	60352.140625	60282.47265625	50910.55859375	34288.38671875	17759.13671875	0.0	46316.71484375	NA	NA	NA	NA	1.63419150168545	0.00972213990758834	0.708577054685261	up	NA	NA	NA	NA	1	Molecular Function:protein binding (GO:0005515)	coiled-coil and C2 domain-containing protein 2A	--	--	--	--	--	IPR000008 [C2 domain] ; IPR028928[CC2D2A, N-terminal, C2 domain]
A0A0G2K9G3	Mitochondrial ribosomal protein S24	Mrps24	21762.8984375	30708.671875	16046.0	0.0	42815.03125	0.0	10853.755859375	10937.72265625	20640.087890625	17228.205078125	17711.5625	11235.560546875	33902.7890625	18563.375	18450.25390625	23125.640625	10062.24609375	0.0	21675.423828125	19620.44140625	33518.62109375	19836.974609375	37542.96484375	22116.830078125	NA	NA	NA	NA	0.574208887341297	0.0128091665429087	-0.800352434798569	down	NA	NA	NA	NA	1	Cellular Component:mitochondrion (GO:0005739)	small subunit ribosomal protein S24	--	--	--	--	--	IPR026146 [28S ribosomal protein S24, mitochondrial]
A0A140TAB8	Tyrosine-protein kinase receptor	Igf1r	29579.71875	77352.828125	0.0	77581.828125	26337.236328125	74889.59375	83063.9296875	83694.9453125	86331.0390625	72054.5234375	79180.8984375	93528.625	19907.771484375	103119.9453125	79148.28125	104431.7890625	83276.7578125	13971.7529296875	92141.7421875	74012.796875	18285.3515625	23193.037109375	11165.69140625	24040.0234375	NA	NA	NA	NA	2.05014307299685	0.0266263713866672	1.03572459436511	up	NA	NA	NA	NA	6	Molecular Function:protein kinase activity (GO:0004672),Molecular Function:transmembrane receptor protein tyrosine kinase activity (GO:0004714),Molecular Function:ATP binding (GO:0005524),Biological Process:protein phosphorylation (GO:0006468),Biological Process:transmembrane receptor protein tyrosine kinase signaling pathway (GO:0007169),Cellular Component:membrane (GO:0016020)	insulin-like growth factor 1 receptor	2.7.10.1	ko01521 EGFR tyrosine kinase inhibitor resistance ko01522 Endocrine resistance ko04010 MAPK signaling pathway ko04014 Ras signaling pathway ko04015 Rap1 signaling pathway ko04066 HIF-1 signaling pathway ko04068 FoxO signaling pathway ko04114 Oocyte meiosis ko04140 Autophagy - animal ko04144 Endocytosis ko04150 mTOR signaling pathway ko04151 PI3K-Akt signaling pathway ko04152 AMPK signaling pathwa…	Ankyrin repeat	T	Signal transduction mechanisms ;	IPR000494 [Receptor L-domain] ; IPR001245[Serine-threonine/tyrosine-protein kinase catalytic domain] ; IPR006211[Furin-like cysteine-rich domain]
A0A1K0FUA6	Globin a2	LOC689064	50943.47265625	171909.859375	524439.8125	127938.234375	265553.375	359831.21875	195514.15625	79783.78125	70991.140625	145764.53125	122108.703125	61208.0859375	708391.4375	177918.96875	300835.4375	212467.25	670296.5625	313896.875	234507.84375	174707.78125	291847.53125	174686.28125	498218.6875	149523.5	NA	NA	NA	NA	0.443304306603917	0.0332552099842662	-1.17363071685083	down	NA	NA	NA	NA	2	Molecular Function:oxygen binding (GO:0019825),Molecular Function:heme binding (GO:0020037)	hemoglobin subunit beta	--	ko05143 African trypanosomiasis ko05144 Malaria	--	--	--	IPR000971 [Globin]
A0A7G5X9Q5	Carboxylic ester hydrolase	AChE	13173.052734375	15280.5009765625	33689.95703125	22821.896484375	22155.861328125	12671.216796875	11402.5087890625	10766.470703125	10908.0751953125	19503.33203125	12002.111328125	10224.8642578125	14057.109375	16877.05859375	29448.900390625	15759.8681640625	12826.86328125	11803.828125	16212.9013671875	20436.34765625	20329.740234375	25186.994140625	20720.18359375	12700.0712890625	NA	NA	NA	NA	0.647199557811222	0.0131977461668968	-0.627717472817518	down	NA	NA	NA	NA	--	--	acetylcholinesterase	3.1.1.7	ko00564 Glycerophospholipid metabolism ko04725 Cholinergic synapse	Carboxylesterase type B	I	Lipid transport and metabolism ;	IPR002018 [Carboxylesterase, type B]
A1A5S4	Selenide, water dikinase	Sephs2	41602.56640625	35534.44140625	35219.36328125	29403.673828125	33141.77734375	26164.947265625	31761.076171875	32950.26171875	25142.7890625	15775.0380859375	31798.32421875	18893.123046875	26837.47265625	22894.91015625	61158.4140625	25189.876953125	32983.63671875	59292.50390625	52796.8984375	31087.677734375	59791.47265625	35405.63671875	57876.875	24193.33203125	NA	NA	NA	NA	0.598581196412059	0.0294652923759722	-0.740381135578848	down	NA	NA	NA	NA	--	--	selenide, water dikinase	2.7.9.3	ko00450 Selenocompound metabolism ko01100 Metabolic pathways	Selenophosphate synthase	E	Amino acid transport and metabolism ;	IPR010918 [AIR synthase-related protein, C-terminal domain] ; IPR016188[PurM-like, N-terminal domain]
A7M777	Keratin 85	Krt85	27541.83203125	0.0	0.0	0.0	0.0	0.0	49535.859375	41057.79296875	0.0	34622.25	0.0	0.0	28754.59375	0.0	0.0	0.0	17071.662109375	0.0	24212.50390625	0.0	0.0	15676.9208984375	0.0	0.0	NA	NA	NA	NA	2.09271676986821	0.0426102572658906	1.06537706918729	up	NA	NA	NA	NA	2	Molecular Function:structural molecule activity (GO:0005198),Cellular Component:intermediate filament (GO:0005882)	type II keratin, basic	--	--	--	--	--	IPR001664 [Intermediate filament protein] ; IPR032444[Keratin type II head]
B0BNF6	RING-type E3 ubiquitin transferase	March5	36892.2734375	34522.21484375	58409.7890625	50602.890625	36111.93359375	33651.20703125	37735.078125	40183.94140625	84462.8125	54978.328125	60480.2890625	57526.0	47789.828125	60523.828125	35584.9140625	45356.296875	54924.94140625	57221.9140625	33873.7578125	33265.4296875	30892.556640625	37840.1640625	30448.05859375	37673.26953125	NA	NA	NA	NA	1.64400768993787	0.0236404482877593	0.717217047322076	up	NA	NA	NA	NA	1	Molecular Function:zinc ion binding (GO:0008270)	E3 ubiquitin-protein ligase MARCH5	2.3.2.27	--	--	--	--	IPR011016 [Zinc finger, RING-CH-type]
D3Z9J8	Spermidine/spermine N1-acetyl transferase 2 (Predicted), isoform CRA_a	Sat2	5441.796875	11447.7392578125	20833.345703125	20348.93359375	25284.193359375	26870.357421875	16850.732421875	0.0	0.0	18028.5390625	4262.75830078125	17697.8515625	22748.0625	25651.77734375	12026.0546875	18766.361328125	29184.6875	16360.171875	21169.6875	15311.41796875	35814.37109375	23220.90234375	27947.912109375	25418.68359375	NA	NA	NA	NA	0.5726633434426	0.0421383834456685	-0.804240836327653	down	NA	NA	NA	NA	1	Molecular Function:N-acetyltransferase activity (GO:0008080)	diamine N-acetyltransferase	2.3.1.57	ko00330 Arginine and proline metabolism ko01100 Metabolic pathways ko04216 Ferroptosis	Ribosomal protein S18 acetylase RimI and related acetyltransferases	J	Translation, ribosomal structure and biogenesis ;	IPR000182 [GNAT domain]
D3ZBW3	Transmembrane protein 201	Tmem201	13710.44140625	4980.13623046875	0.0	0.0	5023.42822265625	0.0	5141.07177734375	0.0	6365.32958984375	2779.64233398438	0.0	5039.14208984375	12486.7548828125	3145.40258789063	0.0	11411.10546875	0.0	0.0	0.0	8940.5693359375	10637.111328125	0.0	10504.8984375	10414.580078125	NA	NA	NA	NA	0.477198553737288	0.000775005506810829	-1.06733842427502	down	NA	NA	NA	NA	--	--	--	--	--	--	--	--	IPR018617 [Ima1, N-terminal domain] ; IPR018861[Protein of unknown function DUF2448]
D3ZCG9	Integrin alpha 3 variant A	Itga3	2702.83154296875	0.0	1142.76342773438	1001.69500732422	0.0	599.670227050781	0.0	1163.19116210938	0.0	0.0	0.0	814.2263793945309	0.0	1576.07556152344	1313.84069824219	2028.95849609375	0.0	0.0	0.0	0.0	2419.87548828125	0.0	0.0	2983.30590820313	NA	NA	NA	NA	0.365972821639957	0.0354482649556519	-1.45019158173639	down	NA	NA	NA	NA	--	--	integrin alpha 3	--	ko04151 PI3K-Akt signaling pathway ko04510 Focal adhesion ko04512 ECM-receptor interaction ko04640 Hematopoietic cell lineage ko04810 Regulation of actin cytoskeleton ko05165 Human papillomavirus infection ko05200 Pathways in cancer ko05222 Small cell lung cancer ko05410 Hypertrophic cardiomyopathy (HCM) ko05412 Arrhythmogenic right ventricular cardiomyopathy (ARVC) ko05414 Dilated cardiomyopathy…	Cytolysin, a secreted calcineurin-like phosphatase	U	Intracellular trafficking, secretion, and vesicular transport ;	IPR013517 [FG-GAP repeat] ; IPR013649[Integrin alpha-2]
D3ZE26	Similar to RIKEN cDNA 1110063G11 (Predicted)	Tmcc2	6211.908203125	8224.09765625	9272.849609375	8555.482421875	6318.892578125	5388.9990234375	5848.4697265625	6208.28515625	6087.86474609375	6345.8291015625	2046.794921875	6259.54541015625	5876.447265625	6490.818359375	5349.1123046875	8503.0419921875	13043.6357421875	5970.3046875	5466.80322265625	6065.27685546875	7527.248046875	10365.498046875	11308.650390625	8814.484375	NA	NA	NA	NA	0.661920055678376	0.038779339964583	-0.595271110847261	down	NA	NA	NA	NA	--	--	--	--	--	--	--	--	IPR019394 [Testis-specific protein TEX28/transmembrane and coiled-coil domains protein]
D3ZPN0	Protocadherin 17	Pcdh17	19642.896484375	14607.2412109375	0.0	14766.845703125	0.0	13474.541015625	7577.224609375	13074.9765625	0.0	9364.640625	8473.5205078125	9021.1142578125	10419.4130859375	10298.2001953125	11891.0634765625	17851.51171875	12155.41015625	11715.6962890625	19529.134765625	11589.7431640625	17399.87890625	13641.8388671875	11441.3525390625	0.0	NA	NA	NA	NA	0.645519279002823	0.023442128382735	-0.631467911351144	down	NA	NA	NA	NA	3	Molecular Function:calcium ion binding (GO:0005509),Biological Process:homophilic cell adhesion via plasma membrane adhesion molecules (GO:0007156),Cellular Component:membrane (GO:0016020)	protocadherin delta 2	--	--	Large exoprotein involved in heme utilization or adhesion	U	Intracellular trafficking, secretion, and vesicular transport ;	IPR002126 [Cadherin] ; IPR013164[Cadherin, N-terminal]
D3ZSB9	HEAT repeat-containing 4	Heatr4	19605.845703125	19210.9765625	21993.490234375	22171.541015625	27275.7109375	18059.021484375	18652.576171875	13119.9033203125	17013.986328125	0.0	17191.80859375	11034.578125	17330.98046875	20702.349609375	16712.92578125	21736.845703125	6508.95361328125	14872.169921875	22475.189453125	29798.916015625	19698.431640625	25949.326171875	0.0	23060.75390625	NA	NA	NA	NA	0.636561303841751	0.00429134235520378	-0.651628635765254	down	NA	NA	NA	NA	--	--	--	--	--	Predicted NTPase, NACHT family domain	T	Signal transduction mechanisms ;	--
D3ZT64	Autophagy-related 2A	Atg2a	0.0	17229.265625	20280.470703125	0.0	18671.060546875	0.0	15319.3671875	19239.615234375	22574.861328125	0.0	14501.908203125	17641.123046875	29252.0859375	0.0	17281.767578125	26493.68359375	0.0	11198.6728515625	14913.71875	0.0	0.0	11835.69921875	6874.41650390625	0.0	NA	NA	NA	NA	1.59309983052532	0.0419015413195839	0.67183667520666	up	1.67086228433249	0.0397473505987508	0.740592828612622	up	--	--	autophagy-related protein 2	--	ko04136 Autophagy - other ko04140 Autophagy - animal	--	--	--	IPR015412 [Autophagy-related, C-terminal] ; IPR026854[Vacuolar protein sorting-associated protein 13, N-terminal domain] ; IPR026885[Autophagy-related protein 2 CAD motif]
D3ZYQ9	E3 ubiquitin protein ligase	Rnf20	24239.388671875	24717.705078125	15030.638671875	24763.62890625	0.0	20902.197265625	19405.365234375	20529.564453125	19880.193359375	0.0	0.0	19141.287109375	0.0	0.0	0.0	0.0	0.0	25993.71875	30392.40625	0.0	31897.75	0.0	0.0	0.0	NA	NA	NA	NA	0.633779194896866	6.15647303791571e-05	-0.657947793816269	down	NA	NA	NA	NA	--	--	E3 ubiquitin-protein ligase BRE1	2.3.2.27	--	--	--	--	--
D4A3V4	Ring finger protein 214	Rnf214	23690.94140625	27325.05859375	16288.6875	30909.833984375	21653.21875	16643.78125	35052.0390625	34474.8828125	34624.56640625	17507.4296875	20267.869140625	36809.515625	14665.14453125	26282.40234375	41027.2734375	16998.5859375	25659.94140625	35176.859375	26477.88671875	24765.607421875	14564.9619140625	23495.068359375	15663.5078125	12210.3427734375	NA	NA	NA	NA	1.52534824008794	0.0373368457291897	0.609138650474604	up	NA	NA	NA	NA	--	--	--	--	--	--	--	--	--
D4A5R3	AT hook, DNA-binding motif,-containing 1	Ahdc1	0.0	186474.53125	124356.4921875	61272.578125	72625.0390625	165632.0	200580.40625	157148.9375	0.0	125208.46875	210587.484375	200858.140625	230040.8125	181140.03125	90701.0078125	101473.65625	112557.8671875	129098.875	166556.96875	142092.609375	54287.5546875	78843.25	147750.1875	103126.2890625	NA	NA	NA	NA	1.54948313941253	0.0300022209607557	0.631787056428957	up	NA	NA	NA	NA	--	--	--	--	--	--	--	--	IPR032757 [Domain of unknown function DUF4683]
D4A6P1	RCG40132, isoform CRA_a	Sez6l2	18645.109375	28304.4453125	73990.6484375	71483.359375	32697.509765625	20161.748046875	43302.85546875	55009.7578125	29840.66796875	40301.21875	47598.078125	67666.875	48652.6328125	36023.4609375	68192.1796875	32433.314453125	19914.857421875	16301.3955078125	5054.8427734375	46454.14453125	36113.9765625	28462.96484375	22358.357421875	22849.943359375	NA	NA	NA	NA	1.75901800094307	0.0258684358043883	0.814770246731655	up	NA	NA	NA	NA	--	--	--	--	--	--	--	--	IPR000436 [Sushi/SCR/CCP domain] ; IPR000859[CUB domain]
D4A7F2	Myc-binding protein	Mycbp	45653.4296875	19933.158203125	11947.3818359375	9007.625	13157.05078125	11946.3701171875	4509.28857421875	4071.70654296875	7255.9306640625	13126.466796875	9935.228515625	10516.5419921875	14282.5380859375	12313.890625	6189.02392578125	11949.6005859375	12480.4677734375	9276.390625	10498.5634765625	13702.57421875	25681.3515625	13507.3935546875	17491.7890625	14688.5546875	NA	NA	NA	NA	0.517056042067887	0.0144633814782184	-0.951607436723094	down	NA	NA	NA	NA	--	--	--	--	--	--	--	--	--
D4A8L9	BTB domain-containing 17	Btbd17	111730.4453125	294880.34375	258286.265625	236879.375	262603.6875	231415.859375	291950.3125	269863.75	260224.046875	184229.5	249684.21875	243231.03125	261363.625	220205.59375	257359.6875	200703.171875	135502.375	234222.53125	140089.53125	154456.28125	79327.765625	199514.25	215088.96875	165216.15625	NA	NA	NA	NA	1.57197644636313	0.00415674008992183	0.652579601203596	up	NA	NA	NA	NA	1	Molecular Function:protein binding (GO:0005515)	--	--	--	--	--	--	IPR000210 [BTB/POZ domain] ; IPR011705[BTB/Kelch-associated]
F1LM19	Alpha-2-HS-glycoprotein		24297.380859375	29113.564453125	55065.90625	0.0	48129.46484375	52778.1875	0.0	0.0	0.0	23325.4375	20186.28515625	21048.650390625	51158.88671875	0.0	30627.728515625	28736.125	31335.763671875	28845.6328125	29404.556640625	34752.8828125	40834.46875	33136.2421875	51268.77734375	27443.69140625	NA	NA	NA	NA	0.595463832401313	0.0274281235774154	-0.747914211314962	down	NA	NA	NA	NA	1	Molecular Function:cysteine-type endopeptidase inhibitor activity (GO:0004869)	--	--	--	--	--	--	IPR000010 [Cystatin domain]
F1M7Y3	RAP1, GTP-GDP dissociation stimulator 1 (Predicted), isoform CRA_b	Rap1gds1	19316.046875	18601.755859375	115973.1328125	120454.4140625	81596.796875	121652.140625	79292.8046875	24396.904296875	106376.3203125	23121.05078125	167562.4375	99731.9453125	20142.541015625	117759.4609375	113598.1328125	28789.48046875	24758.169921875	24783.22265625	35397.09375	18157.88671875	25381.978515625	22217.056640625	18190.83984375	24054.609375	NA	NA	NA	NA	3.49012085530414	0.0446270050504534	1.80327699469542	up	3.33051652340382	0.0390013559491622	1.73574593944834	up	1	Molecular Function:protein binding (GO:0005515)	--	--	--	--	--	--	IPR000225 [Armadillo]
F1M842	Tumor protein p53-binding protein 1	Tp53bp1	18646.087890625	14828.564453125	19125.091796875	14775.875	14925.3818359375	12280.66015625	16057.962890625	9986.1201171875	14418.525390625	6061.87060546875	12888.1494140625	14402.994140625	12492.7626953125	18532.056640625	13397.3427734375	13617.67578125	11645.08203125	13013.6142578125	32717.140625	26134.91015625	12451.53515625	16039.779296875	13072.5751953125	24119.658203125	NA	NA	NA	NA	0.592727086623928	0.043391929980732	-0.754560107155571	down	NA	NA	NA	NA	--	--	tumor suppressor p53-binding protein 1	--	ko04621 NOD-like receptor signaling pathway	--	--	--	IPR015125 [Tumour suppressor p53-binding protein-1 Tudor domain]
G3V8G6	Hyaluronan and proteoglycan link protein 2	Hapln2	0.0	9670.0927734375	22701.875	21167.318359375	11472.4716796875	11726.439453125	0.0	18027.66796875	19210.46875	0.0	15781.6982421875	0.0	9951.474609375	6362.265625	0.0	12295.30078125	21396.091796875	0.0	9177.3291015625	0.0	0.0	11391.626953125	0.0	6363.20361328125	NA	NA	NA	NA	1.96864401572651	0.00794853909193062	0.977202256400711	up	NA	NA	NA	NA	2	Molecular Function:hyaluronic acid binding (GO:0005540),Biological Process:cell adhesion (GO:0007155)	hyaluronan and proteoglycan link protein 2	--	--	--	--	--	IPR000538 [Link domain] ; IPR013106[Immunoglobulin V-set domain]
O35876	Survival motor neuron protein	Smn1	0.0	55514.63671875	0.0	57823.4921875	48296.4453125	48278.546875	63302.0703125	66121.7734375	37588.734375	65345.08984375	54209.58984375	73569.359375	46749.79296875	54582.45703125	68333.0078125	44659.06640625	33045.79296875	60186.453125	1211.35278320313	56432.51171875	24838.63671875	51714.18359375	51001.453125	35723.65234375	NA	NA	NA	NA	1.63015434885728	0.0432397324640742	0.705008570461656	up	NA	NA	NA	NA	4	Molecular Function:RNA binding (GO:0003723),Cellular Component:nucleus (GO:0005634),Cellular Component:cytoplasm (GO:0005737),Biological Process:mRNA processing (GO:0006397)	survival motor neuron protein	--	ko03013 RNA transport	--	--	--	IPR010304 [Survival motor neuron]
O54777	PSD-95 binding protein (Fragment)		22662.466796875	27329.33984375	14337.99609375	19341.9140625	21180.138671875	24330.1171875	26530.5546875	38829.515625	27181.40625	25912.099609375	40748.69140625	45389.109375	24377.771484375	34761.8203125	27416.080078125	16805.5078125	19176.0625	27950.71484375	29027.15625	15487.4658203125	10556.607421875	15223.712890625	29165.810546875	26651.078125	NA	NA	NA	NA	1.62230121664323	0.0221694110324306	0.698041713150541	up	NA	NA	NA	NA	--	--	--	--	--	--	--	--	--
O70377	Synaptosomal-associated protein 23	Snap23	53468.453125	78684.40625	51973.73828125	0.0	0.0	50698.48828125	39208.14453125	40613.265625	0.0	62590.63671875	0.0	36520.0703125	0.0	0.0	0.0	0.0	91280.125	50327.8359375	0.0	0.0	69486.6484375	94593.4453125	82034.078125	0.0	NA	NA	NA	NA	0.545271679677121	0.0104193782197826	-0.874952868185698	down	NA	NA	NA	NA	--	--	synaptosomal-associated protein 23	--	ko04130 SNARE interactions in vesicular transport ko04611 Platelet activation	--	--	--	IPR000928 [SNAP-25]
P02770	Albumin	Alb	943020.375	592037.0	3863040.5	600351.1875	1735583.25	2227497.75	634283.1875	539195.6875	480980.8125	536714.3125	407908.125	496860.1875	1436698.75	783184.0	700339.75	601749.125	1125699.875	860580.875	1033902.75	929723.25	1489617.25	832868.6875	1573324.5	1049415.5	NA	NA	NA	NA	0.448112412960507	0.00314282605219228	-1.15806740439665	down	NA	NA	NA	NA	1	Cellular Component:extracellular space (GO:0005615)	serum albumin	--	ko04918 Thyroid hormone synthesis	--	--	--	IPR014760 [Serum albumin, N-terminal]
P04094	Proenkephalin-A	Penk	51714.16015625	41365.19140625	160865.4375	46716.94921875	33493.3046875	18026.79296875	22888.484375	14459.5458984375	17204.6796875	28994.52734375	17598.09765625	19605.578125	21134.712890625	26300.244140625	45940.6015625	27187.193359375	28393.28515625	19889.58203125	24145.17578125	35137.05078125	56550.2421875	46504.85546875	36571.796875	18614.861328125	NA	NA	NA	NA	0.555115402639826	0.0359850645115897	-0.849140371155898	down	NA	NA	NA	NA	1	Biological Process:neuropeptide signaling pathway (GO:0007218)	proenkephalin A	--	--	--	--	--	IPR006024 [Opioid neuropeptide precursor]
P14173	Aromatic-L-amino-acid decarboxylase	Ddc	34535.2265625	27445.662109375	47656.24609375	40190.75390625	29732.712890625	26048.169921875	22309.91796875	22037.37890625	18400.44921875	20815.244140625	9440.955078125	15730.28515625	23904.40625	18669.9765625	34631.87109375	17898.68359375	19087.298828125	20641.4375	26331.72265625	22460.494140625	24895.65234375	25548.345703125	32350.318359375	39781.85546875	NA	NA	NA	NA	0.634505764519658	0.0100634273297323	-0.656294823797898	down	NA	NA	NA	NA	3	Molecular Function:carboxy-lyase activity (GO:0016831),Biological Process:carboxylic acid metabolic process (GO:0019752),Molecular Function:pyridoxal phosphate binding (GO:0030170)	aromatic-L-amino-acid decarboxylase	4.1.1.28	ko00350 Tyrosine metabolism ko00360 Phenylalanine metabolism ko00380 Tryptophan metabolism ko01100 Metabolic pathways ko04726 Serotonergic synapse ko04728 Dopaminergic synapse ko05030 Cocaine addiction ko05031 Amphetamine addiction ko05034 Alcoholism	Glutamate or tyrosine decarboxylase or a related PLP-dependent protein	E	Amino acid transport and metabolism ;	IPR002129 [Pyridoxal phosphate-dependent decarboxylase]
P49620	Diacylglycerol kinase gamma	Dgkg	41865.8359375	23529.833984375	21982.658203125	36301.578125	52919.015625	27384.98046875	24822.36328125	26441.66015625	30160.09375	25749.17578125	14174.92578125	24449.0078125	23483.673828125	34692.51171875	31322.556640625	25959.76953125	28471.470703125	23641.16015625	30355.876953125	56345.34765625	38427.0	50992.61328125	36261.78125	18754.015625	NA	NA	NA	NA	0.630783721110848	0.0392120049270685	-0.664782666489594	down	NA	NA	NA	NA	4	Molecular Function:diacylglycerol kinase activity (GO:0004143),Biological Process:protein kinase C-activating G-protein coupled receptor signaling pathway (GO:0007205),Molecular Function:kinase activity (GO:0016301),Biological Process:intracellular signal transduction (GO:0035556)	diacylglycerol kinase (ATP)	2.7.1.107	ko00561 Glycerolipid metabolism ko00564 Glycerophospholipid metabolism ko01100 Metabolic pathways ko04070 Phosphatidylinositol signaling system ko04072 Phospholipase D signaling pathway ko05231 Choline metabolism in cancer	Diacylglycerol kinase family enzyme	IR	Lipid transport and metabolism ; General function prediction only ;	IPR000756 [Diacylglycerol kinase, accessory domain] ; IPR001206[Diacylglycerol kinase, catalytic domain] ; IPR002219[Protein kinase C-like, phorbol ester/diacylglycerol-binding domain] ; IPR029477[Diacylglycerol kinase type I, N-terminal]
P61459	Pterin-4-alpha-carbinolamine dehydratase	Pcbd1	29181.162109375	38824.078125	49092.6328125	49099.12109375	46953.78125	21060.68359375	15257.0732421875	15392.3876953125	0.0	21352.0703125	0.0	19833.56640625	34104.640625	23857.42578125	44052.4375	18950.833984375	0.0	25809.580078125	24060.283203125	36453.68359375	36075.09765625	39914.89453125	37021.46484375	48413.7578125	NA	NA	NA	NA	0.485505288826619	0.00188070130240232	-1.04244108323388	down	NA	NA	NA	NA	2	Biological Process:tetrahydrobiopterin biosynthetic process (GO:0006729),Molecular Function:4-alpha-hydroxytetrahydrobiopterin dehydratase activity (GO:0008124)	4a-hydroxytetrahydrobiopterin dehydratase	4.2.1.96	ko00790 Folate biosynthesis	Pterin-4a-carbinolamine dehydratase	H	Coenzyme transport and metabolism ;	IPR001533 [Transcriptional coactivator/pterin dehydratase]
P63003	TLE family member 5	Tle5	7644.361328125	10731.853515625	8623.0966796875	8704.287109375	5665.1640625	10085.3046875	13323.3193359375	11599.607421875	10395.0751953125	12168.2421875	8790.83984375	9764.5107421875	7788.29345703125	11438.08203125	4303.5224609375	10996.505859375	7843.546875	10640.828125	8287.732421875	5428.55029296875	4096.75390625	6410.443359375	4798.06396484375	9640.1201171875	NA	NA	NA	NA	1.70819327951845	0.00206903672658706	0.772471222983475	up	NA	NA	NA	NA	1	Molecular Function:protein binding (GO:0005515)	--	--	--	--	--	--	IPR005617 [Groucho/TLE, N-terminal Q-rich domain]
Q3KR51	Neuronal vesicle trafficking-associated protein 2	Nsg2	237416.109375	0.0	0.0	0.0	105258.8828125	301275.4375	0.0	0.0	120814.7734375	127097.8515625	5231.98291015625	11081.1123046875	0.0	282251.1875	32869.54296875	11760.939453125	19701.423828125	305539.0	165435.828125	149961.265625	0.0	258728.671875	258287.375	0.0	NA	NA	NA	NA	0.317421370854928	0.0187328405929542	-1.65552883190485	down	NA	NA	NA	NA	4	Biological Process:dopamine receptor signaling pathway (GO:0007212),Cellular Component:integral component of membrane (GO:0016021),Molecular Function:clathrin light chain binding (GO:0032051),Biological Process:clathrin coat assembly (GO:0048268)	--	--	--	--	--	--	IPR009431 [Calcyon neuron-specific vesicular protein]
Q4KM93	Transmembrane protein 177	Tmem177	11740.4091796875	11355.1552734375	10673.375	0.0	0.0	0.0	5401.076171875	6483.0849609375	5430.17578125	6827.755859375	4592.9873046875	5045.62255859375	8649.568359375	0.0	5697.130859375	7356.13720703125	0.0	9474.09375	10333.7294921875	7780.03857421875	0.0	0.0	0.0	0.0	NA	NA	NA	NA	0.621639526958656	0.007942398963419	-0.685849854439331	down	NA	NA	NA	NA	--	--	--	--	--	--	--	--	--
Q568Z4	Signal peptidase complex subunit 3	Spcs3	18515.75	15085.078125	17727.71484375	21258.4453125	24840.75390625	16545.806640625	11922.330078125	18030.154296875	11348.17578125	10746.3720703125	14711.859375	12091.6640625	14811.4326171875	16997.5390625	19046.08984375	14032.921875	15954.69921875	15718.1787109375	16724.865234375	19613.779296875	21181.85546875	27665.482421875	20793.462890625	12862.7958984375	NA	NA	NA	NA	0.663489301957102	0.016284973052794	-0.591854890991763	down	NA	NA	NA	NA	4	Cellular Component:signal peptidase complex (GO:0005787),Biological Process:signal peptide processing (GO:0006465),Molecular Function:peptidase activity (GO:0008233),Cellular Component:integral component of membrane (GO:0016021)	signal peptidase complex subunit 3	3.4.-.-	ko03060 Protein export	--	--	--	IPR007653 [Signal peptidase complex subunit 3]
Q5U2Z5	Cap-specific mRNA (nucleoside-2-O-)-methyltransferase 1	Cmtr1	15295.2919921875	13304.845703125	2713.15161132813	6097.67626953125	4319.36181640625	13820.2734375	1927.97131347656	3205.49145507813	3151.35571289063	5610.76806640625	3445.68505859375	6758.92333984375	5130.2333984375	6781.6083984375	6009.720703125	5504.35888671875	15261.0869140625	14043.5859375	4119.63427734375	9260.1484375	7920.12158203125	4254.85009765625	8358.337890625	6462.28564453125	NA	NA	NA	NA	0.596903265853234	0.039965610984139	-0.744430947621047	down	NA	NA	NA	NA	3	Molecular Function:nucleic acid binding (GO:0003676),Molecular Function:methyltransferase activity (GO:0008168),Biological Process:methylation (GO:0032259)	cap1 methyltransferase	2.1.1.57	--	--	--	--	IPR000467 [G-patch domain] ; IPR002877[Ribosomal RNA methyltransferase FtsJ domain]
Q62669	Globin a1	LOC103694855	38395.22265625	98405.9453125	255722.90625	50561.64453125	133281.875	201300.65625	103794.0078125	47131.6484375	39904.07421875	84716.4453125	68960.65625	31734.255859375	424253.96875	107638.6796875	137806.328125	116556.0859375	345285.53125	155557.5	119998.546875	103898.8984375	148240.109375	88748.125	267975.4375	83694.546875	NA	NA	NA	NA	0.463034232029777	0.0379057592225017	-1.1108092392982	down	NA	NA	NA	NA	2	Molecular Function:oxygen binding (GO:0019825),Molecular Function:heme binding (GO:0020037)	--	--	--	--	--	--	IPR000971 [Globin]
Q63910	Alpha globin	Hba-a3	3317.55786132813	12119.2412109375	40839.67578125	12121.7080078125	26832.05859375	34060.84375	11607.0908203125	4000.73559570313	0.0	10344.8193359375	8248.595703125	0.0	69750.078125	13211.474609375	12857.921875	8824.1591796875	64342.4453125	9827.265625	18113.5703125	16013.837890625	17114.26953125	9033.29296875	23484.654296875	14083.7685546875	NA	NA	NA	NA	0.524326276090814	0.0229837004424872	-0.93146324799166	down	NA	NA	NA	NA	2	Molecular Function:oxygen binding (GO:0019825),Molecular Function:heme binding (GO:0020037)	hemoglobin subunit alpha	--	ko05143 African trypanosomiasis ko05144 Malaria	--	--	--	IPR000971 [Globin]
Q641X2	RNA polymerase-associated protein LEO1	Leo1	0.0	0.0	3497.7177734375	4920.06494140625	4097.18408203125	0.0	5821.20263671875	0.0	0.0	0.0	0.0	5288.00634765625	0.0	0.0	2388.078125	0.0	0.0	4053.24169921875	0.0	2923.59814453125	3505.2392578125	3745.60229492188	3478.66333007813	0.0	NA	NA	NA	NA	1.627352985197	0.00224198531919177	0.702527216443217	up	NA	NA	NA	NA	3	Biological Process:transcription elongation from RNA polymerase II promoter (GO:0006368),Biological Process:histone modification (GO:0016570),Cellular Component:Cdc73/Paf1 complex (GO:0016593)	RNA polymerase-associated protein LEO1	--	--	U3 small nucleolar RNA-associated protein 14	S	Function unknown ;	IPR007149 [Leo1-like protein]
Q66H91	ARF GTPase-activating protein GIT2	Git2	12305.9482421875	47996.90234375	53837.52734375	14388.5322265625	0.0	66800.8984375	0.0	9052.4052734375	12970.7294921875	54453.9765625	51076.5703125	50793.68359375	8623.4921875	13188.669921875	1227.38684082031	5021.40869140625	30326.78125	58456.93359375	5197.28173828125	14566.8232421875	0.0	2358.81127929688	0.0	744.77880859375	NA	NA	NA	NA	6.23927736315299	0.0384693259340361	2.64137894495815	up	6.83338860378686	0.0356856831358895	2.77260117288523	up	1	Molecular Function:GTPase activator activity (GO:0005096)	G protein-coupled receptor kinase interactor 2	--	ko04144 Endocytosis	Ankyrin repeat	T	Signal transduction mechanisms ;	IPR001164 [Arf GTPase activating protein] ; IPR013724[GIT, Spa2 homology (SHD) domain] ; IPR020683[Ankyrin repeat-containing domain] ; IPR022018[ARF GTPase-activating protein GIT1, C-terminal] ; IPR032352[Arf GTPase-activating protein GIT1/2, coiled-coil domain]
Q6IFV9	Keratin 34	Krt34	0.0	0.0	0.0	0.0	0.0	0.0	79895.234375	60797.828125	0.0	71991.859375	0.0	0.0	62916.7265625	0.0	0.0	0.0	34085.23046875	0.0	37293.6796875	0.0	0.0	38050.984375	4765.61279296875	0.0	NA	NA	NA	NA	2.65490184559861	0.0228481869013732	1.4086585241233	up	NA	NA	NA	NA	2	Molecular Function:structural molecule activity (GO:0005198),Cellular Component:intermediate filament (GO:0005882)	type I keratin, acidic	--	--	--	--	--	IPR001664 [Intermediate filament protein]
Q76MV3	Cytochrome C oxidase assembly protein COX17	Cox17	8145.9775390625	15435.9462890625	10554.44140625	6668.6708984375	6775.7275390625	7803.40576171875	13468.615234375	10687.3896484375	9171.0234375	6665.24169921875	8066.38525390625	9199.1748046875	8058.07568359375	11649.1083984375	3875.42236328125	9090.8603515625	7199.07568359375	7847.83056640625	8511.462890625	5036.55078125	5753.7529296875	4521.45458984375	6906.13232421875	4931.3779296875	NA	NA	NA	NA	1.6056269111006	0.0101162391068381	0.68313670229773	up	NA	NA	NA	NA	4	Molecular Function:copper ion binding (GO:0005507),Cellular Component:mitochondrial intermembrane space (GO:0005758),Biological Process:copper ion transport (GO:0006825),Molecular Function:copper chaperone activity (GO:0016531)	cytochrome c oxidase assembly protein subunit 17	--	ko00190 Oxidative phosphorylation ko01100 Metabolic pathways	--	--	--	IPR007745 [Cytochrome c oxidase copper chaperone]
A0A096MJ91	Phosphoinositide phospholipase C	Plch1	116337.4921875	126522.3515625	127658.328125	102551.5	165325.5625	312858.125	95505.265625	114235.0703125	112327.25	280076.59375	279743.78125	124541.109375	128455.3984375	307561.625	130538.140625	269266.75	284583.0	299342.875	95637.8125	289349.03125	295777.40625	301551.375	318786.75	287993.90625	NA	NA	NA	NA	NA	NA	NA	NA	0.598612790552083	0.0464896849823693	-0.740304989674941	down	6	Molecular Function:phosphatidylinositol phospholipase C activity (GO:0004435),Molecular Function:calcium ion binding (GO:0005509),Molecular Function:protein binding (GO:0005515),Biological Process:lipid metabolic process (GO:0006629),Biological Process:signal transduction (GO:0007165),Biological Process:intracellular signal transduction (GO:0035556)	phosphatidylinositol phospholipase C, eta	3.1.4.11	ko00562 Inositol phosphate metabolism ko01100 Metabolic pathways	--	--	--	IPR000008 [C2 domain] ; IPR000909[Phosphatidylinositol-specific phospholipase C, X domain] ; IPR001711[Phospholipase C, phosphatidylinositol-specific, Y domain] ; IPR002048[EF-hand domain] ; IPR015359[Phosphoinositide-specific phospholipase C, EF-hand-like domain]
A0A096MJN4	Septin 4	Sept4	1269103.5	456313.84375	518854.375	1632812.625	1538486.625	412213.4375	1783212.5	2166058.0	2015504.375	1756559.5	1969565.875	2002896.375	2134854.5	1655846.5	1975237.125	1749813.5	1946712.125	2164123.25	1688814.875	1946572.75	1399729.875	1590601.25	1604082.75	1870030.375	NA	NA	NA	NA	NA	NA	NA	NA	0.577017962118305	0.026913072051738	-0.793311865348218	down	1	Molecular Function:GTP binding (GO:0005525)	septin 4	--	ko04210 Apoptosis ko04215 Apoptosis - multiple species	--	--	--	IPR030379 [Septin-type guanine nucleotide-binding (G) domain]
A0A096MKE9	DNA ligase	Lig3	34423.96875	52584.3359375	41947.5859375	48888.67578125	34955.64453125	19673.87890625	29226.75390625	35286.13671875	35233.59765625	36352.125	8845.4228515625	10939.158203125	11723.7890625	10279.1708984375	25274.9140625	19881.11328125	11200.85546875	9185.94140625	37187.62109375	10128.2421875	15301.14453125	40035.5078125	11186.6103515625	10851.650390625	NA	NA	NA	NA	NA	NA	NA	NA	1.86440486310843	0.0370767737788879	0.898715181116111	up	6	Molecular Function:DNA binding (GO:0003677),Molecular Function:DNA ligase (ATP) activity (GO:0003910),Molecular Function:ATP binding (GO:0005524),Biological Process:DNA repair (GO:0006281),Biological Process:DNA recombination (GO:0006310),Molecular Function:zinc ion binding (GO:0008270)	DNA ligase 3	6.5.1.1	ko03410 Base excision repair	ATP-dependent DNA ligase	L	Replication, recombination and repair ;	IPR001510 [Zinc finger, PARP-type] ; IPR012308[DNA ligase, ATP-dependent, N-terminal] ; IPR012309[DNA ligase, ATP-dependent, C-terminal] ; IPR012310[DNA ligase, ATP-dependent, central] ; IPR031916[DNA ligase 3, BRCT domain]
A0A0G2JW14	Maspardin	Spg21	17843.814453125	13215.8779296875	4330.00390625	6633.84765625	0.0	17465.978515625	17407.2109375	16080.37890625	8149.62744140625	17606.91796875	12533.8291015625	8709.138671875	0.0	18153.341796875	20013.306640625	0.0	16726.96484375	16497.048828125	17526.16015625	22467.359375	0.0	16454.224609375	19574.416015625	19221.189453125	NA	NA	NA	NA	NA	NA	NA	NA	0.624605525791817	0.0416223702001649	-0.678982762164824	down	--	--	maspardin	--	ko04144 Endocytosis	Lysophospholipase, alpha-beta hydrolase superfamily	I	Lipid transport and metabolism ;	IPR000073 [Alpha/beta hydrolase fold-1]
A0A0G2JWG1	Alpha-mannosidase	Man2a2	0.0	0.0	6874.923828125	0.0	0.0	8513.1982421875	0.0	7781.66455078125	7168.11279296875	27383.05078125	0.0	7854.91015625	0.0	23639.68359375	0.0	18511.396484375	5623.31982421875	7872.12255859375	0.0	0.0	0.0	0.0	19364.404296875	16131.9189453125	NA	NA	NA	NA	NA	NA	NA	NA	0.433513126565843	0.0309785221125217	-1.20585241667732	down	5	Molecular Function:alpha-mannosidase activity (GO:0004559),Biological Process:carbohydrate metabolic process (GO:0005975),Biological Process:mannose metabolic process (GO:0006013),Molecular Function:zinc ion binding (GO:0008270),Molecular Function:mannosidase activity (GO:0015923)	alpha-mannosidase II	3.2.1.114	ko00510 N-Glycan biosynthesis ko01100 Metabolic pathways	Uncharacterized membrane protein	S	Function unknown ;	IPR000602 [Glycoside hydrolase family 38, N-terminal domain] ; IPR011682[Glycosyl hydrolase family 38, C-terminal] ; IPR015341[Glycoside hydrolase family 38, central domain]
A0A0G2K2Q5	PTB domain-containing engulfment adapter protein 1	Gulp1	14968.537109375	8234.5146484375	10518.365234375	13684.4765625	8621.4560546875	0.0	15459.13671875	5474.677734375	8059.96240234375	7362.80029296875	6954.5546875	18269.45703125	10076.7734375	12327.5869140625	8814.7392578125	7992.6220703125	6469.59814453125	8654.8447265625	4516.49951171875	8231.5869140625	11181.5263671875	5932.0390625	5965.7822265625	8144.08447265625	NA	NA	NA	NA	NA	NA	NA	NA	1.52900836134718	0.0402336713887617	0.612596296065057	up	1	Molecular Function:protein binding (GO:0005515)	--	--	--	--	--	--	IPR006020 [PTB/PI domain]
A0A0G2K7D7	Asparaginyl-tRNA synthetase 2, mitochondrial	Nars2	56316.71484375	60142.8203125	59952.82421875	58860.734375	47526.59375	61571.7265625	43506.49609375	61342.96484375	69573.2734375	9725.095703125	9455.2451171875	50520.3671875	51009.7734375	12098.6181640625	5370.73291015625	60122.36328125	64276.14453125	60305.30859375	48019.70703125	10205.0166015625	12687.041015625	58731.58203125	49265.44921875	6275.8583984375	NA	NA	NA	NA	NA	NA	NA	NA	1.85961096706441	0.0391417580395854	0.895000839295381	up	5	Molecular Function:nucleotide binding (GO:0000166),Molecular Function:nucleic acid binding (GO:0003676),Molecular Function:aminoacyl-tRNA ligase activity (GO:0004812),Molecular Function:ATP binding (GO:0005524),Biological Process:tRNA aminoacylation for protein translation (GO:0006418)	asparaginyl-tRNA synthetase	6.1.1.22	ko00970 Aminoacyl-tRNA biosynthesis	Aspartyl/asparaginyl-tRNA synthetase	J	Translation, ribosomal structure and biogenesis ;	IPR004364 [Aminoacyl-tRNA synthetase, class II (D/K/N)] ; IPR004365[OB-fold nucleic acid binding domain, AA-tRNA synthetase-type]
A0A0G2K8I6	DENN domain-containing 6B	Dennd6b	8843.9619140625	9718.3828125	6463.92822265625	3066.60693359375	0.0	8760.900390625	13226.1015625	9298.3427734375	12536.59375	8700.9599609375	10677.1005859375	8726.759765625	10578.92578125	10666.2509765625	8117.20556640625	12552.7705078125	8714.880859375	13468.681640625	7385.52587890625	0.0	14701.404296875	10401.5546875	12039.5625	13235.4892578125	NA	NA	NA	NA	NA	NA	NA	NA	0.638011147329567	0.0430584493774283	-0.648346463911965	down	--	--	--	--	--	--	--	--	--
A0A0G2K9E8	Unconventional myosin-Ie	Myo1e	10191.001953125	12579.9052734375	13640.6376953125	11808.45703125	6402.9482421875	15611.658203125	6597.4765625	8212.2431640625	9866.275390625	5355.083984375	7661.2744140625	7601.908203125	8741.4423828125	7553.61669921875	9992.408203125	12193.1640625	13376.27734375	6731.50537109375	5179.38916015625	5059.36328125	11992.9814453125	6866.228515625	8645.408203125	7721.921875	NA	NA	NA	NA	NA	NA	NA	NA	1.54479614155368	0.0328067691782726	0.627416465977891	up	4	Molecular Function:motor activity (GO:0003774),Molecular Function:protein binding (GO:0005515),Molecular Function:ATP binding (GO:0005524),Cellular Component:myosin complex (GO:0016459)	myosin I	--	--	--	--	--	IPR001452 [SH3 domain] ; IPR001609[Myosin head, motor domain] ; IPR010926[Class I myosin tail homology domain]
A0A0G2KB06	Mitogen-activated protein kinase	Mapk11	1709.8513183593802	0.0	2455.87109375	1597.01403808594	2534.91235351563	4004.81494140625	7415.115234375	0.0	0.0	4342.97119140625	7549.8212890625	6865.9853515625	6393.6748046875	0.0	1522.00439453125	0.0	0.0	3179.28564453125	6122.97119140625	0.0	4244.10888671875	2342.47045898438	6029.111328125	0.0	NA	NA	NA	NA	NA	NA	NA	NA	0.525222722245362	0.0468152993947321	-0.928998763268904	down	3	Molecular Function:protein kinase activity (GO:0004672),Molecular Function:ATP binding (GO:0005524),Biological Process:protein phosphorylation (GO:0006468)	p38 MAP kinase	2.7.11.24	ko01522 Endocrine resistance ko04010 MAPK signaling pathway ko04015 Rap1 signaling pathway ko04068 FoxO signaling pathway ko04071 Sphingolipid signaling pathway ko04218 Cellular senescence ko04261 Adrenergic signaling in cardiomyocytes ko04370 VEGF signaling pathway ko04380 Osteoclast differentiation ko04550 Signaling pathways regulating pluripotency of stem cells ko04611 Platelet activation ko04…	Outer membrane protein assembly factor BamB, contains PQQ-like beta-propeller repeat	M	Cell wall/membrane/envelope biogenesis ;	IPR000719 [Protein kinase domain]
A0A0H2UHT3	39S ribosomal protein L22, mitochondrial	Mrpl22	11594.224609375	13638.978515625	16126.921875	13461.1865234375	20146.798828125	16426.130859375	17555.609375	10597.669921875	11516.2490234375	10792.98828125	8919.61328125	10144.5771484375	12065.4501953125	9407.99609375	9859.322265625	9253.408203125	11199.7451171875	12195.9619140625	12812.22265625	4970.0009765625	11508.6650390625	10012.4443359375	9166.60546875	10198.26171875	NA	NA	NA	NA	NA	NA	NA	NA	1.55781566345442	0.00781243028456769	0.639524529192917	up	3	Molecular Function:structural constituent of ribosome (GO:0003735),Cellular Component:ribosome (GO:0005840),Biological Process:translation (GO:0006412)	large subunit ribosomal protein L22	--	ko03010 Ribosome	Ribosomal protein L22	J	Translation, ribosomal structure and biogenesis ;	IPR001063 [Ribosomal protein L22/L17]
A8QIC3	DnaJ (Hsp40) homolog, subfamily C, member 9 (Predicted)	Dnajc9	11724.03125	20788.74609375	0.0	15910.7724609375	0.0	10847.8916015625	24195.01953125	0.0	0.0	5115.29931640625	13520.181640625	0.0	0.0	0.0	0.0	0.0	0.0	1500.06213378906	0.0	7472.85009765625	8938.822265625	1800.6794433593802	11883.466796875	2434.88134765625	NA	NA	NA	NA	NA	NA	NA	NA	2.27751944683082	0.0263648422457421	1.18746337267787	up	--	--	DnaJ homolog subfamily C member 9	--	--	DnaJ-class molecular chaperone with C-terminal Zn finger domain	O	Posttranslational modification, protein turnover, chaperones ;	IPR001623 [DnaJ domain]
B2GV72	Carbonyl reductase 3	Cbr3	40712.65234375	53705.04296875	56805.33203125	54838.76171875	48535.0078125	38771.078125	25137.234375	38442.0859375	17610.412109375	3618.18115234375	36330.34375	35016.29296875	40340.3203125	28115.912109375	58866.7734375	37099.609375	48172.2578125	31560.443359375	39281.30078125	28997.869140625	19805.0078125	25994.33203125	37017.171875	36608.7265625	NA	NA	NA	NA	NA	NA	NA	NA	1.5629248018647	0.00250810487502333	0.644248366573841	up	--	--	carbonyl reductase 3	1.1.1.184	ko00590 Arachidonic acid metabolism ko00980 Metabolism of xenobiotics by cytochrome P450 ko01100 Metabolic pathways	NAD(P)-dependent dehydrogenase, short-chain alcohol dehydrogenase family	IQR	Lipid transport and metabolism ; Secondary metabolites biosynthesis, transport and catabolism ; General function prediction only ;	IPR002347 [Short-chain dehydrogenase/reductase SDR]
D3ZCM3	ATP-binding cassette subfamily G member 4	Abcg4	65560.046875	71878.0078125	60066.25	46070.24609375	49982.00390625	40364.296875	38694.29296875	45508.71484375	44422.234375	52780.515625	42927.38671875	56709.63671875	46904.90625	51359.90234375	48596.7421875	28430.0546875	38680.46484375	14146.45703125	44085.35546875	44033.99609375	9142.908203125	44584.7265625	36860.453125	16342.7412109375	NA	NA	NA	NA	NA	NA	NA	NA	1.71197406957349	0.0172280520919314	0.775660850114619	up	3	Molecular Function:ATP binding (GO:0005524),Cellular Component:membrane (GO:0016020),Molecular Function:ATPase activity (GO:0016887)	ATP-binding cassette, subfamily G (WHITE), member 4	--	ko02010 ABC transporters	ABC-type multidrug transport system, ATPase component	V	Defense mechanisms ;	IPR003439 [ABC transporter-like] ; IPR013525[ABC-2 type transporter]
D3ZIP8	Uncharacterized protein		117123.390625	101946.6015625	102493.7578125	96752.1328125	54736.0078125	76582.0703125	42301.6484375	66546.453125	63950.0546875	56276.6484375	53000.54296875	66310.7109375	70318.9453125	62903.9375	74374.40625	82153.8671875	95874.671875	76057.3359375	42591.73046875	42041.84765625	79685.2421875	64362.42578125	60995.328125	72221.8671875	NA	NA	NA	NA	NA	NA	NA	NA	1.51875194267694	0.0178851968639572	0.602886254110089	up	--	--	endonuclease domain-containing 1 protein	--	--	--	--	--	--
D3ZVD3	5-nucleotidase, cytosolic IA	Nt5c1a	0.0	1274.76135253906	0.0	8101.06494140625	1281.19445800781	0.0	7410.33056640625	0.0	831.3795776367191	13013.578125	10755.01171875	0.0	10711.6181640625	14869.009765625	12676.83203125	0.0	0.0	0.0	8067.86279296875	17855.37109375	21621.953125	12059.8916015625	0.0	16640.58203125	NA	NA	NA	NA	NA	NA	NA	NA	0.232953601596593	0.0165949739234018	-2.10188545937391	down	5	Molecular Function:nucleotide binding (GO:0000166),Molecular Function:magnesium ion binding (GO:0000287),Cellular Component:cytoplasm (GO:0005737),Molecular Function:5'-nucleotidase activity (GO:0008253),Biological Process:nucleotide metabolic process (GO:0009117)	5'-nucleotidase	3.1.3.5	ko00230 Purine metabolism ko00240 Pyrimidine metabolism ko00760 Nicotinate and nicotinamide metabolism ko01100 Metabolic pathways	--	--	--	IPR010394 [5-nucleotidase]
D4A518	DENN domain-containing 4A	Dennd4a	26177.927734375	2737109.0	817618.0625	1888.79443359375	514749.75	2443192.75	2287918.0	2633973.5	4353.3642578125	5266487.0	5062789.0	3519207.0	5125.71484375	5948643.0	397350.3125	5751393.0	905250.9375	5779105.5	2456743.75	5706887.5	3928213.5	4199847.5	5838095.0	2763946.5	NA	NA	NA	NA	NA	NA	NA	NA	0.262746293920974	0.00244261722713007	-1.92825768000358	down	--	--	DENN domain-containing protein 4	--	--	--	--	--	IPR001194 [DENN domain] ; IPR005112[dDENN domain] ; IPR005113[uDENN domain]
D4A8Z5	Methyltransferase-like 21A	Mettl21a	15843.078125	9787.5185546875	20166.609375	16612.765625	22902.09375	6267.5810546875	7845.3232421875	6037.69091796875	7559.4736328125	7189.30029296875	15473.80078125	18615.541015625	19870.201171875	6560.96142578125	8143.18896484375	13808.14453125	6301.90478515625	16607.00390625	7228.6240234375	7397.0498046875	9145.154296875	8650.7705078125	5453.8681640625	6607.8896484375	NA	NA	NA	NA	NA	NA	NA	NA	2.05873957818274	0.0267462470995203	1.04176134671319	up	--	--	protein N-lysine methyltransferase METTL21A	2.1.1.-	--	Cyclopropane fatty-acyl-phospholipid synthase and related methyltransferases	I	Lipid transport and metabolism ;	IPR019410 [Lysine methyltransferase]
D4A9G6	Rho GTPase-activating protein 33	Arhgap33	32364.408203125	32286.072265625	28953.0	39069.91015625	35582.125	35820.91796875	26211.46484375	39369.92578125	22834.3203125	34639.9375	26606.494140625	30445.484375	29483.90234375	26679.775390625	29016.09765625	16453.154296875	29370.517578125	33018.1953125	24960.46875	24913.009765625	11223.689453125	27383.12109375	21215.6796875	24885.111328125	NA	NA	NA	NA	NA	NA	NA	NA	1.51638278928422	0.00195505866101724	0.600633987343158	up	2	Molecular Function:protein binding (GO:0005515),Biological Process:signal transduction (GO:0007165)	Rho GTPase-activating protein 33	--	--	--	--	--	IPR000198 [Rho GTPase-activating protein domain] ; IPR001452[SH3 domain]
D4ABX6	Multimerin 2	Mmrn2	0.0	0.0	52223.89453125	0.0	97438.046875	89488.40625	118390.4140625	0.0	0.0	88133.953125	0.0	0.0	0.0	0.0	0.0	185954.703125	0.0	0.0	323691.71875	0.0	0.0	244444.671875	0.0	0.0	NA	NA	NA	NA	NA	NA	NA	NA	0.280625511294525	0.00967948025706964	-1.83328192646733	down	1	Molecular Function:protein binding (GO:0005515)	--	--	--	--	--	--	IPR001073 [C1q domain] ; IPR011489[EMI domain]
F1M443	Uncharacterized protein		2621.64086914063	17025.173828125	17251.63671875	10203.689453125	18096.05078125	15561.71484375	9875.84375	12532.1123046875	24428.970703125	13877.6904296875	15304.029296875	30026.205078125	23124.7109375	9725.8759765625	20987.576171875	13082.7236328125	17911.705078125	13517.2197265625	24684.4609375	18878.013671875	26003.01953125	16846.529296875	18765.0390625	24890.17578125	NA	NA	NA	NA	NA	NA	NA	NA	0.620908904973518	0.0188613256746404	-0.687546472147123	down	1	Molecular Function:protein binding (GO:0005515)	low-density lipoprotein receptor-related protein 1 (alpha-2-macroglobulin receptor)	--	ko04979 Cholesterol metabolism ko05010 Alzheimer's disease ko05144 Malaria	Glucose/arabinose dehydrogenase, beta-propeller fold	G	Carbohydrate transport and metabolism ;	IPR000033 [LDLR class B repeat] ; IPR002172[Low-density lipoprotein (LDL) receptor class A repeat]
F1M863	Liprin-alpha-4	Ppfia4	3833.12158203125	4452.48046875	2948.76977539063	3903.10571289063	6267.732421875	11738.82421875	6846.78564453125	13452.9375	4587.88671875	22071.916015625	6305.0703125	18988.333984375	5995.775390625	12059.0322265625	6578.4033203125	13942.958984375	22562.755859375	4216.3828125	4166.69091796875	7882.90185546875	16515.7109375	18887.83203125	25234.419921875	8502.2724609375	NA	NA	NA	NA	NA	NA	NA	NA	0.408228899421475	0.0462291968221901	-1.29254977734711	down	1	Molecular Function:protein binding (GO:0005515)	--	--	--	--	--	--	IPR001660 [Sterile alpha motif domain]
F1M981	Phosphatidylinositol-3,4,5-trisphosphate 5-phosphatase	Inpp5d	2949.06469726563	0.0	4106.64794921875	0.0	5273.49072265625	5030.54345703125	5233.95849609375	5586.7734375	6345.98046875	2126.90673828125	9188.505859375	10259.267578125	8131.20458984375	6815.3505859375	5998.8125	0.0	4855.7900390625	8994.80859375	0.0	0.0	0.0	0.0	6277.8447265625	8547.0693359375	NA	NA	NA	NA	NA	NA	NA	NA	0.585492325722272	0.043318949110262	-0.772277834007124	down	--	--	phosphatidylinositol-3,4,5-trisphosphate 5-phosphatase 1	3.1.3.86	ko00562 Inositol phosphate metabolism ko04070 Phosphatidylinositol signaling system ko04662 B cell receptor signaling pathway ko04664 Fc epsilon RI signaling pathway ko04666 Fc gamma R-mediated phagocytosis	--	--	--	IPR000980 [SH2 domain]
F1M998	Sorting nexin 25	Snx25	5337.27392578125	0.0	4841.3203125	1884.6853027343802	2469.94091796875	2120.60961914063	4530.77294921875	5176.26318359375	6368.6494140625	0.0	4770.09619140625	0.0	2544.6513671875	0.0	0.0	0.0	0.0	0.0	0.0	0.0	13685.111328125	0.0	0.0	5810.892578125	NA	NA	NA	NA	NA	NA	NA	NA	0.341687048447629	0.0449421881029821	-1.54925253103736	down	1	Molecular Function:phosphatidylinositol binding (GO:0035091)	sorting nexin-25	--	--	--	--	--	IPR001683 [Phox homologous domain] ; IPR003114[Phox-associated domain] ; IPR013937[Sorting nexin, C-terminal] ; IPR016137[RGS domain]
F1MAK3	Rho GTPase-activating protein 32	Arhgap32	179563.421875	64046.69140625	148808.140625	144281.015625	140719.359375	166502.921875	141230.390625	76159.3671875	67580.8671875	79996.59375	72892.859375	63590.35546875	79399.9921875	170440.671875	71642.59375	192709.9375	65552.921875	75493.421875	71101.484375	62612.0625	41691.234375	49522.3515625	56408.67578125	65463.21484375	NA	NA	NA	NA	NA	NA	NA	NA	2.43345999771346	0.00321901271466899	1.28300905915525	up	3	Molecular Function:protein binding (GO:0005515),Biological Process:signal transduction (GO:0007165),Molecular Function:phosphatidylinositol binding (GO:0035091)	Rho GTPase-activating protein 32	--	--	--	--	--	IPR000198 [Rho GTPase-activating protein domain] ; IPR001452[SH3 domain] ; IPR001683[Phox homologous domain]
G3V781	Double-strand break repair protein	Mre11a	44041.90625	24070.83203125	46334.15234375	30940.25	23669.5078125	24950.328125	25321.720703125	0.0	8198.294921875	23230.060546875	28058.30078125	23807.82421875	21743.888671875	18108.51171875	22906.890625	0.0	23732.26171875	21438.427734375	23329.86328125	18704.77734375	24476.57421875	12563.103515625	0.0	24025.818359375	NA	NA	NA	NA	NA	NA	NA	NA	1.56811121317696	0.046798608537787	0.649027881525299	up	5	Molecular Function:endonuclease activity (GO:0004519),Cellular Component:nucleus (GO:0005634),Biological Process:double-strand break repair (GO:0006302),Molecular Function:hydrolase activity (GO:0016787),Molecular Function:manganese ion binding (GO:0030145)	double-strand break repair protein MRE11	--	ko03440 Homologous recombination ko03450 Non-homologous end-joining ko04218 Cellular senescence	DNA repair exonuclease SbcCD nuclease subunit	L	Replication, recombination and repair ;	IPR004843 [Calcineurin-like phosphoesterase domain, ApaH type] ; IPR007281[Mre11, DNA-binding]
G3V8V0	ADP-ribosylation factor-like protein 2	Arl2	122163.1796875	91696.2265625	91455.5703125	108022.3828125	98142.5703125	90119.1171875	80471.9375	91601.4609375	81109.0703125	88237.6953125	190696.328125	91249.875	97141.3515625	91562.96875	91310.390625	184884.578125	57100.828125	88228.28125	160066.78125	199669.359375	99798.9296875	86129.84375	205871.96875	218946.65625	NA	NA	NA	NA	NA	NA	NA	NA	0.619896188508414	0.0451907945343318	-0.68990146142647	down	1	Molecular Function:GTP binding (GO:0005525)	ADP-ribosylation factor-like protein 2	--	--	GTPase SAR1 family domain	R	General function prediction only ;	IPR006689 [Small GTPase superfamily, ARF/SAR type]
P09330	Ribose-phosphate pyrophosphokinase 2	Prps2	0.0	1857.9736328125	2216.2080078125	2664.53198242188	0.0	4741.3828125	4058.80615234375	0.0	7940.50146484375	7633.0634765625	6960.21337890625	0.0	0.0	7819.97265625	5838.45703125	12844.419921875	8100.6787109375	1473.49560546875	7766.263671875	9253.7578125	0.0	0.0	0.0	6010.119140625	NA	NA	NA	NA	NA	NA	NA	NA	0.373861040054338	0.00707759135063354	-1.41942595867115	down	3	Molecular Function:magnesium ion binding (GO:0000287),Molecular Function:ribose phosphate diphosphokinase activity (GO:0004749),Biological Process:nucleotide biosynthetic process (GO:0009165)	ribose-phosphate pyrophosphokinase	2.7.6.1	ko00030 Pentose phosphate pathway ko00230 Purine metabolism ko01100 Metabolic pathways ko01200 Carbon metabolism ko01230 Biosynthesis of amino acids	Phosphoribosylpyrophosphate synthetase	FE	Nucleotide transport and metabolism ; Amino acid transport and metabolism ;	IPR005946 [Ribose-phosphate diphosphokinase] ; IPR029099[Ribose-phosphate pyrophosphokinase, N-terminal domain]
P51607	N-acylglucosamine 2-epimerase	Renbp	70311.375	101312.109375	103220.4921875	96122.3125	85771.6875	0.0	57402.296875	56291.9296875	95690.28125	76028.65625	69741.828125	69875.96875	85883.7109375	51108.60546875	47655.54296875	93320.9296875	70470.1171875	0.0	76729.640625	29537.439453125	53655.79296875	105662.125	29497.365234375	55252.75	NA	NA	NA	NA	NA	NA	NA	NA	1.56446085789578	0.0464205330386172	0.645665563451913	up	--	--	N-acylglucosamine 2-epimerase	5.1.3.8	ko00520 Amino sugar and nucleotide sugar metabolism	Mannose or cellobiose epimerase, N-acyl-D-glucosamine 2-epimerase family	G	Carbohydrate transport and metabolism ;	--
P51799	H(+)/Cl(-) exchange transporter 7	Clcn7	16648.298828125	16084.65234375	13857.845703125	13801.484375	13957.666015625	13439.2138671875	12754.6455078125	16770.798828125	13930.7490234375	14505.5	74977.0078125	7467.62353515625	10427.5791015625	15019.4990234375	12371.6865234375	12926.814453125	13478.1640625	8188.49609375	6542.2568359375	6833.47705078125	5696.64794921875	13173.2841796875	6936.34228515625	15383.03515625	NA	NA	NA	NA	NA	NA	NA	NA	1.60889015330748	0.0196614783803411	0.686065829673314	up	4	Molecular Function:voltage-gated chloride channel activity (GO:0005247),Biological Process:chloride transport (GO:0006821),Cellular Component:membrane (GO:0016020),Biological Process:transmembrane transport (GO:0055085)	chloride channel 7	--	--	Nucleotide-binding universal stress protein, UspA family	T	Signal transduction mechanisms ;	IPR000644 [CBS domain] ; IPR001807[Chloride channel, voltage gated]
P57097	Tyrosine-protein kinase Mer	Mertk	0.0	32656.53125	23332.19921875	0.0	38748.37890625	0.0	19117.79296875	86927.671875	30676.32421875	11913.41796875	102494.1171875	21167.76953125	6435.14794921875	6275.244140625	101482.2109375	0.0	22074.986328125	124464.0546875	0.0	11394.765625	16433.1796875	0.0	0.0	6264.48779296875	NA	NA	NA	NA	NA	NA	NA	NA	2.77883098228631	0.0195608524628373	1.47447808771126	up	3	Molecular Function:protein kinase activity (GO:0004672),Molecular Function:protein binding (GO:0005515),Biological Process:protein phosphorylation (GO:0006468)	c-mer proto-oncogene tyrosine kinase	2.7.10.1	--	Ankyrin repeat	T	Signal transduction mechanisms ;	IPR001245 [Serine-threonine/tyrosine-protein kinase catalytic domain] ; IPR003961[Fibronectin type III] ; IPR007110[Immunoglobulin-like domain] ; IPR013151[Immunoglobulin]
P70470	Acyl-protein thioesterase 1	Lypla1	115353.0	60879.3984375	62837.91015625	121885.5625	96124.7890625	86676.1953125	81125.765625	56878.21484375	94903.875	34137.8515625	119401.7890625	59082.359375	44620.21484375	151709.640625	76005.953125	47890.89453125	47918.2265625	79272.953125	53327.53125	48380.5625	37671.0859375	57633.40234375	66171.8125	44148.26171875	NA	NA	NA	NA	NA	NA	NA	NA	1.76927783107575	0.0057254460082543	0.823160613343564	up	1	Molecular Function:hydrolase activity (GO:0016787)	lysophospholipase I	3.1.1.5	ko00564 Glycerophospholipid metabolism ko05231 Choline metabolism in cancer	Predicted esterase	R	General function prediction only ;	IPR003140 [Phospholipase/carboxylesterase/thioesterase]
P97608	5-oxoprolinase	Oplah	87276.71875	32657.216796875	22366.755859375	48687.28515625	25549.34375	107767.265625	64413.30859375	25783.8203125	23889.697265625	90918.9765625	116322.6171875	124159.09375	50256.0625	91810.1953125	121909.984375	114608.8046875	125030.40625	138570.5625	53852.91015625	141319.140625	111826.9921875	142535.453125	116355.4765625	64597.5859375	NA	NA	NA	NA	NA	NA	NA	NA	0.514371110923797	0.0366452482197595	-0.959118477294119	down	2	Molecular Function:catalytic activity (GO:0003824),Molecular Function:hydrolase activity (GO:0016787)	5-oxoprolinase (ATP-hydrolysing)	3.5.2.9	ko00480 Glutathione metabolism	N-methylhydantoinase B/oxoprolinase/acetone carboxylase, alpha subunit	EQ	Amino acid transport and metabolism ; Secondary metabolites biosynthesis, transport and catabolism ;	IPR002821 [Hydantoinase/oxoprolinase] ; IPR003692[Hydantoinase B/oxoprolinase] ; IPR008040[Hydantoinaseoxoprolinase, N-terminal]
Q5BJM7	CDC42 small effector protein 1	Cdc42se1	10625.380859375	16430.806640625	18930.318359375	13157.392578125	0.0	14020.3154296875	8935.9052734375	8723.451171875	11727.265625	11652.2890625	10752.0791015625	10243.607421875	12988.21484375	11115.2490234375	11946.01953125	14502.7470703125	17210.708984375	14108.1845703125	7361.05712890625	5441.0166015625	12300.7255859375	9399.7548828125	9641.0517578125	10643.943359375	NA	NA	NA	NA	NA	NA	NA	NA	1.60250016173536	0.00977448039212313	0.680324502450749	up	--	--	--	--	--	--	--	--	--
Q5BK47	Oxysterol-binding protein	Osbpl2	124998.8671875	161248.03125	97483.734375	103338.0	22659.029296875	23597.51171875	169324.21875	118535.7890625	204719.921875	228953.140625	169885.40625	28539.0625	206302.71875	200352.421875	113106.953125	19699.27734375	154676.5	141070.15625	179276.890625	193776.75	128031.1875	169062.6875	202163.140625	124087.53125	NA	NA	NA	NA	NA	NA	NA	NA	0.535253054972187	0.0152583665304179	-0.90170697002969	down	--	--	oxysterol-binding protein-related protein 1/2	--	--	--	--	--	IPR000648 [Oxysterol-binding protein]
Q5XIC2	Evolutionarily conserved signaling intermediate in Toll pathway, mitochondrial	Ecsit	11056.4248046875	13153.568359375	24722.029296875	24206.615234375	15604.2236328125	12550.2470703125	12625.4091796875	22220.4375	24427.68359375	58542.765625	51308.23828125	44715.640625	27419.443359375	12088.1005859375	62503.07421875	45588.16796875	11190.208984375	7475.70361328125	12905.64453125	30672.9765625	41587.5546875	43920.6640625	69100.0234375	35286.69140625	NA	NA	NA	NA	NA	NA	NA	NA	0.433852598569532	0.031644729197321	-1.204723124645	down	--	--	evolutionarily conserved signaling intermediate in Toll pathway	--	ko04010 MAPK signaling pathway	--	--	--	IPR010418 [ECSIT] ; IPR029342[ECSIT, C-terminal domain]
Q63639	Retinal dehydrogenase 2	Aldh1a2	81705.46875	132953.46875	156027.5625	179095.59375	133042.515625	146602.875	178396.265625	159751.765625	66790.6796875	68466.765625	153351.28125	101142.9609375	83985.5703125	149333.6875	122395.7578125	247558.59375	0.0	85740.9609375	77886.9765625	77568.515625	73412.0546875	82647.0	93045.171875	113282.59375	NA	NA	NA	NA	NA	NA	NA	NA	1.60169894261972	0.00523659621592506	0.679603002424536	up	3	Biological Process:metabolic process (GO:0008152),Molecular Function:oxidoreductase activity (GO:0016491),Biological Process:oxidation-reduction process (GO:0055114)	retinal dehydrogenase	1.2.1.36	ko00830 Retinol metabolism ko01100 Metabolic pathways	Acyl-CoA reductase or other NAD-dependent aldehyde dehydrogenase	C	Energy production and conversion ;	IPR015590 [Aldehyde dehydrogenase domain]
Q675A5	Phospholipase A2 group XV	Pla2g15	34019.9765625	12504.67578125	20099.48828125	22533.13671875	21414.25390625	22000.74609375	14514.0625	2801.43212890625	2461.9951171875	9109.904296875	23083.080078125	15537.306640625	17588.408203125	19300.56640625	1344.974609375	2296.73486328125	15567.49609375	17881.96484375	14624.2373046875	13906.9072265625	12729.578125	13197.228515625	17145.8359375	16127.1103515625	NA	NA	NA	NA	NA	NA	NA	NA	1.5111241441794	0.0449091457029344	0.59562218785869	up	2	Biological Process:lipid metabolic process (GO:0006629),Molecular Function:O-acyltransferase activity (GO:0008374)	lysophospholipase III	3.1.1.5	ko00564 Glycerophospholipid metabolism ko04142 Lysosome	Triacylglycerol esterase/lipase EstA, alpha/beta hydrolase fold	I	Lipid transport and metabolism ;	IPR003386 [Lecithin:cholesterol/phospholipid:diacylglycerol acyltransferase]
Q6AYC4	Macrophage-capping protein	Capg	19166.859375	14242.091796875	9258.4462890625	13832.919921875	10714.296875	11387.6015625	8950.359375	8524.029296875	8479.060546875	6521.20556640625	0.0	11714.76953125	5405.8837890625	5971.39501953125	7595.5	8542.26171875	7304.98974609375	12034.439453125	7754.1953125	6380.8564453125	8263.5986328125	8293.0068359375	11914.4130859375	5381.4423828125	NA	NA	NA	NA	NA	NA	NA	NA	1.63797228498552	0.0134475738124642	0.711910946324327	up	--	--	capping protein (actin filament), gelsolin-like	--	--	--	--	--	IPR007123 [Gelsolin-like domain]
Q6IV57	RING finger protein 141	Rnf141	33173.8828125	66873.2421875	39370.7265625	38839.1015625	40708.71484375	40854.1015625	62761.7578125	34165.02734375	68504.9921875	77464.015625	46835.6484375	61331.609375	83810.140625	42896.0546875	67489.8359375	72654.4375	50925.5234375	86576.296875	83201.2734375	70814.8359375	66326.734375	71439.7734375	51322.2734375	51706.46484375	NA	NA	NA	NA	NA	NA	NA	NA	0.65808585779599	0.00934579460866886	-0.603652276069767	down	--	--	--	--	--	--	--	--	--
Q7TS56	3-oxoacyl-[acyl-carrier-protein] reductase	Cbr4	14100.421875	14750.4482421875	20963.498046875	11808.0322265625	22813.94140625	18206.755859375	8958.365234375	11464.6240234375	8758.9326171875	11712.89453125	7753.8076171875	21161.734375	9998.55078125	16321.5390625	16517.990234375	10138.67578125	15610.25390625	10192.5595703125	7134.2724609375	11676.8818359375	14615.841796875	11623.724609375	8243.1708984375	10931.521484375	NA	NA	NA	NA	NA	NA	NA	NA	1.59816952082359	0.0110849991302841	0.676420445737876	up	--	--	carbonyl reductase 4	1.1.1.-	--	NAD(P)-dependent dehydrogenase, short-chain alcohol dehydrogenase family	IQR	Lipid transport and metabolism ; Secondary metabolites biosynthesis, transport and catabolism ; General function prediction only ;	--
Q920L7	Elongation of very long chain fatty acids protein 5	Elovl5	82306.3203125	86718.8203125	78725.6796875	72562.2734375	57021.12890625	40702.48046875	66242.0078125	40693.66015625	64183.30859375	39679.90234375	23800.705078125	43249.8203125	47355.37890625	36004.421875	42091.46875	32717.861328125	34286.23828125	26015.26953125	55724.3984375	41141.67578125	56532.74609375	40470.5078125	37501.52734375	34341.92578125	NA	NA	NA	NA	NA	NA	NA	NA	1.57326531737923	0.0109277387156656	0.653761989119711	up	1	Cellular Component:integral component of membrane (GO:0016021)	elongation of very long chain fatty acids protein 5	2.3.1.199	ko00062 Fatty acid elongation ko01040 Biosynthesis of unsaturated fatty acids ko01212 Fatty acid metabolism	--	--	--	IPR002076 [ELO family]
