# Supplementary material for: Proteomic study of left ventricle and cortex in rats after myocardial infarction
Source: Sci Rep. 2024 Mar 22;14:6866. doi: 10.1038/s41598-024-56816-6 (PMC10958002; doi:10.1038/s41598-024-56816-6)
Supplement: Supplementary file 4 — Supplementary Information 4. [file 41598_2024_56816_MOESM4_ESM.xls]

Protein	Description	Gene	S_1	S_2	S_3	S_4	S_5	S_6	M_7_1	M_7_2	M_7_3	M_7_4	M_7_5	M_7_6	M_3_1	M_3_2	M_3_3	M_3_4	M_3_5	M_3_6	M_1_1	M_1_2	M_1_3	M_1_4	M_1_5	M_1_6	Model_7.vs.Sham.FC	Model_7.vs.Sham.Pvalue	Model_7.vs.Sham.log2FC	Model_7.vs.Sham.UP.DOWN	Model_3.vs.Sham.FC	Model_3.vs.Sham.Pvalue	Model_3.vs.Sham.log2FC	Model_3.vs.Sham.UP.DOWN	Model_1.vs.Sham.FC	Model_1.vs.Sham.Pvalue	Model_1.vs.Sham.log2FC	Model_1.vs.Sham.UP.DOWN	GO_NUM	GO_Description	KEGG_Description	KEGG_EC	KEGG_ko	COG_Function_Description	COG_Function_Class	COG_Class_Description	IPR_Term
A0A096MJ01	LIM domain-binding 3	Ldb3	4229518	4980689.5	4792569	5283587	4613598.5	5477504	4737277	346484	2039821.25	2335852.5	4790099	394623.9688	2293022	1744625.5	2183225	2585111.75	3946420.25	3941309.5	5032800	3152326.25	3332019.75	2923982.75	3748632	3041789	0.498482671	0.027715332	-1.004384743	down	NA	NA	NA	NA	NA	NA	NA	NA	2	Molecular Function:protein binding (GO:0005515),Molecular Function:zinc ion binding (GO:0008270)	LIM domain-binding protein 3	--	--	Uncharacterized membrane protein	S	Function unknown ;	IPR001478 [PDZ domain] ; IPR001781[Zinc finger, LIM-type] ; IPR031847[Domain of unknown function DUF4749]
A0A096MJZ2	RCG21429, isoform CRA_b	Tbl2	8245.042969	0	0	0	10625.18359	11333.6416	0	52572.1875	26886.17969	21731.76758	0	57462.10938	18355.08008	19251.77148	19926.04883	14485.22266	17941.13672	0	8745.624023	9377.800781	7246.157227	0	0	0	3.939534581	0.045119394	1.978025199	up	NA	NA	NA	NA	NA	NA	NA	NA	1	Molecular Function:protein binding (GO:0005515)	--	--	--	WD40 repeat	R	General function prediction only ;	IPR001680 [WD40 repeat]
A0A096MK14	Eukaryotic translation initiation factor 4E family member 2 (Fragment)	Eif4e2	3895.196289	3773.057373	1996.591919	7026.292969	3140.783447	8273.44043	28767.94922	13835.41113	9106.616211	9115.564453	11322.0957	15067.94434	7611.929199	7736.855957	2898.607422	10143.54102	8861.007813	2667.180176	21006.47852	7024.148926	2367.522461	2201.012939	2198.309326	0	3.103165144	0.020668727	1.633740476	up	NA	NA	NA	NA	NA	NA	NA	NA	4	Molecular Function:RNA binding (GO:0003723),Molecular Function:translation initiation factor activity (GO:0003743),Cellular Component:cytoplasm (GO:0005737),Biological Process:translational initiation (GO:0006413)	translation initiation factor 4E	--	ko01521 EGFR tyrosine kinase inhibitor resistance ko03013 RNA transport ko04066 HIF-1 signaling pathway ko04150 mTOR signaling pathway ko04151 PI3K-Akt signaling pathway ko04211 Longevity regulating pathway ko04910 Insulin signaling pathway	--	--	--	IPR001040 [Translation Initiation factor eIF- 4e]
A0A096MK73	Stathmin (Fragment)	Stmn1	103357.0703	98136.375	113127.6094	90728	116833.0391	89007.34375	144708.5156	323415.4063	249728.75	203094.0938	62049.5	362457.0938	243146.0938	353871.5	187686.0781	240060.6406	184678.0625	139362.4844	97211.45313	55359.18359	129553.1328	27205.19531	96270.48438	96646.34375	2.201368801	0.043767772	1.138400864	up	2.206852371	0.009279876	1.141990123	up	NA	NA	NA	NA	1	Biological Process:regulation of microtubule polymerization or depolymerization (GO:0031110)	stathmin	--	ko04010 MAPK signaling pathway ko05206 MicroRNAs in cancer	--	--	--	IPR000956 [Stathmin family]
A0A096MK83	Protein BUD31 homolog (Fragment)	Bud31	3405.657959	0	0	0	7793.285156	7768.376465	0	10474.65234	14039.65332	14991.59863	20265.90039	24317.79297	16585.42188	9730.935547	16557.61133	27218.38867	10512.73047	0	13584.19141	0	10459.94238	10903.0791	11988.13477	0	2.6600363	0.022173182	1.411445933	up	NA	NA	NA	NA	NA	NA	NA	NA	1	Cellular Component:nucleus (GO:0005634)	bud site selection protein 31	--	ko03040 Spliceosome	--	--	--	IPR001748 [G10 protein]
A0A096MKH2	Similar to RIKEN cDNA 1110059P08	Vta1	11178.22168	11883.875	16716.59375	11129.17383	14817.92773	13490.81836	12855.0625	46749.05469	28662.125	21562.12695	19697.28906	42613.17969	24609.0293	23206.81836	27045.26172	24489.69922	18048.87305	20429.33398	14965.37012	23928.19727	15782.2207	16234.58301	16213.72266	0	2.173014436	0.036445583	1.119697759	up	NA	NA	NA	NA	NA	NA	NA	NA	--	--	vacuolar protein sorting-associated protein VTA1	--	ko04144 Endocytosis	--	--	--	--
A0A0A1G491	NADH-ubiquinone oxidoreductase chain 2	ND2	0	37594.51172	47334.25	0	0	0	27674.53516	4947.568848	11122.70801	19362.39063	0	0	22516.73438	5564.933594	0	0	0	0	16739.35742	0	49045.14844	0	0	0	0.371530218	0.028871462	-1.428448541	down	NA	NA	NA	NA	NA	NA	NA	NA	2	Molecular Function:NADH dehydrogenase (ubiquinone) activity (GO:0008137),Biological Process:oxidation-reduction process (GO:0055114)	NADH-ubiquinone oxidoreductase chain 2	1.6.5.3	ko00190 Oxidative phosphorylation ko01100 Metabolic pathways ko04723 Retrograde endocannabinoid signaling ko05012 Parkinson's disease	NADH:ubiquinone oxidoreductase subunit 2 (chain N)	C	Energy production and conversion ;	IPR001750 [NADH:quinone oxidoreductase/Mrp antiporter, membrane subunit] ; IPR010933[NADH dehydrogenase subunit 2, C-terminal]
A0A0G2JSM3	PDZ and LIM domain 3, isoform CRA_a	Pdlim3	86673.875	75197.65625	72613.33594	80180.4375	75714.32813	67041.875	94678.03906	288648.8125	123264.4766	157118.8438	93283.07813	301354.0938	95075.10156	111628.1016	118623.1719	104584.0156	98630.28906	105100.1172	99326.75781	76843.35156	85663.23438	85524.38281	109958.0859	91748.65625	2.313724488	0.048990496	1.210217082	up	NA	NA	NA	NA	NA	NA	NA	NA	2	Molecular Function:protein binding (GO:0005515),Molecular Function:zinc ion binding (GO:0008270)	--	--	--	--	--	--	IPR001478 [PDZ domain] ; IPR001781[Zinc finger, LIM-type] ; IPR031847[Domain of unknown function DUF4749]
A0A0G2JSP8	Creatine kinase	Ckm	54756776	65009512	60051664	69769112	57740304	61599428	56829628	3467218.75	21700764	28073080	58725620	6344205.5	31642174	22403260	31334946	33506648	46346980	53955152	62017704	43419636	42865252	25849618	50932028	43094276	0.474729725	0.020549394	-1.07482171	down	NA	NA	NA	NA	NA	NA	NA	NA	1	Molecular Function:kinase activity (GO:0016301)	creatine kinase	2.7.3.2	ko00330 Arginine and proline metabolism ko01100 Metabolic pathways	Protein-arginine kinase	O	Posttranslational modification, protein turnover, chaperones ;	IPR022413 [ATP:guanido phosphotransferase, N-terminal] ; IPR022414[ATP:guanido phosphotransferase, catalytic domain]
A0A0G2JSS9	Atlastin-3	Atl3	10633.44238	10413.59277	13311.03418	0	8727.59082	10626.1123	10939.78223	88875.74219	45571.56641	46236.60156	0	98220.58594	43245.30078	48074.95703	45653.60938	54062.02344	47243.20313	15073.50195	12794.4541	11877.18359	42224.98047	28182.87109	9591.941406	11038.5127	5.396289585	0.041312592	2.431967771	up	3.930742804	0.002348473	1.974801969	up	NA	NA	NA	NA	2	Molecular Function:GTPase activity (GO:0003924),Molecular Function:GTP binding (GO:0005525)	atlastin	3.6.5.-	--	--	--	--	IPR003191 [Guanylate-binding protein, C-terminal] ; IPR015894[Guanylate-binding protein, N-terminal]
A0A0G2JSV0	Protein NDRG2	Ndrg2	1585995	1899030.875	1910295.625	1686101.25	1775227.25	1751795.125	1541519.75	289437.3125	726586.5	849132.125	1463239.75	258239.9531	841345.5	592018.5625	811722.4375	902682.375	1125747.375	1320404	1540120.5	1201245.75	1049181.125	1090992.875	1208639	1195593.875	0.483403112	0.009044553	-1.048701333	down	NA	NA	NA	NA	NA	NA	NA	NA	--	--	--	--	--	Pimeloyl-ACP methyl ester carboxylesterase	HR	Coenzyme transport and metabolism ; General function prediction only ;	IPR004142 [NDRG]
A0A0G2JSW1	ORM1-like protein	Ormdl3	3544.669922	4333.054688	5619.187012	5484.394043	4802.652832	9508.845703	6378.318359	21898.52539	16875.61719	13583.7002	10812.08789	29050.17969	6872.504883	13579.99609	12758.24707	13357.83398	13180.04688	12309.72656	0	4163.077637	11901.89453	12877.00098	5963.291992	11154.99414	2.961553738	0.020727265	1.566354264	up	2.16438228	0.000727619	1.113955335	up	NA	NA	NA	NA	2	Cellular Component:endoplasmic reticulum membrane (GO:0005789),Cellular Component:integral component of membrane (GO:0016021)	--	--	--	--	--	--	IPR007203 [ORMDL family]
A0A0G2JTG7	Heterogeneous nuclear ribonucleoprotein H	Hnrnph1	246985.1094	251537.1563	232127.2188	241685.9375	229147.4844	244935.2031	287336.625	830350.3125	538650.875	363858.7813	268700.375	852099.75	520373.4375	600970.3125	500953.8125	470600.7813	379565.625	285363.0625	337697.4375	299729.625	332032.5313	337791.6563	327414.3125	358899.4063	2.171568994	0.04706532	1.11873779	up	NA	NA	NA	NA	NA	NA	NA	NA	1	Molecular Function:nucleic acid binding (GO:0003676)	heterogeneous nuclear ribonucleoprotein F/H	--	--	--	--	--	IPR000504 [RNA recognition motif domain] ; IPR012996[Zinc finger, CHHC-type]
A0A0G2JTK4	Protein phosphatase 6, regulatory subunit 1	Ppp6r1	11856.97168	0	10870.39063	0	0	2132.52002	30805.50781	34902.10938	29237.44727	16843.08984	13982.57227	30004.25195	17900.10547	19282.74414	12308.23828	21349.2832	13885.07227	8799.457031	0	0	6618.024902	2431.186768	14832.20996	13356.3457	3.133059451	0.014079718	1.647572145	up	NA	NA	NA	NA	NA	NA	NA	NA	--	--	serine/threonine-protein phosphatase 6 regulatory subunit 1	--	--	--	--	--	IPR007587 [SIT4 phosphatase-associated protein family]
A0A0G2JTT2	Phosphatidylinositol binding clathrin assembly protein, isoform CRA_a	Picalm	26664.43164	19188.4707	22014.83594	17496.93945	25087.50977	12991.02637	48346.77344	197961	105674.1641	71920.92188	25045.25	208214.5469	57193.00391	53937.89844	25967.57813	29786.78711	27561.45508	40110.16406	14514.66895	22345.20703	25162.42188	17347.64844	28233.28516	28105.18359	5.32360294	0.037057482	2.412402972	up	NA	NA	NA	NA	NA	NA	NA	NA	1	Molecular Function:phospholipid binding (GO:0005543)	phosphatidylinositol-binding clathrin assembly protein	--	--	--	--	--	IPR011417 [AP180 N-terminal homology (ANTH) domain]
A0A0G2JU81	2-5 oligoadenylate synthase	Oas1k	12587.52344	0	0	0	18442.08398	0	69875.03125	0	51079.65234	0	52485.30859	0	0	19037.25781	0	18886.49805	113830.1328	0	0	0	0	71472.24219	0	0	3.726333366	0.013670741	1.897756747	up	NA	NA	NA	NA	NA	NA	NA	NA	1	Molecular Function:nucleotidyltransferase activity (GO:0016779)	2'-5'-oligoadenylate synthetase	2.7.7.84	ko04621 NOD-like receptor signaling pathway ko05160 Hepatitis C ko05162 Measles ko05164 Influenza A ko05168 Herpes simplex infection	--	--	--	IPR002934 [Polymerase, nucleotidyl transferase domain] ; IPR018952[2'-5'-oligoadenylate synthetase 1, domain 2/C-terminal]
A0A0G2JWS2	Nebulette	Nebl	1112345.25	1186289.625	1207128.75	1171092.75	1065548.875	1143743.875	1078919.5	128846.7031	448233	563308.8125	989277.5625	106227.7266	580635	333200.2188	505268.3438	570329.5625	792062.4375	910874.125	1171678.75	854314.9375	742076.875	856016.1875	879157.5	711642.4375	0.481374023	0.016548502	-1.054769806	down	NA	NA	NA	NA	NA	NA	NA	NA	1	Molecular Function:protein binding (GO:0005515)	--	--	--	--	--	--	IPR000900 [Nebulin repeat] ; IPR001452[SH3 domain]
A0A0G2JX05	Uridine-cytidine kinase	Uck2	6090.171387	4639.860352	4924.605469	0	0	5996.275391	0	31929.20508	22075.03906	12933.90039	0	32670.11719	13391.55566	15198.66211	12786.06055	11408.68848	9834.572266	6604.493164	0	8097.275391	14774.8252	13710.9209	10506.53223	13415.29785	4.600649569	0.024557324	2.201837571	up	2.131520074	0.003346208	1.091882642	up	2.235650855	0.002242469	1.160694898	up	3	Molecular Function:ATP binding (GO:0005524),Biological Process:metabolic process (GO:0008152),Molecular Function:kinase activity (GO:0016301)	uridine kinase	2.7.1.48	ko00240 Pyrimidine metabolism ko00983 Drug metabolism - other enzymes ko01100 Metabolic pathways	Uridine kinase	F	Nucleotide transport and metabolism ;	IPR006083 [Phosphoribulokinase/uridine kinase]
A0A0G2JXB7	Ig-like domain-containing protein		34729.26172	30920.26172	9208.192383	16575.1543	19721.18555	15121.82324	0	53742.65625	43135.70313	56542.08203	0	100723.7266	12370.55371	15388.13086	39855.1875	20171.47266	0	18194.57227	0	25127.67969	21576.82813	26309.62695	11804.40137	25699.33594	3.018915847	0.005385877	1.594030542	up	NA	NA	NA	NA	NA	NA	NA	NA	--	--	--	--	--	--	--	--	IPR013106 [Immunoglobulin V-set domain]
A0A0G2JXR0	LIM domain-binding 3	Ldb3	1389705.25	1922130.875	1623683.5	1669019.875	1632348.875	1809260.875	1205861.25	45293.85156	449134.3438	552279.0625	1862738.5	79316.14063	747220.25	418183.8125	562336.4375	713028.375	1344177.375	1187250	1536705	1013051.5	952544.75	1049715.5	1511793.875	1143514	0.41753542	0.018595115	-1.260029506	down	0.494935535	0.000451376	-1.014687469	down	NA	NA	NA	NA	1	Molecular Function:protein binding (GO:0005515)	LIM domain-binding protein 3	--	--	--	--	--	IPR001478 [PDZ domain] ; IPR031847[Domain of unknown function DUF4749]
A0A0G2JXT3	Farnesyl pyrophosphate synthase	Fdps	68631.42969	5259.893066	4768.515137	4355.620605	5946.790039	3960.314697	3990.127686	46824.14844	86924.35156	53070.21484	89027.57031	60955.69922	73710.14063	67581.35156	77006.71875	72228.39844	60768.15625	57478.25	2919.437012	4420.790039	57380.36328	57078.39453	52309.14844	66755.14844	3.667485056	0.031985517	1.874791087	up	4.399071672	0.003364045	2.137199107	up	NA	NA	NA	NA	1	Biological Process:isoprenoid biosynthetic process (GO:0008299)	--	--	ko00900 Terpenoid backbone biosynthesis ko01100 Metabolic pathways ko05164 Influenza A ko05166 HTLV-I infection	Geranylgeranyl pyrophosphate synthase	H	Coenzyme transport and metabolism ;	IPR000092 [Polyprenyl synthetase]
A0A0G2JXY0	Coiled-coil domain-containing 9B	Ccdc9b	8989.079102	9344.359375	5520.388672	0	6647.069824	0	0	0	3376.718994	4710.387207	0	3002.426514	5968.65625	5653.365723	0	0	0	5952.135254	0	0	4119.748047	0	0	0	0.484774059	0.020410856	-1.044615596	down	NA	NA	NA	NA	NA	NA	NA	NA	--	--	--	--	--	--	--	--	IPR029336 [Protein of unknown function DUF4594]
A0A0G2JYA2	ADP-ribosylation factor interacting protein 1, isoform CRA_b	Arfip1	9473.71875	0	10319.93359	7896.581055	5232.725586	11260.41406	13108.55957	72432.35156	42300.77734	23828.13086	13054.08789	84699.28906	15790.88965	35297.99219	28384.62109	25327.70703	14727.7666	9435.277344	14534.89941	6884.078125	15392.60938	8983.541016	10741.40137	17773.35938	4.704318599	0.048074642	2.23398577	up	2.432367748	0.02347279	1.282361365	up	NA	NA	NA	NA	1	Molecular Function:protein domain specific binding (GO:0019904)	arfaptin	--	--	--	--	--	IPR010504 [Arfaptin homology (AH) domain]
A0A0G2JYE0	Ataxin 2-like	Atxn2l	4267.48584	4248.630859	4078.577148	0	3044.957764	4214.651367	4861.851563	35801.9375	33153.88281	22215.84766	4836.160645	34154.47266	17040.45898	11569.7207	20937.12109	22440.90234	8283.374023	5069.620117	0	2745.511475	5933.870605	1930.625488	4230.054688	5733.867188	5.667291744	0.025818107	2.502659472	up	3.581977391	0.015793266	1.840756231	up	NA	NA	NA	NA	--	--	--	--	--	--	--	--	IPR009604 [LsmAD domain] ; IPR009818[Ataxin-2, C-terminal] ; IPR025852[Ataxin 2, SM domain]
A0A0G2JYL4	Procollagen-proline 4-dioxygenase	P4ha2	12740.97461	0	5726.027832	30141.58984	0	0	0	115176.2891	65228.24219	36738.42969	0	138995.0781	30090.80664	31974.0293	31577.81445	21819.54492	26883.92383	14878.31836	0	27552.29492	13148.9502	25034.77734	43219.48828	0	5.494985901	0.049054126	2.45811578	up	NA	NA	NA	NA	NA	NA	NA	NA	4	Molecular Function:procollagen-proline 4-dioxygenase activity (GO:0004656),Cellular Component:endoplasmic reticulum (GO:0005783),Molecular Function:oxidoreductase activity (GO:0016491),Biological Process:oxidation-reduction process (GO:0055114)	prolyl 4-hydroxylase	1.14.11.2	ko00330 Arginine and proline metabolism ko01100 Metabolic pathways	Proline 4-hydroxylase (includes Rps23 Pro-64 3,4-dihydroxylase Tpa1), contains SM-20 domain	JO	Translation, ribosomal structure and biogenesis ; Posttranslational modification, protein turnover, chaperones ;	IPR005123 [Oxoglutarate/iron-dependent dioxygenase] ; IPR013547[Prolyl 4-hydroxylase alpha-subunit, N-terminal]
A0A0G2JZ38	Formin homology 2 domain-containing 1	Fhod1	4211.395996	4510.618652	0	0	5531.589844	4441.178223	0	20396.91406	11800.71973	9725.646484	5027.98291	14622.77148	9930.857422	12706.80566	15806.12109	10516.46191	8871.387695	7555.279785	5738.280762	8323.03125	7019.724609	4968.955078	6371.233887	12165.53125	2.634918441	0.039851525	1.397758307	up	2.331734815	0.002997429	1.221403722	up	NA	NA	NA	NA	--	--	--	--	--	--	--	--	IPR015425 [Formin, FH2 domain]
A0A0G2K0L0	3-phosphoadenosine-5-phosphosulfate synthase	Papss1	10397.55566	0	0	0	9567.375977	0	8836.984375	97580.53125	76810.64063	35059.91797	0	122920.1719	64841.71875	56924.96094	48498.95313	77441.27344	0	0	6954	39317.86328	22786.24414	0	15512.36719	0	6.836151553	0.047954024	2.773184381	up	6.203550072	0.004913351	2.633094055	up	NA	NA	NA	NA	1	Molecular Function:sulfate adenylyltransferase (ATP) activity (GO:0004781)	--	--	ko00230 Purine metabolism ko00450 Selenocompound metabolism ko00920 Sulfur metabolism ko01100 Metabolic pathways	ATP sulfurylase (sulfate adenylyltransferase)	P	Inorganic ion transport and metabolism ;	IPR024951 [Sulphate adenylyltransferase catalytic domain] ; IPR025980[ATP-sulfurylase PUA-like domain]
A0A0G2K103	Serine palmitoyltransferase 2	Sptlc2	13957.83105	29698.12305	18272.54883	7518.652344	9753.801758	10440.99707	36376.26563	34984.10547	52297.02344	18757.74805	0	73361.8125	27481.88867	47963.46484	18575.41797	11719.91699	10198.01855	21754.83789	32379.55664	157079.5938	1409.325195	43681.22656	42437.84766	28734.49414	2.888517421	0.012764999	1.530329196	up	NA	NA	NA	NA	NA	NA	NA	NA	2	Biological Process:biosynthetic process (GO:0009058),Molecular Function:pyridoxal phosphate binding (GO:0030170)	serine palmitoyltransferase	2.3.1.50	ko00600 Sphingolipid metabolism ko01100 Metabolic pathways ko04071 Sphingolipid signaling pathway	7-keto-8-aminopelargonate synthetase or related enzyme	H	Coenzyme transport and metabolism ;	IPR004839 [Aminotransferase, class I/classII]
A0A0G2K2M9	Serine/arginine repetitive matrix 2	Srrm2	12739.61133	0	12122.68555	16526.57031	10302.4375	13038.4209	11427.55957	41534.08594	29930.39453	27107.67578	13590.15625	49981.58594	20467.16602	30530.23242	24816.88867	27200.29688	20713.13281	16116.50586	16362.19336	15945.50488	18673.43359	16564.63281	16303.43555	22265.66797	2.234566582	0.048893012	1.159995033	up	NA	NA	NA	NA	NA	NA	NA	NA	--	--	serine/arginine repetitive matrix protein 2	--	--	--	--	--	IPR013170 [mRNA splicing factor Cwf21 domain]
A0A0G2K3G0	Histidine-rich glycoprotein	Hrg	151109.0156	209276.2188	251551.9844	207044.2344	185155.4688	159679.6875	166697.3438	719226.5	439898.9063	425918.7813	261314.2969	546736.875	386718.25	275491.7188	367602.5	324929.1563	233629.5781	332726.125	248334.3594	610682.75	358415.9063	1071235.25	413869.2813	409587.8438	2.199481158	0.033757385	1.137163242	up	NA	NA	NA	NA	2.674068548	0.042761899	1.419036448	up	--	--	--	--	--	Translation initiation factor IF-2, a GTPase	J	Translation, ribosomal structure and biogenesis ;	--
A0A0G2K3N1	Golgi brefeldin A-resistant guanine nucleotide exchange factor 1	Gbf1	0	14107.12305	12787.60547	14619.64551	24593.31055	34170.66406	36414.98047	87226.58594	50716.66797	41208.71875	20647.21094	93746.08594	41926.42969	61833.74609	45031.83203	39442.46875	25465.23633	16551.2793	12706.82813	22252.86133	13147.06152	16422.00977	15419.74805	17289.9707	2.742036329	0.031710386	1.455247686	up	NA	NA	NA	NA	NA	NA	NA	NA	2	Molecular Function:ARF guanyl-nucleotide exchange factor activity (GO:0005086),Biological Process:regulation of ARF protein signal transduction (GO:0032012)	golgi-specific brefeldin A-resistance guanine nucleotide exchange factor 1	--	ko04144 Endocytosis	Guanine-nucleotide exchange factor, contains Sec7 domain	R	General function prediction only ;	IPR000904 [Sec7 domain] ; IPR032691[Guanine nucleotide exchange factor, N-terminal]
A0A0G2K466	Oxidoreductase NAD-binding domain containing 1 (Predicted), isoform CRA_a	Oxnad1	43887.56641	48056.37891	53259.67188	93642.48438	42065.69922	42019.60938	36178.64844	13136.88867	21748.58398	23605.25781	34634.9375	22981.4707	26253.0957	20738.99805	24606.98633	23719.73828	26346.91797	30473.41992	31475.05273	30516.86328	32648.90625	31819.53125	26601.57813	23064.24414	0.471573165	0.009490522	-1.084446472	down	0.471119103	0.016891051	-1.085836263	down	NA	NA	NA	NA	2	Molecular Function:oxidoreductase activity (GO:0016491),Biological Process:oxidation-reduction process (GO:0055114)	--	--	--	Ferredoxin-NADP reductase	C	Energy production and conversion ;	IPR001433 [Oxidoreductase FAD/NAD(P)-binding]
A0A0G2K527	ARF GTPase-activating protein GIT1	Git1	5411.725098	29621.69141	13331.10938	0	7649.581055	41392.66406	68167.4375	125134.6016	76156.71875	74501.53125	48909.80469	59933.01563	81943.38281	92913.45313	26417.67969	80589.23438	84264.91406	150580.625	30739.61328	118348.3516	18817.94922	113633.7969	73446.64063	80222.36719	3.873816169	0.002415748	1.953755493	up	4.420545613	0.006473065	2.144224448	up	3.723292833	0.024177697	1.896579087	up	1	Molecular Function:GTPase activator activity (GO:0005096)	G protein-coupled receptor kinase interactor 1	--	ko04144 Endocytosis ko04810 Regulation of actin cytoskeleton	Ankyrin repeat	T	Signal transduction mechanisms ;	IPR001164 [Arf GTPase activating protein] ; IPR013724[GIT, Spa2 homology (SHD) domain] ; IPR020683[Ankyrin repeat-containing domain] ; IPR022018[ARF GTPase-activating protein GIT1, C-terminal] ; IPR032352[Arf GTPase-activating protein GIT1/2, coiled-coil domain]
A0A0G2K5C8	Stromal interaction molecule 1	Stim1	272166.0938	3985.362793	79463.59375	3277.111084	4472.366211	146437.2813	165159.3906	743074.125	153543.5313	143616.25	337819.5	632389.375	389573.4063	263794.0625	262916.8125	17019.62109	266532.6563	190697.4844	289020.5	368543.4063	126215.7188	228078.5469	195939.875	372342.6563	4.267545023	0.038445258	2.093406374	up	NA	NA	NA	NA	3.099519609	0.013565188	1.632044631	up	1	Molecular Function:protein binding (GO:0005515)	stromal interaction molecule 1	--	ko04020 Calcium signaling pathway ko04611 Platelet activation	--	--	--	IPR001660 [Sterile alpha motif domain] ; IPR032393[Stromal interaction molecule, Orai1-activating region]
A0A0G2K5F1	ADP-ribose glycohydrolase MACROD1	Macrod1	737201.5625	738665.375	772828.25	730033.8125	681268.1875	730918.0625	685381.4375	69743.125	204019.2656	256428.1094	709464.3125	91313.17969	358922.9688	254645.3906	322714.625	366989.25	478985.4063	569600.75	739529.375	484950.4375	517782.0313	515369.9375	555563	463939.8438	0.459209371	0.019849885	-1.122776012	down	NA	NA	NA	NA	NA	NA	NA	NA	--	--	--	--	--	O-acetyl-ADP-ribose deacetylase (regulator of RNase III), contains Macro domain	J	Translation, ribosomal structure and biogenesis ;	IPR002589 [Macro domain]
A0A0G2K7L0	28S ribosomal protein S10, mitochondrial	Mrps10	6197.075195	25277.39063	7017.936523	0	25200.63672	9008.015625	50833.90234	0	29578.01953	0	41900.41016	28489.97656	27049.37109	30012.29883	34317.98047	21223.92188	22720.39844	7504.172363	38526.16406	51363	47601.79297	30013.86719	41429.94141	0	2.592849396	0.011621434	1.374538411	up	NA	NA	NA	NA	2.873889059	0.001462327	1.52300437	up	--	--	small subunit ribosomal protein S10	--	ko03010 Ribosome	Ribosomal protein S10	J	Translation, ribosomal structure and biogenesis ;	IPR027486 [Ribosomal protein S10 domain]
A0A0G2K865	Tumor protein D52	Tpd52	14183.91992	0	18782.59375	24372.41602	26406.12891	10886.65039	25576.20508	89516.67188	51009.4375	32225.24609	29716.59961	80689.29688	40098.00391	47093.29688	38384.9375	38634.42578	22125.11523	21849.86523	28794.96094	28238.95313	33654.98828	31203.39258	27627.7832	35616.97266	2.718728042	0.033492361	1.442931844	up	NA	NA	NA	NA	NA	NA	NA	NA	--	--	--	--	--	--	--	--	IPR007327 [Tumour protein D52]
A0A0G2K8D1	Motile sperm domain-containing 2	Mospd2	6786.111816	8710.580078	0	0	7865.375	0	0	40113.59375	24375.15039	18151.03516	0	28894.25586	13941.95703	24516.15625	16455.17578	14850.05078	10044.50586	5638.20752	8882.59668	0	10399.4502	11708.09473	8436.351563	0	3.580613254	0.021757556	1.8402067	up	NA	NA	NA	NA	NA	NA	NA	NA	--	--	--	--	--	--	--	--	IPR000535 [Major sperm protein (MSP) domain] ; IPR001251[CRAL-TRIO lipid binding domain]
A0A0G2K9I8	Protein arginine methyltransferase 1-like	LOC100361025	6631.807617	14672.52344	12876.05566	8575.00293	15471.75977	7185.783203	5478.29834	121791.8125	79857.10938	48910.32031	17271.5	115536.0938	53852.06641	77070.07813	58281.25391	57596.03516	52794.53125	29109.06445	30566.53125	35458.12109	36587.71875	53223.73438	8780.730469	61175.04688	5.944468757	0.043371915	2.571547886	up	5.025046518	0.000650505	2.329136952	up	3.451792693	0.015204907	1.787345822	up	--	--	type I protein arginine methyltransferase	2.1.1.319	ko04068 FoxO signaling pathway ko04922 Glucagon signaling pathway	Predicted RNA methylase	R	General function prediction only ;	--
A0A0G2KA25	Transmembrane 9 superfamily member	Tm9sf4	0	24647.55469	0	2410.521484	25067.24219	31170.58008	35475.43359	175758.7188	95392.59375	53308.82422	25123.75781	169755.625	63467.32422	73453	65870.27344	49339.17969	32399.72656	27663.73242	35052.25781	30768.08203	41638.47266	25473.19141	26857.47266	54699.17188	4.440514387	0.045988613	2.150726807	up	2.498668339	0.020347337	1.321159418	up	NA	NA	NA	NA	1	Cellular Component:integral component of membrane (GO:0016021)	transmembrane 9 superfamily member 2/4	--	--	--	--	--	IPR004240 [Nonaspanin (TM9SF)]
A0A0G2KB56	Glutamine--fructose-6-phosphate transaminase (isomerizing)	Gfpt1	0	0	0	0	0	0	37696.34375	141198.6719	87815.83594	70467.60938	27869.98047	53946.19141	73092.1875	47072.03516	63777.67188	30533.0625	45314.6875	27891.05273	0	42966.50781	34203.07813	33185.26563	33083.39844	53572.00391	Inf	0	Inf	up	Inf	0	Inf	up	NA	NA	NA	NA	2	Biological Process:carbohydrate metabolic process (GO:0005975),Molecular Function:carbohydrate binding (GO:0030246)	glucosamine---fructose-6-phosphate aminotransferase (isomerizing)	2.6.1.16	ko00250 Alanine, aspartate and glutamate metabolism ko00520 Amino sugar and nucleotide sugar metabolism ko01100 Metabolic pathways ko04931 Insulin resistance	Glucosamine 6-phosphate synthetase, contains amidotransferase and phosphosugar isomerase domains	M	Cell wall/membrane/envelope biogenesis ;	IPR001347 [Sugar isomerase (SIS)]
A0A0G2QC04	Plastin 1	Pls1	11817.44141	0	8463.583984	7624.506836	8258.856445	10702.61035	9649.09668	208855.2188	116417.1875	116692.9219	0	193900.5625	103746.5391	78047.45313	107085.5781	20532.64453	14793.14941	11136.79785	16977	20725.625	8612.28418	7549.676758	18173.82227	9474.839844	13.77333733	0.027846177	3.783806267	up	NA	NA	NA	NA	NA	NA	NA	NA	2	Molecular Function:calcium ion binding (GO:0005509),Molecular Function:protein binding (GO:0005515)	plastin-3	--	--	--	--	--	IPR001715 [Calponin homology domain] ; IPR002048[EF-hand domain]
A0A0H2UHN2	Isopentenyl-diphosphate Delta-isomerase	Idi1	15171.01758	0	14670.58203	0	0	0	0	60703.37891	30825.20898	26409.57813	0	54943.52734	22099.72266	53388.79297	29426.61719	90452.85156	0	0	0	0	0	0	0	0	2.896655937	0.045465365	1.534388332	up	NA	NA	NA	NA	NA	NA	NA	NA	1	Molecular Function:hydrolase activity (GO:0016787)	isopentenyl-diphosphate Delta-isomerase	5.3.3.2	ko00900 Terpenoid backbone biosynthesis ko01100 Metabolic pathways	Isopentenyldiphosphate isomerase	I	Lipid transport and metabolism ;	IPR000086 [NUDIX hydrolase domain]
A0A0H2UI19	Coagulation factor XII	F12	10810.74023	12790.14844	7540.831055	8923.389648	6064.188965	11789.85742	29890.42969	42786.41797	37458.87891	24519.63672	17113.51563	38808.97656	36629.17578	26474.13281	18415.11328	23712.30664	10837.6543	8694.84082	7285.931641	37222.96875	34879.875	57356.08594	21648.04297	25051.10547	3.290411488	0.001999041	1.718268014	up	2.154092579	0.046609077	1.107080256	up	3.167242467	0.028670276	1.663227316	up	4	Molecular Function:serine-type endopeptidase activity (GO:0004252),Molecular Function:protein binding (GO:0005515),Cellular Component:extracellular region (GO:0005576),Biological Process:proteolysis (GO:0006508)	coagulation factor XII (Hageman factor)	3.4.21.38	ko04610 Complement and coagulation cascades	Secreted trypsin-like serine protease	O	Posttranslational modification, protein turnover, chaperones ;	IPR000001 [Kringle] ; IPR000083[Fibronectin, type I] ; IPR000562[Fibronectin, type II, collagen-binding] ; IPR000742[EGF-like domain] ; IPR001254[Serine proteases, trypsin domain]
A0A0U1RRQ1	Complex I-MWFE	Ndufa1	369213.5938	300035.0625	285922.5313	287614.1563	338011.1875	376624.2813	346158.75	12082.93652	116928.9531	148631.0313	184146.8906	37344.89844	116138.2188	86689.30469	111724.3203	127895.9219	155784	247549.3438	142287.0156	138393.7031	197968.8438	157114.6406	128187.4453	271892.625	0.431840437	0.011148007	-1.211429752	down	0.432089566	7.04E-05	-1.210597701	down	NA	NA	NA	NA	--	--	--	--	--	--	--	--	IPR017384 [NADH dehydrogenase [ubiquinone] (complex I), alpha subcomplex subunit 1]
A0A0U1RRV7	RCG61099, isoform CRA_b	Srsf3	182124.3125	48417.97656	247511.1094	219531.5	238075.5	204219.0781	255024.5938	687954.5	504555.9375	309494.2813	221477.7344	607339	342698.4375	440438.2813	384257.75	357634.875	298856.375	257330.7813	255848.6094	278223.7188	236762.0156	250601.4375	285013.1563	288133.7188	2.26852584	0.028440359	1.181755093	up	NA	NA	NA	NA	NA	NA	NA	NA	1	Molecular Function:nucleic acid binding (GO:0003676)	splicing factor, arginine/serine-rich 3	--	ko03040 Spliceosome ko05168 Herpes simplex infection	RNA recognition motif (RRM) domain	J	Translation, ribosomal structure and biogenesis ;	IPR000504 [RNA recognition motif domain]
A0A140TAD1	ADP-sugar pyrophosphatase	Nudt5	25237.98828	21300.25781	21435.54492	30863.83789	27784.69141	27008.19141	27442.80273	113141.9531	66285.8125	51388.94141	29555.76563	107737.9922	46407.46875	74509.11719	62293.25781	64779.76563	53485.52734	22094.82617	33939.48828	25074.78906	33445.00391	28989.37109	25790.45117	40700.00391	2.574705136	0.045758955	1.364407219	up	2.106156904	0.012033409	1.074612918	up	NA	NA	NA	NA	1	Molecular Function:hydrolase activity (GO:0016787)	--	--	ko00230 Purine metabolism	8-oxo-dGTP pyrophosphatase MutT and related house-cleaning NTP pyrophosphohydrolases, NUDIX family	V	Defense mechanisms ;	IPR000086 [NUDIX hydrolase domain]
A0A140TAE0	Major vault protein	Mvp	262205.625	201047.2813	259523.1875	210077.2344	191620.5781	277543.3125	312709.375	989516.4375	649683.25	547575.375	269838.6875	939471.625	535109.5	650427.3125	508245.5	432766.8125	341775.625	287257.875	255292.1563	232921.25	318934.8125	258562.4531	321085.625	283911.2813	2.645327533	0.026553421	1.403446361	up	NA	NA	NA	NA	NA	NA	NA	NA	--	--	major vault protein	--	--	Uncharacterized membrane protein YqiK, contains Band7/PHB/SPFH domain	S	Function unknown ;	IPR002499 [Major vault protein, N-terminal] ; IPR021870[Major vault protein, shoulder domain]
A0A140TAH1	Hepatocyte growth factor-regulated tyrosine kinase substrate	Hgs	26792.66797	4171.638184	5426.663574	0	0	15674.19531	31018.61523	52704.51563	69666.42969	18666.58594	0	56708.26953	12200.81348	27217.23828	31096.30469	20682.04688	15491.5332	10216.69336	0	17951.93945	8891.757813	12938.09082	0	46943.26563	3.515047588	0.023986042	1.813544221	up	NA	NA	NA	NA	NA	NA	NA	NA	2	Biological Process:intracellular protein transport (GO:0006886),Molecular Function:metal ion binding (GO:0046872)	hepatocyte growth factor-regulated tyrosine kinase substrate	--	ko04144 Endocytosis ko04145 Phagosome	--	--	--	IPR000306 [FYVE zinc finger] ; IPR002014[VHS domain] ; IPR024641[Hepatocyte growth factor-regulated tyrosine kinase substrate, helical domain]
A0A140UHX0	Protein kinase C delta type	Prkcd	29798.66406	25493.17578	23517.93555	15587.98145	18180.18945	33211.0625	23528.51563	90025.91406	57411.78906	57248.75391	29137.56836	67460.46094	41871.15625	57242.66406	48945.37891	45287.62109	39076.17188	38732.53516	21361.36914	24637.88281	31768.23242	36897.5625	29042.43555	35085.40234	2.227966324	0.030426226	1.155727426	up	NA	NA	NA	NA	NA	NA	NA	NA	5	Molecular Function:protein kinase activity (GO:0004672),Molecular Function:protein serine/threonine kinase activity (GO:0004674),Molecular Function:ATP binding (GO:0005524),Biological Process:protein phosphorylation (GO:0006468),Biological Process:intracellular signal transduction (GO:0035556)	novel protein kinase C delta type	2.7.11.13	ko04062 Chemokine signaling pathway ko04140 Autophagy - animal ko04270 Vascular smooth muscle contraction ko04621 NOD-like receptor signaling pathway ko04666 Fc gamma R-mediated phagocytosis ko04722 Neurotrophin signaling pathway ko04750 Inflammatory mediator regulation of TRP channels ko04912 GnRH signaling pathway ko04915 Estrogen signaling pathway ko04930 Type II diabetes mellitus ko04931 Insu…	Serine/threonine protein kinase	T	Signal transduction mechanisms ;	IPR000719 [Protein kinase domain] ; IPR002219[Protein kinase C-like, phorbol ester/diacylglycerol-binding domain] ; IPR017892[Protein kinase, C-terminal]
A0A1K0FUB2	Myoglobin	Mb	52744288	56333224	51344296	64332172	53074812	56275596	51507000	3791562.25	18512464	30005090	49618532	4909503.5	26387094	21855182	28414666	28523986	41822712	46722984	49364560	35460716	34257720	15242503	42488376	39064800	0.473936163	0.018122448	-1.077235346	down	NA	NA	NA	NA	NA	NA	NA	NA	2	Molecular Function:oxygen binding (GO:0019825),Molecular Function:heme binding (GO:0020037)	myoglobin	--	--	--	--	--	IPR000971 [Globin]
A0A5H1ZRV1	Integrin beta	Itgb3	4890.450195	0	0	0	4085.869385	0	0	47494.42188	49178.16406	18855.13672	0	47411.38281	11851.69043	14977.92383	9159.951172	9391.344727	4580.188965	3290.446533	0	9627.921875	13513.44434	16628.18164	5542.899902	0	9.076053054	0.029729722	3.182065042	up	NA	NA	NA	NA	NA	NA	NA	NA	--	--	integrin beta 3	--	ko04015 Rap1 signaling pathway ko04145 Phagosome ko04151 PI3K-Akt signaling pathway ko04380 Osteoclast differentiation ko04510 Focal adhesion ko04512 ECM-receptor interaction ko04611 Platelet activation ko04640 Hematopoietic cell lineage ko04810 Regulation of actin cytoskeleton ko04919 Thyroid hormone signaling pathway ko05165 Human papillomavirus infection ko05205 Proteoglycans in cancer ko05206…	Secreted protein containing bacterial Ig-like domain and vWFA domain	R	General function prediction only ;	IPR002369 [Integrin beta subunit, VWA domain] ; IPR012896[Integrin beta subunit, tail] ; IPR013111[EGF-like domain, extracellular] ; IPR014836[Integrin beta subunit, cytoplasmic domain]
A0JN17	V-Ki-ras2 Kirsten rat sarcoma viral oncogene homolog	Kras	45770.69141	54936.05469	72094.35156	123792.9688	61080.02344	56451.53125	70474.86719	214717.7656	117074.0156	93880.50781	136349.9531	238554.5	91642.75781	122419.3906	103074.2188	96543.97656	166605.3281	143380.0938	138536.1406	37381.125	84147.79688	151046.5938	73819.46094	149599.6094	2.103351169	0.028505156	1.072689738	up	NA	NA	NA	NA	NA	NA	NA	NA	2	Molecular Function:GTP binding (GO:0005525),Biological Process:small GTPase mediated signal transduction (GO:0007264)	GTPase KRas	--	ko01521 EGFR tyrosine kinase inhibitor resistance ko01522 Endocrine resistance ko04010 MAPK signaling pathway ko04012 ErbB signaling pathway ko04014 Ras signaling pathway ko04015 Rap1 signaling pathway ko04062 Chemokine signaling pathway ko04068 FoxO signaling pathway ko04071 Sphingolipid signaling pathway ko04072 Phospholipase D signaling pathway ko04137 Mitophagy - animal ko04140 Autophagy - an…	GTPase SAR1 family domain	R	General function prediction only ;	IPR001806 [Small GTPase superfamily]
A0N4E8	Productively rearranged V-lambda-2 (Fragment)		20412.89648	11502.28711	0	0	16580.85547	0	0	47693.24609	0	49054.14453	0	29478.38672	0	0	21683.02148	0	0	0	0	0	6567.127441	29544.49023	0	0	2.602805915	0.019099514	1.380067738	up	NA	NA	NA	NA	NA	NA	NA	NA	--	--	pre-B lymphocyte gene	--	--	--	--	--	IPR013106 [Immunoglobulin V-set domain]
A1A5Q1	Poly [ADP-ribose] polymerase	Parp9	8493.958984	0	8840.949219	0	0	0	0	37783.32031	32819.76563	12043.66797	13997.50586	25563.02734	11198.86133	29981.80273	4554.274414	17515.14453	25182.8418	0	0	12982.99609	7285.6875	12655.53906	12598.56445	0	2.819911953	0.035583713	1.495650118	up	NA	NA	NA	NA	NA	NA	NA	NA	1	Molecular Function:NAD+ ADP-ribosyltransferase activity (GO:0003950)	poly [ADP-ribose] polymerase 9	2.4.2.30	--	O-acetyl-ADP-ribose deacetylase (regulator of RNase III), contains Macro domain	J	Translation, ribosomal structure and biogenesis ;	IPR002589 [Macro domain] ; IPR012317[Poly(ADP-ribose) polymerase, catalytic domain]
A1L1L2	Transmembrane protein 214	Tmem214	5043.691895	0	6162.013672	4265.402832	7010.732422	0	0	49647.21094	26533.29688	21349.58398	3800.270752	50392.49609	19794.56641	26736.70313	22344.88672	25845.28906	11641.10547	10348.94434	83441.72656	7432.138184	7601.610352	6197.318359	5318.719238	10095.57227	5.398947884	0.049302029	2.43267829	up	3.460911588	0.00420677	1.791152087	up	NA	NA	NA	NA	--	--	--	--	--	--	--	--	IPR019308 [Transmembrane protein 214]
A7BFV9	Epidermal growth factor receptor pathway substrate 15		18513.51758	24138.15039	19875.53125	22674.81445	18399.91602	18487.26953	38105.76563	96041.07031	53776.87109	30664.19727	18985.14844	83962.95313	36681.66406	65894.375	45183.25781	34870.07813	29972.60547	21771.66211	19787.05859	22173.17969	19880.13086	18371.14258	16951.76953	20823.95508	2.633615487	0.044808786	1.397044725	up	NA	NA	NA	NA	NA	NA	NA	NA	1	Molecular Function:protein binding (GO:0005515)	epidermal growth factor receptor substrate 15	--	ko04144 Endocytosis	Uncharacterized coiled-coil protein, contains DUF342 domain	S	Function unknown ;	IPR000261 [EH domain]
A7M775	Keratin 81	Krt81	159243.4844	145641.1875	97540.77344	143040.9688	164251.3281	172100.7344	217267.0938	676048.1875	410626.0625	574871.25	100832.5078	468617.0938	597390.9375	518377.7188	236595.8906	144735.3281	205157.7188	64638.04297	71555.46094	121349.7656	75298.48438	190486.875	75724.59375	262150.4688	2.776378881	0.031363752	1.47320446	up	NA	NA	NA	NA	NA	NA	NA	NA	2	Molecular Function:structural molecule activity (GO:0005198),Cellular Component:intermediate filament (GO:0005882)	type II keratin, basic	--	--	--	--	--	IPR001664 [Intermediate filament protein] ; IPR032444[Keratin type II head]
B0BMW5	Alpha-atrial natriuretic peptide	Nppa	0	30249.91992	20452.91016	0	15368.46289	15568.18359	47876.53125	252652.0938	190439.4688	436256.9688	9216.036133	315007.3125	194822.0156	326144.0625	111082.8594	297234.5625	108939	61611.26953	21377.21875	72980.34375	83846.52344	19890.42383	63959.39453	96440.60156	10.21930781	0.035872103	3.353225576	up	8.981225063	0.014287748	3.166912246	up	2.927460431	0.029344746	1.549649671	up	2	Molecular Function:hormone activity (GO:0005179),Cellular Component:extracellular region (GO:0005576)	natriuretic peptide A	--	ko04066 HIF-1 signaling pathway	--	--	--	IPR000663 [Natriuretic peptide]
B0BNC0	Creatine kinase	Ckmt2	102784752	109123856	109304848	111438880	104136056	124081784	97911848	7651321	44885176	60885556	102013120	13144499	72039664	40921024	53989380	60238764	76534992	97961696	109827376	89042464	93284624	73883344	89982752	85520520	0.494032764	0.019039885	-1.01732137	down	NA	NA	NA	NA	NA	NA	NA	NA	1	Molecular Function:kinase activity (GO:0016301)	creatine kinase	2.7.3.2	ko00330 Arginine and proline metabolism ko01100 Metabolic pathways	Protein-arginine kinase	O	Posttranslational modification, protein turnover, chaperones ;	IPR022413 [ATP:guanido phosphotransferase, N-terminal] ; IPR022414[ATP:guanido phosphotransferase, catalytic domain]
B0BNG3	Lectin, mannose-binding 2	Lman2	54998.19141	67831.53906	84560.01563	57970.52734	72456.04688	74115.875	73315.36719	250857.5156	160943.7656	132272.7031	71658.27344	277851.9688	128153.8281	151877.9063	146382	85211.65625	77967.71875	89958.40625	74567.54688	85437.84375	93613.82031	54233.51953	82172.03906	98349.90625	2.347229968	0.048543558	1.230959196	up	NA	NA	NA	NA	NA	NA	NA	NA	1	Cellular Component:membrane (GO:0016020)	lectin, mannose-binding 2	--	ko04141 Protein processing in endoplasmic reticulum	--	--	--	IPR005052 [Legume-like lectin]
B0BNN4	Complement factor properdin	Cfp	6321.913086	3929.434814	4566.415527	1995.871704	0	0	0	14393.15234	3875.06665	17468.61133	0	18518.99414	4262.666992	6503.071777	7409.512207	7485.643555	30824.48047	4575.793945	0	41065.41406	12545.05566	72093.57813	9040.878906	28371.1543	3.226894365	0.035442633	1.690146351	up	NA	NA	NA	NA	NA	NA	NA	NA	--	--	complement factor properdin	--	ko05168 Herpes simplex infection	--	--	--	IPR000884 [Thrombospondin type-1 (TSP1) repeat]
B1H232	Immunoglobulin superfamily-containing leucine-rich repeat	Islr	12251.12988	9484.87793	11341.17578	0	0	9441.584961	17779.67773	163473.2031	71029.52344	77566.35938	11395.85449	169001.8438	37024.47266	60788.96484	54967.33594	44308.64844	21123.98047	14635.88184	0	0	0	0	0	0	8.000333018	0.044641209	3.000060054	up	3.650925495	0.012811466	1.868262228	up	NA	NA	NA	NA	1	Molecular Function:protein binding (GO:0005515)	--	--	--	Leucine-rich repeat (LRR) protein	K	Transcription ;	IPR001611 [Leucine-rich repeat] ; IPR013098[Immunoglobulin I-set]
B1WC02	CTP synthase	Ctps1	10707.84473	13243.66992	20173.51172	31974.97852	17774.78516	18859.00977	29332.55469	68221.97656	40423.33984	48145.70703	26216.88867	82751.53125	47768.44531	44877.36328	28991.63867	45485.12891	30257.8457	26156.30664	24235.84375	29230.01953	23081.63672	27734.2832	22796.5293	21568.08398	2.617600033	0.01901237	1.388244671	up	NA	NA	NA	NA	NA	NA	NA	NA	2	Molecular Function:CTP synthase activity (GO:0003883),Biological Process:pyrimidine nucleotide biosynthetic process (GO:0006221)	CTP synthase	6.3.4.2	ko00240 Pyrimidine metabolism ko01100 Metabolic pathways	CTP synthase (UTP-ammonia lyase)	F	Nucleotide transport and metabolism ;	IPR017456 [CTP synthase, N-terminal] ; IPR017926[Glutamine amidotransferase]
B1WC67	RCG29001	Slc25a24	50822.98438	22185.18555	24745.78906	38916.73438	61314.11719	18025.13672	282008	312676.5	197364.875	274448.875	68532.46094	118624.9766	358626.7813	236657.2344	222540.1719	356399.1563	415715.3438	40941.76563	139053.0781	53900.21484	198460.9688	403060.9063	33398.89453	53534.90625	5.803694244	0.007143929	2.536971516	up	7.550024773	0.007793837	2.916481378	up	NA	NA	NA	NA	1	Molecular Function:calcium ion binding (GO:0005509)	solute carrier family 25 (mitochondrial phosphate transporter), member 23/24/25/41	--	--	Ca2+-binding protein, EF-hand superfamily	T	Signal transduction mechanisms ;	IPR002048 [EF-hand domain] ; IPR018108[Mitochondrial substrate/solute carrier]
B2GV57	Cysteinyl-tRNA synthetase	Cars2	106424.3906	97429.3125	98839.23438	135281.1094	110088.7266	145738.0469	107294.9609	55431.94531	56687.47656	32924.52734	54797.94141	17458.60156	38322.33594	18827.53711	58932.21094	53652.50781	72602.99219	97007.63281	88998.32813	58805.8125	103229.9219	101729.2188	88191.84375	82650.60938	0.467851066	0.002035357	-1.095878755	down	0.489110429	0.001582662	-1.031767868	down	NA	NA	NA	NA	--	--	cysteinyl-tRNA synthetase	6.1.1.16	ko00970 Aminoacyl-tRNA biosynthesis	Cysteinyl-tRNA synthetase	J	Translation, ribosomal structure and biogenesis ;	IPR032678 [tRNA synthetases class I, catalytic domain]
B2RYA5	Cysteinyl-tRNA synthetase (Fragment)	Cars	9916.730469	15483.02051	8237.154297	10229.01563	11309.23242	14943.91602	13870.2998	56239.57422	15116.77148	25829.47656	57743.71094	54237.44922	29776.7207	48118.83984	114621.0781	27794.79102	29496.61328	9332.921875	0	12378.04492	7927.925781	16970.06836	11459.2793	36059.28516	3.180836317	0.031414148	1.669406134	up	NA	NA	NA	NA	NA	NA	NA	NA	--	--	cysteinyl-tRNA synthetase	6.1.1.16	ko00970 Aminoacyl-tRNA biosynthesis	Cysteinyl-tRNA synthetase	J	Translation, ribosomal structure and biogenesis ;	IPR032678 [tRNA synthetases class I, catalytic domain]
B2RYN0	Phosphoacetylglucosamine mutase	Pgm3	24804.90625	21075.80664	29801.12109	20839.95508	30765.5332	22277.18945	28485.27734	112366.1875	53747.48438	53868.41797	28242.39258	92489.45313	44483.62891	50234.125	48205.1875	40601.16406	33634.53516	29025.9082	34593.49219	26837.0918	20184.15039	14778.07617	22332.84961	29105.18359	2.468494756	0.046929237	1.30363158	up	NA	NA	NA	NA	NA	NA	NA	NA	2	Biological Process:carbohydrate metabolic process (GO:0005975),Biological Process:organic substance metabolic process (GO:0071704)	phosphoacetylglucosamine mutase	5.4.2.3	ko00520 Amino sugar and nucleotide sugar metabolism ko01100 Metabolic pathways	Phosphomannomutase	G	Carbohydrate transport and metabolism ;	IPR005843 [Alpha-D-phosphohexomutase, C-terminal] ; IPR005844[Alpha-D-phosphohexomutase, alpha/beta/alpha domain I]
B2RYP6	LUC7-like 2 (S. cerevisiae)	Luc7l2	17853.48828	15116.66992	18816.19727	23431.67773	20442.06445	16899.5625	27419.58984	68493.54688	38086.77734	31541.73438	25217.50391	63844.92578	25837.40625	35769.30859	31768.51563	41312.125	40009.83984	32433.08398	33269.63672	29406.15625	31332.22461	33193.32031	30406.47656	32902.34766	2.261947822	0.027635634	1.17756565	up	NA	NA	NA	NA	NA	NA	NA	NA	3	Molecular Function:mRNA binding (GO:0003729),Cellular Component:U1 snRNP (GO:0005685),Biological Process:mRNA splice site selection (GO:0006376)	RNA-binding protein Luc7-like 2	--	--	Uncharacterized conserved protein YukE	S	Function unknown ;	IPR004882 [Luc7-related]
B2RZ08	RGD1563325 protein	Tmem263	15808.96875	23841.64844	17434.65234	0	0	0	0	107627.6172	70376.60938	46865.73047	18445.08594	111387.125	33846.60938	45116.04688	56266.24609	17562.38477	0	17164.19727	0	0	0	0	0	0	3.72812991	0.042480715	1.898452133	up	NA	NA	NA	NA	NA	NA	NA	NA	--	--	--	--	--	--	--	--	IPR028153 [Transmembrane protein C12orf23, UPF0444]
B2RZ77	Dermatopontin	Dpt	79320.8125	21314.48633	80379.71094	71801.84375	43013.02344	67317.64844	87541.9375	710054.3125	297212.9688	316844.7188	105403.7734	676681.9375	127132.1875	114213.7578	133018.6719	94771.48438	94075.55469	93168.21094	80846.16406	50167.12109	45203.4375	58338.3125	76574.74219	54770.42188	6.040904853	0.039848972	2.594764664	up	NA	NA	NA	NA	NA	NA	NA	NA	--	--	--	--	--	--	--	--	--
B2RZD1	Protein transport protein Sec61 subunit beta	Sec61b	20336.9668	2924.041504	0	11897.92578	14872.07031	9692.367188	16385.20703	165988.3125	88388.73438	52110.46094	18970.31641	166246.7656	47426.23047	61723.53906	61589.83594	30797.74609	45975.48047	36973.97266	14770.75879	18238.6543	24580.28516	22224.13477	16560.59766	27009.5	7.089488635	0.047575228	2.82568157	up	3.969506928	0.000303178	1.988959814	up	NA	NA	NA	NA	--	--	protein transport protein SEC61 subunit beta	--	ko03060 Protein export ko04141 Protein processing in endoplasmic reticulum ko04145 Phagosome	--	--	--	IPR016482 [Protein transport protein SecG/Sec61-beta/Sbh]
B4F775	Golgi associated PDZ and coiled-coil motif containing (Predicted)	Gopc	7160.148438	0	7259.026855	0	0	8820.085938	0	29380.82422	19514.01563	11863.16797	0	34593.38672	12483.01465	18107.2207	15761.94336	16135.55371	0	0	0	0	0	11550	0	0	3.077272775	0.04950536	1.621652332	up	2.016664766	0.002877515	1.011971282	up	NA	NA	NA	NA	1	Molecular Function:protein binding (GO:0005515)	--	--	--	--	--	--	IPR001478 [PDZ domain]
B5DEK0	Regulation of nuclear pre-mRNA domain-containing 1B	Rprd1b	0	0	4642.812012	2306.233154	6426.925293	0	0	68931.40625	29181.14844	57269.38281	0	64865.02344	62018.76953	41852.18359	32883.49219	5164.750977	27123.32813	4840.631348	7329.333008	4821.439941	4468.024414	3963.31543	5917.629395	5401.138672	12.34940083	0.010253592	3.626369142	up	6.499833275	0.041141952	2.700402713	up	NA	NA	NA	NA	--	--	regulator of Ty1 transposition protein 103	--	--	--	--	--	IPR006903 [RNA polymerase II-binding domain] ; IPR032337[Cell-cycle alteration and expression-elevated protein in tumour]
B5DF50	Polypeptide N-acetylgalactosaminyltransferase (Fragment)	Galnt2	3696.727295	24276.2207	5427.299805	2936.566406	4560.990234	6090.812012	6670.246582	92741.10938	55042.87891	31457.45898	29060.21289	85632.6875	34208.16406	47589.375	42955.10547	34924.79297	26334.06836	29983.78906	25197.32227	21856.05078	9610.896484	37237.41016	22242.99219	23116.28906	6.397391899	0.027594556	2.677483864	up	4.596757922	0.000121612	2.200616692	up	2.96371699	0.010502507	1.567407689	up	--	--	polypeptide N-acetylgalactosaminyltransferase	2.4.1.41	ko00512 Mucin type O-glycan biosynthesis ko01100 Metabolic pathways	Glycosyltransferase, GT2 family	G	Carbohydrate transport and metabolism ;	IPR000772 [Ricin B, lectin domain] ; IPR001173[Glycosyltransferase 2-like]
B5DFA2	Non-specific serine/threonine protein kinase	Pik3r4	7318.93457	17132.37305	7838.082031	16310.37207	7357.469727	6700.507813	22991.61914	35037.12891	20343.27344	14815.24121	9096.905273	33899.96094	12148.84668	18815.79492	12221.125	12416.24121	8182.579102	8897.255859	7307.07373	13893.10352	8809.561523	6089.902832	8550.736328	10305.0127	2.173460621	0.025024826	1.119993957	up	NA	NA	NA	NA	NA	NA	NA	NA	4	Molecular Function:protein kinase activity (GO:0004672),Molecular Function:protein binding (GO:0005515),Molecular Function:ATP binding (GO:0005524),Biological Process:protein phosphorylation (GO:0006468)	phosphoinositide-3-kinase, regulatory subunit 4	2.7.11.1	ko04136 Autophagy - other ko04140 Autophagy - animal ko04371 Apelin signaling pathway	WD40 repeat	R	General function prediction only ;	IPR000719 [Protein kinase domain] ; IPR001680[WD40 repeat]
B5DFJ4	Vacuolar protein sorting-associated protein 18 homolog	Vps18	139001.5313	285569.4688	199282.5156	158136.9531	198606.1563	176267.9531	80723.61719	72075.84375	91709.28125	78055.61719	27760.48242	33474.57422	19964.89258	36837.4375	66542.625	93674.77344	88400.8125	64451.68359	0	0	44978.22656	15110.1709	184144.8281	20289.16602	0.331758292	0.000270644	-1.591795572	down	0.319719552	0.000268663	-1.645121122	down	0.34298188	0.014738814	-1.543795737	down	2	Biological Process:intracellular protein transport (GO:0006886),Biological Process:vesicle-mediated transport (GO:0016192)	vacuolar protein sorting-associated protein 18	--		--	--	--	IPR000547 [Clathrin, heavy chain/VPS, 7-fold repeat] ; IPR007810[Pep3/Vps18/deep orange]
C0HLM6	Small integral membrane protein 20	Smim20	568756.375	590638	659145	642792	474923.3438	561751.9375	495049	40597.78516	386209.2813	349461.875	313564.7813	106644.3438	288941.1875	210123.5313	310549.125	329733.875	415942.5	501455.4375	597482.6875	451635.3125	391224.4063	277821.3125	498518.3125	444946.375	0.483568853	0.002645424	-1.048206772	down	NA	NA	NA	NA	NA	NA	NA	NA	--	--	--	--	--	--	--	--	IPR027917 [Protein of unknown function DUF4538]
C6ZII9	NAD-dependent protein deacetylase	Sirt3	108473.9609	31800.73828	89197.625	64174.51172	105478.0313	85936.52344	63692.34766	24475.82227	17531.28516	38264.94922	71155.45313	15663.77637	48975.20703	33125.73828	37936.41406	42330.98438	55332.69141	77244.51563	69437.6875	50111.89453	68856.15625	55911.90234	68262.07031	54894.35938	0.47578232	0.019692113	-1.071626432	down	NA	NA	NA	NA	NA	NA	NA	NA	1	Molecular Function:NAD+ binding (GO:0070403)	NAD-dependent deacetylase sirtuin 3	3.5.1.-	ko05230 Central carbon metabolism in cancer	NAD-dependent protein deacetylase, SIR2 family	O	Posttranslational modification, protein turnover, chaperones ;	IPR003000 [Sirtuin family]
D2E6K0	NADH-ubiquinone oxidoreductase chain 4	ND4	0	327634.25	303834.7813	0	0	0	223021.1875	66710.46875	108886.3438	183645.4844	0	0	272649.5313	196213.8906	0	0	0	0	172690.9688	0	301650.7188	0	0	0	0.461038828	0.033614986	-1.117039837	down	NA	NA	NA	NA	NA	NA	NA	NA	1	Biological Process:oxidation-reduction process (GO:0055114)	NADH-ubiquinone oxidoreductase chain 4	1.6.5.3	ko00190 Oxidative phosphorylation ko01100 Metabolic pathways ko04723 Retrograde endocannabinoid signaling ko05012 Parkinson's disease	NADH:ubiquinone oxidoreductase subunit 4 (chain M)	C	Energy production and conversion ;	IPR000260 [NADH:ubiquinone oxidoreductase chain 4, N-terminal] ; IPR001750[NADH:quinone oxidoreductase/Mrp antiporter, membrane subunit]
D3Z802	Nebulin-related-anchoring protein	Nrap	149732.5625	140338.1875	135276.3438	128063.2188	124968.8906	154611.5	145987.75	319575.4063	405687.6563	460869.3125	132173.6875	268513.9688	471094.25	546949.8125	511919.8125	481145.2813	355798.7813	258785.3281	191985.9531	338529.1875	538076.875	407866.75	352756.75	496954.6875	2.080224635	0.040411026	1.056739327	up	3.152127936	0.001031493	1.656326091	up	2.792552419	0.004288721	1.481584362	up	1	Molecular Function:zinc ion binding (GO:0008270)	--	--	--	--	--	--	IPR000900 [Nebulin repeat] ; IPR001781[Zinc finger, LIM-type]
D3ZA22	Similar to Tripartite motif protein 47	Trim47	4762.173828	4794.935059	6033.083496	6405.777344	4839.87793	3951.896484	5567.911621	21618.65234	14293.59961	13573.57813	0	24330.38672	12071.65039	12221.07129	11291.73242	11730.80859	7999.539063	6978.316406	6287.890625	6445.637207	7353.621582	5430.105469	6699.499512	7963.947754	3.094119324	0.03082855	1.629528835	up	2.023308947	0.00038755	1.016716627	up	NA	NA	NA	NA	2	Cellular Component:intracellular (GO:0005622),Molecular Function:zinc ion binding (GO:0008270)	tripartite motif-containing protein 47	--	--	--	--	--	IPR000315 [B-box-type zinc finger] ; IPR006574[SPRY-associated]
D3ZBP4	[F-actin]-monooxygenase MICAL1	Mical1	0	4451.157227	5813.770508	0	0	4656.328125	0	41569.96094	17294.77148	11297.82422	9459.730469	34182.16406	12899.21875	14424.36621	12435.3457	10844.89844	7022.021484	5769.987305	5217.975586	5643.006836	5942.470703	5291.498047	0	4525.345703	4.576201316	0.049961892	2.194150521	up	2.124346586	0.031124803	1.08701916	up	NA	NA	NA	NA	3	Molecular Function:protein binding (GO:0005515),Molecular Function:zinc ion binding (GO:0008270),Molecular Function:FAD binding (GO:0071949)	F-actin monooxygenase	1.14.13.225	--	--	--	--	IPR001715 [Calponin homology domain] ; IPR001781[Zinc finger, LIM-type] ; IPR002938[FAD-binding domain] ; IPR022735[Domain of unknown function DUF3585]
D3ZD83	Major facilitator superfamily domain-containing 10	Mfsd10	0	0	477948.0625	524634.8125	441148.2188	0	9503.510742	59632.26563	35517.67969	22311.11133	11953.52344	72688.77344	33434.57031	25226.19727	30663.37305	25626.51563	13249.69434	11498.6582	0	0	12500.11035	0	11277.51953	25604.95117	0.073284722	1.87E-07	-3.770343721	down	0.048381243	0.002293529	-4.369408364	down	0.034204833	4.61E-05	-4.869656001	down	2	Cellular Component:integral component of membrane (GO:0016021),Biological Process:transmembrane transport (GO:0055085)	--	--	--	Predicted arabinose efflux permease, MFS family	G	Carbohydrate transport and metabolism ;	IPR011701 [Major facilitator superfamily]
D3ZEH2	FAD-dependent oxidoreductase domain containing 1	Foxred1	45806.53516	40668.01953	34805.39453	45387.36719	20799.60742	44267.88672	25114.26758	0	11683.89648	14346.5625	29154.51758	14760.09082	23452.32422	13065.80078	18720.76172	20762.23047	34722.50391	45042.21484	38949.26172	43615.32813	23882.17773	49392.40625	37216.67188	11920.93555	0.492248884	0.005122745	-1.022540159	down	NA	NA	NA	NA	NA	NA	NA	NA	2	Molecular Function:oxidoreductase activity (GO:0016491),Biological Process:oxidation-reduction process (GO:0055114)	dimethylglycine dehydrogenase	1.5.8.4	ko00260 Glycine, serine and threonine metabolism ko01100 Metabolic pathways	Glycine/D-amino acid oxidase (deaminating)	E	Amino acid transport and metabolism ;	IPR006076 [FAD dependent oxidoreductase]
D3ZES2	Trafficking protein particle complex 6B	Trappc6b	9438.560547	9056.237305	0	15997.05273	6455.593262	9544.654297	21515.71094	40740.09766	21605.28906	19601.77148	8384.881836	19078.00391	21735.08008	20924.96094	6322.363281	22549.24609	19416.60547	6436.73291	8818.648438	0	13824.8125	22999.96875	3457.134766	20590.61133	2.160829115	0.041968051	1.111584984	up	NA	NA	NA	NA	NA	NA	NA	NA	--	--	trafficking protein particle complex subunit 6	--	--	--	--	--	IPR007194 [Transport protein particle (TRAPP) component]
D3ZF39	UDP-N-acetylglucosamine pyrophosphorylase 1	Uap1	24492.33594	24041.15234	15284.91602	35786.625	29754.94336	28615.92578	27165.66211	113154.3438	66850.30469	75011.28125	21188.3125	109451.0938	51699.15234	63743.4375	62069.375	38039.91016	32643.71875	34496.61328	35890.97266	34275.20703	35902.75	29890.23438	34780.47266	35703.73047	2.613189747	0.044582924	1.385811884	up	NA	NA	NA	NA	NA	NA	NA	NA	2	Biological Process:metabolic process (GO:0008152),Molecular Function:uridylyltransferase activity (GO:0070569)	--	--	ko00520 Amino sugar and nucleotide sugar metabolism ko01100 Metabolic pathways	UDP-N-acetylglucosamine pyrophosphorylase	G	Carbohydrate transport and metabolism ;	IPR002618 [UDPGP family]
D3ZG07	RCG51654, isoform CRA_a	Lsm6	3052.540771	0	1166.817627	0	0	0	0	81563.52344	55182.15234	37403.5625	54064.10547	78370.15625	32458.64063	46726.42188	38556.0625	55006.73438	64250.20703	46178.98047	35149.85938	0	0	0	20149.42383	73120.6875	29.0644663	0.007836831	4.861184512	up	22.37125649	0.001797357	4.483574383	up	NA	NA	NA	NA	--	--	U6 snRNA-associated Sm-like protein LSm6	--	ko03018 RNA degradation ko03040 Spliceosome	Small nuclear ribonucleoprotein (snRNP) homolog	K	Transcription ;	IPR001163 [LSM domain, eukaryotic/archaea-type]
D3ZGW2	AP-1 complex subunit gamma	Ap1g2	10806.05762	0	9428.232422	15857.50684	8374.446289	11160.79785	9003.150391	40814.46094	30033.42773	24773.50195	13756.3457	46086.51953	16525.10547	19354.39648	13597.61426	19917.04297	14834.30469	0	0	13175.0127	0	40092.76953	0	9822.519531	2.463840776	0.040668777	1.300909026	up	NA	NA	NA	NA	NA	NA	NA	NA	4	Biological Process:intracellular protein transport (GO:0006886),Biological Process:vesicle-mediated transport (GO:0016192),Cellular Component:membrane coat (GO:0030117),Cellular Component:clathrin adaptor complex (GO:0030131)	AP-1 complex subunit gamma-1	--	ko04142 Lysosome	--	--	--	IPR002553 [Clathrin/coatomer adaptor, adaptin-like, N-terminal] ; IPR008152[Clathrin adaptor, alpha/beta/gamma-adaptin, appendage, Ig-like subdomain]
D3ZH76	PPARGC1 and ESRR-induced regulator, muscle 1	Perm1	96063.78906	108147.3125	95866.25	107467.1875	95673.4375	107554.3281	94690.46094	14790.21387	32037.59375	47430.67188	91213.03906	15978.8252	42577.56641	34731.78125	41776.5	53693.32422	67599.92969	90609.23438	108320.875	95658.20313	80407.58594	116387.2813	93113.32813	67744.85938	0.484862857	0.015106438	-1.044351355	down	NA	NA	NA	NA	NA	NA	NA	NA	--	--	--	--	--	--	--	--	--
D3ZIE5	SWI/SNF-related, matrix-associated, actin-dependent regulator of chromatin, subfamily a, member 1	Smarca1	8915.452148	10063.14746	10458.93457	8965.373047	9880.849609	10952.10352	13206.24414	52364.73438	27776.9043	19114.17383	11792.02344	35036.86719	19215.5625	31001.125	25015.1582	24362.87305	18478.29688	11934.7373	9838.464844	12461.08203	18738.55664	17005.69336	13874.60059	18455.12109	2.689096543	0.045567363	1.427121551	up	2.194747441	0.006819216	1.134054932	up	NA	NA	NA	NA	7	Molecular Function:nucleic acid binding (GO:0003676),Molecular Function:DNA binding (GO:0003677),Molecular Function:ATP binding (GO:0005524),Cellular Component:nucleus (GO:0005634),Biological Process:chromatin remodeling (GO:0006338),Molecular Function:nucleosome binding (GO:0031491),Biological Process:ATP-dependent chromatin remodeling (GO:0043044)	SWI/SNF-related matrix-associated actin-dependent regulator of chromatin subfamily A member 1	3.6.4.-	--	Uncharacterized conserved protein, contains Zn finger domain	S	Function unknown ;	IPR000330 [SNF2-related, N-terminal domain] ; IPR001650[Helicase, C-terminal] ; IPR015194[ISWI, HAND domain] ; IPR015195[SLIDE domain] ; IPR020838[DBINO domain]
D3ZJB1	Microfibril-associated protein 5	Mfap5	56834.1875	36729.21484	62762.29297	71802.89063	33426.31641	61147.45313	70692.17188	253824.9375	101049.5313	179721.375	61258.17578	262877.5938	95762.95313	80655.02344	89395.65625	30455.94922	49203.69141	37089.40234	67930.29688	33037.32031	18706.24609	20341.55078	21887.60352	21279.63086	2.880127056	0.040264492	1.526132457	up	NA	NA	NA	NA	NA	NA	NA	NA	1	Cellular Component:microfibril (GO:0001527)	--	--	--	--	--	--	IPR008673 [Microfibril-associated glycoprotein]
D3ZKX1	Coiled-coil domain-containing protein 53	Washc3	0	21829.67383	15706.9541	15861.30762	0	17392.13281	0	109817.0234	66973.77344	49149.57422	0	94151.41406	41065.76172	48142.3125	41766.48438	31718.4668	32970.44531	22399.61914	0	22946.74414	25107.55469	26529.46484	25370.34961	24767.59766	4.521704705	0.01877929	2.176866778	up	2.053612839	0.004651502	1.03816422	up	NA	NA	NA	NA	1	Cellular Component:WASH complex (GO:0071203)	WASH complex subunit CCDC53	--	ko04144 Endocytosis	--	--	--	IPR019309 [WASH complex, subunit CCDC53]
D3ZM21	Catechol-O-methyltransferase domain containing 1 (Predicted), isoform CRA_a	Comtd1	13268.52734	10806.88086	6478.033691	6331.51416	9070.010742	7444.612793	7517.080078	30514.80469	18494.49023	16994.52539	12038.11719	22124.50195	14256.58105	12390.52637	13243.50488	13383.84863	8813.193359	9606.454102	0	0	0	9265.455078	6413.000977	0	2.016561186	0.038672578	1.01189718	up	NA	NA	NA	NA	NA	NA	NA	NA	1	Molecular Function:O-methyltransferase activity (GO:0008171)	--	--	--	Predicted O-methyltransferase YrrM	R	General function prediction only ;	IPR002935 [O-methyltransferase, family 3]
D3ZM57	Golgi integral membrane protein 4	Golim4	7378.014648	11884.65527	8940.068359	0	0	6572.900391	8338.365234	41423.27734	29318.07813	20554.8125	7355.820313	40686.16797	11775.52734	14990.4502	13612.2168	11630.47266	14147.18555	8126.439453	0	13436.12402	3502.49292	5669.501953	7482.31543	8440.953125	2.831033968	0.049089828	1.501329059	up	NA	NA	NA	NA	NA	NA	NA	NA	--	--	--	--	--	--	--	--	--
D3ZN95	Host cell factor C1	Hcfc1	12763.60156	34425.18359	20885.79297	6727.297852	8858.257813	10877.75195	36671.60156	48936	37938.55859	29464.40625	13838.34961	45424.37891	35571.94531	38256.21875	34145.48828	32999.0625	36497.75391	26581.47461	28612.71875	26466.41406	31159.17578	34206.84766	30001.50781	16418.73633	2.245378065	0.014569131	1.166958379	up	2.1584145	0.00245291	1.109971945	up	NA	NA	NA	NA	1	Molecular Function:protein binding (GO:0005515)	host cell factor	--	ko05168 Herpes simplex infection	N-acetylneuraminic acid mutarotase	M	Cell wall/membrane/envelope biogenesis ;	IPR006652 [Kelch repeat type 1]
D3ZP96	DNA replication licensing factor MCM2	Mcm2	0	0	5768.120605	0	5119.100098	2855.095947	9545.498047	49803.73828	27141.99414	15552.87891	7325.169922	39682.54297	28545.80273	32992.8125	29598.68945	38750.64453	19926.67969	11068.36719	0	12902.77734	20309.76172	10031.05273	0	20189.6875	5.423096631	0.033923822	2.439116877	up	5.853561673	0.002257885	2.549314718	up	3.461931542	0.016189401	1.791577196	up	7	Molecular Function:DNA binding (GO:0003677),Molecular Function:DNA helicase activity (GO:0003678),Molecular Function:ATP binding (GO:0005524),Cellular Component:nucleus (GO:0005634),Biological Process:DNA replication (GO:0006260),Biological Process:DNA replication initiation (GO:0006270),Cellular Component:MCM complex (GO:0042555)	DNA replication licensing factor MCM2	3.6.4.12	ko03030 DNA replication ko04110 Cell cycle	DNA replicative helicase MCM subunit Mcm2, Cdc46/Mcm family	L	Replication, recombination and repair ;	IPR001208 [MCM domain] ; IPR008045[DNA replication licensing factor Mcm2] ; IPR027925[MCM N-terminal domain] ; IPR033762[MCM OB domain]
D3ZPL1	Cleavage and polyadenylation specificity factor subunit 6	Cpsf6	23102.07031	9163.59668	12026.12891	7774.498047	10272.17969	12349.91016	21154.31055	46888.05469	23634.6543	17498.34375	17302.55664	49097.94141	17360.20313	23071.08984	21347.82031	19322.58203	22797.50781	12659.24316	16630.55469	13410.34766	13830.56738	12873.8623	12870.15332	30942.57422	2.350778694	0.037380503	1.233138728	up	NA	NA	NA	NA	NA	NA	NA	NA	1	Molecular Function:nucleic acid binding (GO:0003676)	cleavage and polyadenylation specificity factor subunit 6/7	--	ko03015 mRNA surveillance pathway	Uncharacterized surface anchored protein	S	Function unknown ;	IPR000504 [RNA recognition motif domain]
D3ZQE8	Exportin 5	Xpo5	4525.231445	4883.037109	4878.760254	0	5563.286621	3752.102539	6006.205078	14829.20313	7903.68457	7935.389648	0	15144.9668	7766.29834	10539.92676	17174.38867	9590.939453	6316.063477	5177.435547	0	4632.479492	7066.780273	5491.609375	4567.497559	4735.266602	2.195514429	0.041520193	1.134559016	up	NA	NA	NA	NA	NA	NA	NA	NA	--	--	exportin-5	--	ko03013 RNA transport	--	--	--	IPR013598 [Exportin-1/Importin-beta-like]
D3ZQL1	ER membrane protein complex subunit 7	Emc7	11942.54785	13564.25391	15662.69434	14239.11719	9303.020508	12665.26367	11313.51953	27924.85547	41928.04297	49884.32031	13033.28125	41986.80859	58357.32813	38603.78125	37138.74219	33880.27734	13156.1875	31982.89648	14774.7793	9201.181641	18354.07227	12396.39844	11595.1709	15348.71289	2.404733638	0.040739707	1.265877102	up	2.754300313	0.011830109	1.461685871	up	NA	NA	NA	NA	--	--	--	--	--	--	--	--	IPR019008 [Domain of unknown function DUF2012]
D3ZQM0	Splicing factor 3a, subunit 1	Sf3a1	14745.32227	13185.95605	11890.42773	14556.25781	11786.74023	11277.21484	25251.03711	60121.80859	43528.61719	22124.41797	14555.33594	57796.92969	23153.31445	29939.40039	28153.37891	24888.25977	36251.02734	14131.93066	18083.94141	22483.31055	18837.23242	18281.4082	17860.13672	21887.56445	2.884460374	0.02737241	1.528301444	up	2.021092887	0.006708093	1.015135628	up	NA	NA	NA	NA	3	Molecular Function:RNA binding (GO:0003723),Molecular Function:protein binding (GO:0005515),Biological Process:RNA processing (GO:0006396)	splicing factor 3A subunit 1	--	ko03040 Spliceosome	--	--	--	IPR000061 [SWAP/Surp] ; IPR000626[Ubiquitin domain] ; IPR022030[Splicing factor 3A subunit 1]
D3ZQR5	Ig-like domain-containing protein		82666.95313	102279.4219	0	63553.37109	76645.85156	0	0	240435.7031	263576.4375	0	0	150266.5469	194393.9844	0	94732.02344	58460.80469	53688.65234	51322.34375	0	71537.75781	154702.8438	0	0	354937.25	2.683018284	0.006441204	1.423856886	up	NA	NA	NA	NA	NA	NA	NA	NA	--	--	--	--	--	--	--	--	IPR013106 [Immunoglobulin V-set domain]
D3ZRN3	Actin, beta-like 2	Actbl2	1401228.25	552623.8125	997705.1875	728243.875	656417.4375	887435.3125	901364.5625	240970.2188	295022.5938	270158.5	456063.3438	28952.14844	195769.0938	112419.3125	245195.75	247510.625	129745.4063	430038.8438	690215	211463.7969	321668.8125	192323.2813	371062.6875	266974.8438	0.419731364	0.015534155	-1.252461823	down	0.260484148	0.000681229	-1.940732514	down	0.393155533	0.004554829	-1.346827938	down	--	--	--	--	--	Actin-related protein	Z	Cytoskeleton ;	IPR004000 [Actin family]
D3ZS75	Complex I-KFYI	Ndufc1	131942.4688	129572.8125	129142.3359	107706.9922	142302.7031	103922.0469	71744.375	17366.49023	65512.60938	64373.625	105668.1328	41256.94922	92525.32813	68231.60156	82770.71094	114171.6797	106976.9609	96158.96094	82830.86719	148707.6406	128304.1484	149650.0469	111251.4922	85578.26563	0.491441594	0.000927965	-1.024908127	down	NA	NA	NA	NA	NA	NA	NA	NA	2	Cellular Component:mitochondrion (GO:0005739),Cellular Component:mitochondrial respiratory chain complex I (GO:0005747)	NADH dehydrogenase (ubiquinone) 1 subunit C1	--	ko00190 Oxidative phosphorylation ko01100 Metabolic pathways ko04723 Retrograde endocannabinoid signaling ko04932 Non-alcoholic fatty liver disease (NAFLD) ko05010 Alzheimer's disease ko05012 Parkinson's disease ko05016 Huntington's disease	--	--	--	IPR026192 [NADH-ubiquinone oxidoreductase 1 subunit C1]
D3ZUN5	Peptide-O-fucosyltransferase	Pofut2	16318.28418	8631.825195	10061.75488	5902.033203	8162.294922	6091.925781	23363.45313	41887.06641	19235.82422	19018.51367	0	41896.35938	16751.10352	18850.86133	16695.08594	15329.27832	8454.602539	6047.101563	7267.965332	11228.62012	8747.296875	10012.03027	5661.361328	0	3.162722709	0.017159603	1.661167074	up	NA	NA	NA	NA	NA	NA	NA	NA	--	--	peptide-O-fucosyltransferase	2.4.1.221	ko00514 Other types of O-glycan biosynthesis	--	--	--	IPR019378 [GDP-fucose protein O-fucosyltransferase]
D3ZVU7	Histone deacetylase 1	Hdac1l	66321.04688	22428.38672	23179.94336	13591.58496	16069.6377	17569.74609	148049.2188	107993.0078	91741.54688	112950.2109	16358.55957	145416.875	12516.6543	114612.5781	99830.65625	54607.42969	121675.2813	12459.85156	11260.94238	0	4579.474121	37683.59375	14638.74805	127360.9063	3.911209266	0.004585609	1.967614728	up	NA	NA	NA	NA	NA	NA	NA	NA	--	--	histone deacetylase 1/2	3.5.1.98	ko04110 Cell cycle ko04213 Longevity regulating pathway - multiple species ko04330 Notch signaling pathway ko04919 Thyroid hormone signaling pathway ko05016 Huntington's disease ko05034 Alcoholism ko05165 Human papillomavirus infection ko05169 Epstein-Barr virus infection ko05200 Pathways in cancer ko05202 Transcriptional misregulation in cancer ko05203 Viral carcinogenesis ko05220 Chronic myeloi…	Acetoin utilization deacetylase AcuC or a related deacetylase	BQ	Chromatin structure and dynamics ; Secondary metabolites biosynthesis, transport and catabolism ;	IPR023801 [Histone deacetylase domain]
D3ZYR1	F-BAR domain only protein 2	Fcho2	14555.46094	10632.90625	13433.46484	12394.9541	0	0	38822.04688	46598.69531	28542.98633	24750.79102	11751.81641	39125.30859	23144.21289	30052.48438	21581.84961	29680.66602	24082.00195	15882.34277	16722.25	12332.5625	16592.03711	11898.60254	3804.062988	0	2.477506705	0.013649914	1.308888962	up	NA	NA	NA	NA	NA	NA	NA	NA	--	--	F-BAR domain only protein	--	--	--	--	--	IPR001060 [FCH domain] ; IPR018808[Muniscin C-terminal]
D3ZZ54	Guanine nucleotide-binding protein subunit beta-5	Gnb5	11388.54492	9920.400391	14695.1709	21227.25977	19738.07813	11273.80176	5229.78418	0	0	10481.5	4845.126953	0	3815.006348	27290.96875	6251.07959	5830.485352	5160.142578	5396.131836	14223.74609	4291.460449	5428.177246	3861.437988	16853.54297	0	0.465903279	0.038382877	-1.10189761	down	NA	NA	NA	NA	NA	NA	NA	NA	1	Molecular Function:protein binding (GO:0005515)	guanine nucleotide-binding protein subunit beta-5	--	ko04014 Ras signaling pathway ko04062 Chemokine signaling pathway ko04151 PI3K-Akt signaling pathway ko04371 Apelin signaling pathway ko04713 Circadian entrainment ko04723 Retrograde endocannabinoid signaling ko04724 Glutamatergic synapse ko04725 Cholinergic synapse ko04726 Serotonergic synapse ko04727 GABAergic synapse ko04728 Dopaminergic synapse ko04926 Relaxin signaling pathway ko05032 Morphi…	WD40 repeat	R	General function prediction only ;	IPR001680 [WD40 repeat]
D3ZZR9	Peptidylprolyl isomerase	Fkbp2	107472.8359	102936.7891	117048.5625	86431.36719	104828.6875	97395.70313	106187.6406	340077.5938	225331.125	185565.5313	109394.4063	267739.8125	127394.9063	207416.5625	200265	113738.8281	89107.8125	103288.7344	102244.8906	85391.71875	65806.3125	85851.64063	71317.48438	111839.3125	2.003356877	0.039707357	1.002419445	up	NA	NA	NA	NA	NA	NA	NA	NA	--	--	FK506-binding protein 2	5.2.1.8	--	FKBP-type peptidyl-prolyl cis-trans isomerase	O	Posttranslational modification, protein turnover, chaperones ;	IPR001179 [FKBP-type peptidyl-prolyl cis-trans isomerase domain]
D4A1J6	Ankyrin repeat and FYVE domain-containing 1	Ankfy1	8758.87793	10891.68945	10803.75195	21772.96875	14433.45703	13176.7207	27286.23242	72084.44531	33118.83203	26524.69727	16096.90723	53846.60938	24417.70313	39406.51563	25667.31445	26954.14844	26901.26172	17291.97656	14184.09668	16215.62598	18809.79102	14742.54395	16712.66406	28609.37305	2.867797985	0.031912096	1.519943401	up	2.012074385	0.003076447	1.008683641	up	NA	NA	NA	NA	2	Molecular Function:protein binding (GO:0005515),Molecular Function:metal ion binding (GO:0046872)	rabankyrin-5	--	--	Chromosome segregation ATPase	D	Cell cycle control, cell division, chromosome partitioning ;	IPR000210 [BTB/POZ domain] ; IPR000306[FYVE zinc finger] ; IPR002110[Ankyrin repeat] ; IPR020683[Ankyrin repeat-containing domain]
D4A1V7	MOB kinase activator 1B	Mob1b	9899.892578	10981.2627	20782.60547	14642.57129	9151.479492	12965.32813	16675.33203	58544.40234	29799.02734	23468.25	15787.78711	54567.84375	23361.85547	33994.14453	28813.11328	25649.00391	24829.07031	15106.03125	29497.16992	17429.57422	18692.92383	13805.66992	12579.38086	23282.40039	2.535509844	0.047503053	1.342275876	up	NA	NA	NA	NA	NA	NA	NA	NA	--	--	MOB kinase activator 1	--	ko04390 Hippo signaling pathway ko04392 Hippo signaling pathway - multiple species	--	--	--	IPR005301 [MOB kinase activator family]
D4A275	Glucoside xylosyltransferase 2	Gxylt2	4935.732422	2590.522461	6161.026855	0	0	0	3887.489258	73171.29688	31735.91797	29461.42578	0	49519.03516	7217.462402	9232.016602	7430.995117	138426.7188	4385.276367	3601.241943	0	0	0	0	0	0	8.231371369	0.045173445	3.041132808	up	NA	NA	NA	NA	NA	NA	NA	NA	--	--	UDP-xylose:glucoside alpha-1,3-xylosyltransferase	2.4.2.-	ko00514 Other types of O-glycan biosynthesis	--	--	--	IPR002495 [Glycosyl transferase, family 8]
D4A3D2	RCG56113, isoform CRA_a	Smyd1	575573.5625	619681.9375	579406.875	588732.9375	569695.375	591971.375	492503.3438	88753.85156	241854.4531	290717.4063	527305.5625	117539.4141	310283.9688	245047.5938	299067.4063	362913.4063	423389.3125	450576.3438	464511.625	387977.8125	401330	431672.3438	456116.8438	356025.3125	0.498905835	0.011065008	-1.003160553	down	NA	NA	NA	NA	NA	NA	NA	NA	1	Molecular Function:protein binding (GO:0005515)	SET and MYND domain-containing protein	--	--	--	--	--	IPR001214 [SET domain] ; IPR002893[Zinc finger, MYND-type]
D4A3P1	Ubiquilin 4	Ubqln4	13273.05957	3968.329346	4128.019531	3957.522461	13430.59473	4218.65625	12438.34082	14692.03613	21799.85938	9014.354492	11708.23926	30695.08594	20306.26172	8085.325195	16610.35547	31657.79492	4054.705322	5463.334961	5558.177246	5116.036133	4679.035645	3721.620605	11361.93066	6900.922852	2.334965826	0.032086432	1.223401435	up	NA	NA	NA	NA	NA	NA	NA	NA	1	Molecular Function:protein binding (GO:0005515)	ubiquilin	--	ko04141 Protein processing in endoplasmic reticulum	--	--	--	IPR000626 [Ubiquitin domain] ; IPR015940[Ubiquitin-associated domain]
D4A3X3	ISG15 ubiquitin-like modifier	Isg15	115806.4375	54423.24219	145174.8125	134508.1094	150321.2344	123729.5938	174979.2188	553981.125	486040.0625	183653.9219	173866.4844	257374.9063	71861.82031	546703.625	54942.09375	176096.9688	499466.2188	0	110204.1719	118963.4922	80877.3125	137354.5156	88405.41406	269840.0938	2.527607948	0.045289019	1.337772707	up	NA	NA	NA	NA	NA	NA	NA	NA	1	Molecular Function:protein binding (GO:0005515)	ubiquitin cross-reactive protein	--	ko04622 RIG-I-like receptor signaling pathway ko05165 Human papillomavirus infection	--	--	--	IPR000626 [Ubiquitin domain]
D4A9L2	Serine/arginine-rich splicing factor 1	Srsf1	136722.8281	64272.77344	128341.2031	122752.1406	124602.4375	81297.89063	133420.3125	524810.625	325871.875	213488.6406	123792.75	473189.75	236401.9844	303052.0625	289303.3125	228032.8438	192806.5156	169713.5625	167456.2188	157593.25	158642.6719	144663.1094	180832.9531	193785.0156	2.727360499	0.042249653	1.447505406	up	2.15704167	0.000412918	1.109054047	up	NA	NA	NA	NA	1	Molecular Function:nucleic acid binding (GO:0003676)	splicing factor, arginine/serine-rich 1	--	ko03040 Spliceosome ko04657 IL-17 signaling pathway ko05168 Herpes simplex infection	RNA recognition motif (RRM) domain	J	Translation, ribosomal structure and biogenesis ;	IPR000504 [RNA recognition motif domain]
D4AAU8	Leucine-rich repeat-containing 10 (Predicted)	LOC100911101	29857.42188	19425.20898	14237.16016	60883.01563	29310.13672	35106.51953	11512.92383	0	6304.894531	8167.683105	13332.90918	3184.625488	23800.4668	20141.12891	19226.10938	30095.49805	20174.17969	29528.76563	23406.12891	25625.43945	9807.236328	15485.43848	10846.24121	7039.60791	0.27011857	0.016903674	-1.888335268	down	NA	NA	NA	NA	NA	NA	NA	NA	1	Molecular Function:protein binding (GO:0005515)	--	--	--	Leucine-rich repeat (LRR) protein	K	Transcription ;	IPR001611 [Leucine-rich repeat]
D4ABF0	Endoplasmic reticulum protein SC65	P3h4	2972.908691	0	2083.511719	0	2964.763916	0	0	67021.71875	32626.78516	27254.23438	0	65281.59375	12115.45996	19401.81445	15725.50195	16063.93555	5926.81543	4689.294434	2810.536865	0	0	0	0	4023.310059	17.96969664	0.022886697	4.167494149	up	4.607974257	0.010078008	2.204132657	up	NA	NA	NA	NA	--	--				--	--	--	--
D4ADE5	Histone-lysine N-methyltransferase SETD7	Setd7	751926.125	1044203	1118633	1062380.75	800053.3125	995053.1875	682788	319396.9063	415415.1875	578800.125	659457.375	208383.125	1164560.25	438112.0938	690830.375	1216064.5	1056841.375	782271.75	904399.4375	735520.8125	752502.75	969938.8125	763001.875	564862.875	0.496208762	0.000671509	-1.010980883	down	NA	NA	NA	NA	NA	NA	NA	NA	1	Molecular Function:protein binding (GO:0005515)	histone-lysine N-methyltransferase SETD7	2.1.1.43	ko00310 Lysine degradation ko04068 FoxO signaling pathway	Uncharacterized conserved protein	S	Function unknown ;	IPR001214 [SET domain] ; IPR003409[MORN motif]
D4AE06	Peptidylprolyl isomerase	Fkbp15	10059.73145	8569.012695	10782.93457	13019.95605	10111.90234	16372.75781	15100.48828	77186.92188	61485.20313	36754.01563	14206.60645	70130.83594	45729.41406	42867.43359	35730.55469	40982.16406	29018.98633	21129.85938	15023.67773	20852.67969	22384.35547	14793.4502	19653.79688	24534.59766	3.988375632	0.028794192	1.995801291	up	3.126378346	0.000920791	1.64449238	up	NA	NA	NA	NA	--	--	FK506-binding protein 15	--	--	--	--	--	IPR001179 [FKBP-type peptidyl-prolyl cis-trans isomerase domain]
D4AE68	Guanine nucleotide binding protein, alpha q polypeptide, isoform CRA_a	Gnaq	18224.47656	45842.75	48289.30469	42755.36719	34336.625	42385.39063	52286.28125	129577.8672	70771.60938	55427.25391	55795.36328	137865.2813	62302.47266	80881.39844	56471.37891	49467.71094	80702.42188	56053.71875	64039.98828	47980.42188	59024.94531	72588.39844	59838.21875	59821.37109	2.164151256	0.03734348	1.113801335	up	NA	NA	NA	NA	NA	NA	NA	NA	5	Molecular Function:GTPase activity (GO:0003924),Molecular Function:signal transducer activity (GO:0004871),Biological Process:G-protein coupled receptor signaling pathway (GO:0007186),Molecular Function:guanyl nucleotide binding (GO:0019001),Molecular Function:G-protein beta/gamma-subunit complex binding (GO:0031683)	guanine nucleotide-binding protein G(q) subunit alpha	--	ko04015 Rap1 signaling pathway ko04020 Calcium signaling pathway ko04022 cGMP-PKG signaling pathway ko04071 Sphingolipid signaling pathway ko04261 Adrenergic signaling in cardiomyocytes ko04270 Vascular smooth muscle contraction ko04371 Apelin signaling pathway ko04540 Gap junction ko04611 Platelet activation ko04713 Circadian entrainment ko04720 Long-term potentiation ko04723 Retrograde endocann…	--	--	--	IPR001019 [Guanine nucleotide binding protein (G-protein), alpha subunit]
E9PTG8	Serine/threonine-protein kinase 10	Stk10	0	0	5068.485352	0	0	5064.134766	0	62738.80469	37354.57813	20562.11328	0	58688.10156	26342.33594	32754.46484	22646.45703	39089.92578	17605.65234	0	0	0	0	0	0	0	8.849813552	0.027125779	3.145647061	up	5.465075542	0.003889042	2.450241438	up	NA	NA	NA	NA	4	Molecular Function:protein kinase activity (GO:0004672),Molecular Function:protein serine/threonine kinase activity (GO:0004674),Molecular Function:ATP binding (GO:0005524),Biological Process:protein phosphorylation (GO:0006468)	serine/threonine kinase 10	2.7.11.1	ko04914 Progesterone-mediated oocyte maturation	Serine/threonine protein kinase	T	Signal transduction mechanisms ;	IPR000719 [Protein kinase domain] ; IPR022165[Polo kinase kinase]
F1LMD9	Cyclin-G-associated kinase	Gak	6069.4375	5519.595703	8924.213867	8175.908691	7536.879883	6888.606934	0	36675.44141	23257.35547	14130.37402	0	32394.81836	18857.45313	20716.28516	14877.7959	14340.61523	10466.13965	7169.124023	8174.660645	7914.883789	9076.157227	10522.98145	7820.884277	12693.61328	3.703776127	0.029701192	1.888996898	up	2.004595375	0.016126366	1.00331106	up	NA	NA	NA	NA	3	Molecular Function:protein kinase activity (GO:0004672),Molecular Function:ATP binding (GO:0005524),Biological Process:protein phosphorylation (GO:0006468)	cyclin G-associated kinase	2.7.11.1	--	Serine/threonine protein kinase	T	Signal transduction mechanisms ;	IPR000719 [Protein kinase domain] ; IPR001623[DnaJ domain] ; IPR014020[Tensin phosphatase, C2 domain]
F1LNY3	Neural cell adhesion molecule 1	Ncam1	40149.53906	32239.48633	68190.19531	55042.1875	33011.36719	50282.15234	37638.51563	122965.5078	111764.9219	150933.0781	49404.625	131818.7969	147357.9063	121192.3906	125767.4141	135081.0313	91500.61719	63959.63672	51729.85547	35116.43359	35194.32422	37949.80078	40756.60156	45649.67188	2.167418755	0.033910813	1.115977915	up	2.455440452	0.000631638	1.295981835	up	NA	NA	NA	NA	1	Molecular Function:protein binding (GO:0005515)	neural cell adhesion molecule	--	ko04514 Cell adhesion molecules (CAMs) ko05020 Prion diseases	PKD repeat	S	Function unknown ;	IPR003961 [Fibronectin type III] ; IPR013098[Immunoglobulin I-set]
F1LQ00	Collagen type V alpha 2 chain	Col5a2	40884.01563	43899.40234	62911.625	23810.21484	56918.96484	64973.39453	56913.05859	411633.6875	176778.5625	175847.8594	116966.6875	461683.375	127905.8906	121925.5625	126777.9063	52846.85547	125784.6406	117050.875	101991.4688	114277.6641	26647.72852	117161.5625	33227.96094	111203.3906	4.77107907	0.040237573	2.254315596	up	2.291401467	0.000901895	1.19623025	up	NA	NA	NA	NA	2	Molecular Function:extracellular matrix structural constituent (GO:0005201),Molecular Function:protein binding (GO:0005515)	collagen, type V/XI/XXIV/XXVII, alpha	--	ko04974 Protein digestion and absorption	Autotransporter adhesin	UW	Intracellular trafficking, secretion, and vesicular transport ; Extracellular structures ;	IPR000885 [Fibrillar collagen, C-terminal] ; IPR001007[VWFC domain] ; IPR008160[Collagen triple helix repeat]
F1LQN3	Reticulon	Rtn4	140026.7813	133128.2188	161544.9844	148500.8125	131872	127383.4297	162943.6406	710470	411570.1563	403992.6563	136027.4219	640112.4375	343965.375	416687.6563	376060.125	320863.8438	281637.375	186647.4375	155629.3906	189467.7656	195158.7969	153556.6563	169387.8594	233840.4375	2.926106111	0.037820023	1.548982087	up	2.286008165	0.002460851	1.192830556	up	NA	NA	NA	NA	--	--	reticulon-4	--	ko05010 Alzheimer's disease	--	--	--	IPR003388 [Reticulon]
F1LR10	LIM domain and actin-binding protein 1	Lima1	12069.16992	15608.58398	15050.6084	4878.015137	26877.85938	10223.59375	19766.81641	126216.2188	66617.14063	51324.21875	26125.80078	119380.5625	43325.54688	57670.48438	47804.75781	39441.99219	34007.5	20531.41602	0	20588.67383	18915.01172	12416.67969	12913.14258	20946.9375	4.833446389	0.0329585	2.27305224	up	2.866106895	0.001306589	1.519092418	up	NA	NA	NA	NA	1	Molecular Function:zinc ion binding (GO:0008270)	--	--	--	--	--	--	IPR001781 [Zinc finger, LIM-type]
F1LR42	RUN and FYVE domain-containing 1	Rufy1	10382.23633	11268.67773	12990.41113	9232.169922	8775.149414	20745.8457	31917.29688	70084.17188	40348.82031	41159.62109	14585.13184	47697.27734	46542.63281	31640.85547	28217.61719	31613.03516	31414.75391	59034.15625	82176.17969	11661.44043	26973.75	12871.39844	41690.99609	33486.16797	3.348920587	0.010954726	1.743696166	up	3.112809287	0.002345741	1.638217189	up	NA	NA	NA	NA	1	Molecular Function:metal ion binding (GO:0046872)	RUN and FYVE domain-containing protein 1	--	ko04144 Endocytosis	--	--	--	IPR000306 [FYVE zinc finger] ; IPR004012[RUN domain]
F1LT36	Ribosomal protein S10-like 1	Rps10l1	287688.1563	184251.5625	254776.375	231212.0469	256967.6563	142437.7969	296124.8438	673205.0625	464787.0938	374649.4375	227255.6563	720556.75	429607.2813	527905.375	440691.875	441432.9375	311330.5	244414.8594	209767.0156	276909.0625	310499.5313	252899	237778.6875	316583.6563	2.030877933	0.035135904	1.022103529	up	NA	NA	NA	NA	NA	NA	NA	NA	--	--	small subunit ribosomal protein S10e	--	ko03010 Ribosome	--	--	--	IPR005326 [Plectin/S10, N-terminal]
F1LUD3	Uncharacterized protein		0	0	14350.09766	2950.89624	5850.60791	0	23065.55078	168805.4531	64633.85156	72524.91406	0	201853.8594	49631.39844	62926.5625	48064.49609	29043.66406	24778.28906	20531.71289	12646.03418	13418.0625	16857.71094	0	0	14910.18555	13.75845093	0.043118355	3.78224614	up	5.074727118	0.01836989	2.343330247	up	NA	NA	NA	NA	--	--	--	--	--	--	--	--	--
F1LUV9	Neural cell adhesion molecule 1	Ncam1	8293.547852	0	8374.935547	0	5655.591309	6475.270996	0	49130.42578	44678.92188	27107.89453	9626.387695	45621.73047	45025.16406	49702.01172	41339.98828	29642.63477	20916.62891	20887.95508	0	0	12325.61133	8439.203125	12581.62305	13428.06641	4.893593408	0.01946977	2.290894238	up	4.803682809	0.00283834	2.264140892	up	NA	NA	NA	NA	1	Molecular Function:protein binding (GO:0005515)	neural cell adhesion molecule	--	ko04514 Cell adhesion molecules (CAMs) ko05020 Prion diseases	PKD repeat	S	Function unknown ;	IPR003961 [Fibronectin type III] ; IPR013098[Immunoglobulin I-set]
F1M0U5	NBAS subunit of NRZ tethering complex	Nbas	8651.137695	8415.548828	7004.263184	0	7667.361328	8653.90332	10124.03711	27960.71094	15645.19629	11544.30566	9402.102539	25156.8125	9256.707031	12581.73633	10251.00781	12231.89453	9523.975586	6680.280762	5984.716309	7835.328125	7434.681152	9691.048828	7514.452637	9258.648438	2.059661881	0.047466244	1.042407521	up	NA	NA	NA	NA	NA	NA	NA	NA	--	--	neuroblastoma-amplified sequence	--	--	--	--	--	IPR013244 [Sec39 domain] ; IPR029145[Neuroblastoma-amplified sequence, N-terminal]
F1M1A6	Similar to potassium channel tetramerisation domain-containing 12b	LOC681355	8216.785156	0	8192.464844	0	0	9273.847656	16553.3418	17950.9707	10709.13281	13389.53613	0	28351.61914	15439.13379	15531.32617	14827.43359	10804.33887	12440.59375	10341.52148	0	0	15310.21484	10417.88477	14696.48828	16317.33887	2.031404508	0.04232318	1.022477548	up	NA	NA	NA	NA	NA	NA	NA	NA	1	Biological Process:protein homooligomerization (GO:0051260)	BTB/POZ domain-containing protein KCTD8/12/16	--	--	--	--	--	IPR003131 [Potassium channel tetramerisation-type BTB domain]
F1M589	PML nuclear body scaffold	Pml	13554.64355	7128.970703	17800.93555	16390.59961	18543.21875	14795.65918	16698.46875	74196.24219	56278.93359	22890.74609	19534.63477	58986.49219	19315.64063	59124.33203	16882.93359	26329.51172	42115.08984	14944.42773	20946.5625	14989.97656	19534.29492	23809.29883	18062.5332	36741.57031	2.817981732	0.044674279	1.494662259	up	NA	NA	NA	NA	NA	NA	NA	NA	2	Cellular Component:intracellular (GO:0005622),Molecular Function:zinc ion binding (GO:0008270)	probable transcription factor PML	--	ko04120 Ubiquitin mediated proteolysis ko04144 Endocytosis ko05164 Influenza A ko05168 Herpes simplex infection ko05200 Pathways in cancer ko05202 Transcriptional misregulation in cancer ko05221 Acute myeloid leukemia	Membrane protein involved in colicin uptake	M	Cell wall/membrane/envelope biogenesis ;	IPR000315 [B-box-type zinc finger] ; IPR021978[Protein of unknown function DUF3583]
F1M949	Cytoskeleton-associated protein 5	Ckap5	19942.44141	22190.24023	20078.22266	18551.97266	24175.73828	16734.48047	24915.38281	42183.61328	60310.41797	53734.49609	42452.58984	46658.94141	28300.69336	34560.13281	27879.95117	58949.26953	51196.09766	24075.00391	19388.3125	37237.44922	20127.70508	28001.70703	16815.50195	18717.98047	2.221160231	0.003496301	1.151313471	up	NA	NA	NA	NA	NA	NA	NA	NA	1	Molecular Function:protein binding (GO:0005515)	cytoskeleton-associated protein 5	--	--	--	--	--	IPR000357 [HEAT repeat] ; IPR024395[CLASP N-terminal domain]
F1M981	Phosphatidylinositol-3,4,5-trisphosphate 5-phosphatase	Inpp5d	303192.4688	0	336141.0938	0	284868.7188	0	238703.8594	31125.63867	161009.1875	0	0	29526.79688	0	0	150865.1563	0	0	0	0	0	0	0	0	0	0.373591495	0.026704079	-1.420466484	down	NA	NA	NA	NA	NA	NA	NA	NA	--	--	phosphatidylinositol-3,4,5-trisphosphate 5-phosphatase 1	3.1.3.86	ko00562 Inositol phosphate metabolism ko04070 Phosphatidylinositol signaling system ko04662 B cell receptor signaling pathway ko04664 Fc epsilon RI signaling pathway ko04666 Fc gamma R-mediated phagocytosis	--	--	--	IPR000980 [SH2 domain]
F1MA87	Cyclin-dependent kinase 6	Cdk6	0	13069.90332	9283.551758	20572.23438	10657.05371	8778.317383	14763.37207	34113.70313	26771.97656	16201.87695	0	36342.35547	19734.99414	24951.95508	20449.97656	21920.67773	18089.79883	12470.77051	0	0	15924.10547	8031.251465	0	14879.81836	2.055662349	0.02857182	1.039603315	up	NA	NA	NA	NA	NA	NA	NA	NA	3	Molecular Function:protein kinase activity (GO:0004672),Molecular Function:ATP binding (GO:0005524),Biological Process:protein phosphorylation (GO:0006468)	cyclin-dependent kinase 6	2.7.11.22	ko04110 Cell cycle ko04115 p53 signaling pathway ko04151 PI3K-Akt signaling pathway ko04218 Cellular senescence ko05161 Hepatitis B ko05162 Measles ko05165 Human papillomavirus infection ko05167 Kaposi's sarcoma-associated herpesvirus infection ko05200 Pathways in cancer ko05203 Viral carcinogenesis ko05206 MicroRNAs in cancer ko05212 Pancreatic cancer ko05214 Glioma ko05218 Melanoma ko05220 Chro…	PASTA domain, binds beta-lactams	M	Cell wall/membrane/envelope biogenesis ;	IPR000719 [Protein kinase domain]
F1MAA5	RAN GTPase-activating protein 1	Rangap1	7121.342285	5790.276367	6259.819824	7972.479004	9411.90332	11780.92578	6410.764648	73770.36719	61506.28516	27767.96094	14857.61133	68035.46875	30407.58398	44167.62109	34120.85547	25017.51563	20869.94141	10515.13281	9373.474609	11205.99805	14995.15234	10892.46094	11023.95215	28873.58789	5.220633904	0.035747775	2.384224993	up	3.41559294	0.008492844	1.772136049	up	NA	NA	NA	NA	3	Molecular Function:GTPase activator activity (GO:0005096),Molecular Function:protein binding (GO:0005515),Biological Process:signal transduction (GO:0007165)	Ran GTPase-activating protein 1	--	ko03013 RNA transport	Leucine-rich repeat (LRR) protein	K	Transcription ;	IPR001611 [Leucine-rich repeat] ; IPR009109[Ran-GTPase activating protein 1, C-terminal]
G3V6C4	UDP-glucose 6-dehydrogenase	Ugdh	1442.116699	0	6548.786133	4336.438965	5787.424805	3953.319824	0	75259.60156	46043.30859	21278.17773	0	60021.96094	22877.92188	30435.34766	22779.01172	17966.04297	14042.04492	6990.279785	4548.179199	10123.66113	9694.503906	11149.90234	7461.088867	13094.07129	11.47602045	0.027026025	3.520550539	up	4.346043977	0.005710865	2.119702773	up	2.117364024	0.011703617	1.082269324	up	2	Molecular Function:NAD binding (GO:0051287),Biological Process:oxidation-reduction process (GO:0055114)	UDPglucose 6-dehydrogenase	1.1.1.22	ko00040 Pentose and glucuronate interconversions ko00053 Ascorbate and aldarate metabolism ko00520 Amino sugar and nucleotide sugar metabolism ko01100 Metabolic pathways	UDP-glucose 6-dehydrogenase	M	Cell wall/membrane/envelope biogenesis ;	IPR001732 [UDP-glucose/GDP-mannose dehydrogenase, N-terminal] ; IPR014026[UDP-glucose/GDP-mannose dehydrogenase, dimerisation] ; IPR014027[UDP-glucose/GDP-mannose dehydrogenase, C-terminal]
G3V6P8	Guanine nucleotide-binding protein subunit gamma	Gng12	135407.5469	123297.6328	138795.75	149997.4063	140545.75	145856.7344	151636.75	425783.5	231384.0469	239259.625	384579.0313	476058.375	208841.1719	238807.25	211171.7656	231010.2344	31968.74609	77613.04688	84022.75781	36366.85547	49873.07813	28349.52734	31402.10742	327156.75	2.2888829	0.018758265	1.194643656	up	NA	NA	NA	NA	NA	NA	NA	NA	3	Molecular Function:signal transducer activity (GO:0004871),Cellular Component:heterotrimeric G-protein complex (GO:0005834),Biological Process:G-protein coupled receptor signaling pathway (GO:0007186)	guanine nucleotide-binding protein G(I)/G(S)/G(O) subunit gamma-12	--	ko04010 MAPK signaling pathway ko04014 Ras signaling pathway ko04062 Chemokine signaling pathway ko04151 PI3K-Akt signaling pathway ko04371 Apelin signaling pathway ko04713 Circadian entrainment ko04723 Retrograde endocannabinoid signaling ko04724 Glutamatergic synapse ko04725 Cholinergic synapse ko04726 Serotonergic synapse ko04727 GABAergic synapse ko04728 Dopaminergic synapse ko04810 Regulatio…	--	--	--	IPR015898 [G-protein gamma-like domain]
G3V763	Collagen alpha-1(V) chain	Col5a1	18441.68555	14112.42676	16215.12891	14434.5127	16974.1543	13196.44336	14158.26465	196325.9844	88231.58594	103788.0469	18264.07617	168560.0781	42199.53906	81867.90625	83628.61719	88268.25	28835.02539	22746.99414	13794.82324	17794.21484	10907.75098	15096.56641	14813.71484	11064.74609	6.311455194	0.042881954	2.657972677	up	3.722074919	0.017852458	1.896107095	up	NA	NA	NA	NA	1	Molecular Function:extracellular matrix structural constituent (GO:0005201)	collagen, type V/XI/XXIV/XXVII, alpha	--	ko04974 Protein digestion and absorption	Autotransporter adhesin	UW	Intracellular trafficking, secretion, and vesicular transport ; Extracellular structures ;	IPR000885 [Fibrillar collagen, C-terminal] ; IPR001791[Laminin G domain] ; IPR008160[Collagen triple helix repeat]
G3V7K1	Myomesin 2	Myom2	5518961.5	6175862	5606254.5	5699644	5621209.5	6209302	5499506	314218.25	2051422.75	2577601.25	5928531	393723.3438	2569083.5	1788694.375	2405231.5	3205786.25	3869386.5	5356741.5	4815710.5	4002323.5	4258756.5	4304205.5	4395075.5	3623127	0.481320956	0.028783221	-1.054928859	down	NA	NA	NA	NA	NA	NA	NA	NA	1	Molecular Function:protein binding (GO:0005515)	--	--	--	Phage-related protein, tail component	X	Mobilome: prophages, transposons;	IPR003961 [Fibronectin type III] ; IPR013098[Immunoglobulin I-set]
G3V7T6	Splicing factor 3b, subunit 1	Sf3b1	24494.16211	22880.72461	29585.02734	35525.74219	25111.68164	21746.23438	30640.92383	121123.5078	66275.69531	47517.00391	36274.67969	126676.9531	49168.11328	68917.99219	59985.41406	55952.15234	46074.55078	31556.87109	38498.56641	35340.04688	39195.01563	36094.625	36725.72266	45327.57031	2.689212734	0.048794774	1.427183886	up	NA	NA	NA	NA	NA	NA	NA	NA	--	--	splicing factor 3B subunit 1	--	ko03040 Spliceosome	--	--	--	IPR015016 [Splicing factor 3B subunit 1]
G3V7V3	Solute carrier family 27 (Fatty acid transporter), member 4	Slc27a4	4588.616699	3488.238037	3836.424805	0	0	0	0	45887.46094	16720.32617	15700.80078	0	40872.90234	18028.05078	26397.53125	21273.78516	25280.71094	5352.417969	5670.499023	0	5884.500488	12753.23145	10291.54102	7321.180176	6307.022949	7.503065581	0.046869737	2.907480168	up	4.281062774	0.019054563	2.09796899	up	2.143363257	0.042038371	1.099876379	up	2	Molecular Function:catalytic activity (GO:0003824),Biological Process:metabolic process (GO:0008152)	solute carrier family 27 (fatty acid transporter), member 1/4	6.2.1.-	ko03320 PPAR signaling pathway ko04931 Insulin resistance	Acyl-CoA synthetase (AMP-forming)/AMP-acid ligase II	IQ	Lipid transport and metabolism ; Secondary metabolites biosynthesis, transport and catabolism ;	IPR000873 [AMP-dependent synthetase/ligase] ; IPR025110[AMP-binding enzyme C-terminal domain]
G3V885	Myosin-6	Myh6	81858296	95923312	86708072	106166504	85505048	92512648	81115016	6181356.5	35999272	33285840	86401592	6828657.5	51487216	35729604	50200784	52800632	70579920	79281944	110275736	77703240	81031824	92717904	85923944	80413824	0.455300941	0.016409735	-1.135107653	down	NA	NA	NA	NA	NA	NA	NA	NA	3	Molecular Function:motor activity (GO:0003774),Molecular Function:ATP binding (GO:0005524),Cellular Component:myosin complex (GO:0016459)	myosin heavy chain 6/7	--	ko04260 Cardiac muscle contraction ko04261 Adrenergic signaling in cardiomyocytes ko05416 Viral myocarditis	Chromosome segregation ATPase	D	Cell cycle control, cell division, chromosome partitioning ;	IPR001609 [Myosin head, motor domain] ; IPR002928[Myosin tail] ; IPR004009[Myosin, N-terminal, SH3-like]
G3V8E4	Similar to D7Wsu128e protein	Ubfd1	46357.69141	18838.27148	22641.47266	0	27428.00586	35762.96875	0	109258.8594	79827.28125	51745.41797	28322.41406	90757.17969	66618.98438	63335.73047	44980.94922	60828.32813	47863.89063	0	52627.70313	49373.44141	55224.625	0	0	0	2.383069199	0.024939096	1.252820844	up	NA	NA	NA	NA	NA	NA	NA	NA	1	Molecular Function:protein binding (GO:0005515)	--	--	--	--	--	--	IPR000626 [Ubiquitin domain]
G3V8M5	Serine/threonine-protein phosphatase	Ppp4c	0	0	13055.08008	14499.75684	12289.65625	14398.11914	14595.2666	46300.50391	26002.32422	24908.50391	0	39082.60547	22801.1582	29765.5957	22673.48242	22213.39063	15969.24121	8761.0625	0	11064.57129	12161.39844	11862.66309	14476.53516	11037.21973	2.225397306	0.040881238	1.154062927	up	NA	NA	NA	NA	NA	NA	NA	NA	1	Molecular Function:hydrolase activity (GO:0016787)	serine/threonine-protein phosphatase 4 catalytic subunit	3.1.3.16	ko04922 Glucagon signaling pathway	Diadenosine tetraphosphatase ApaH/serine/threonine protein phosphatase, PP2A family	T	Signal transduction mechanisms ;	IPR004843 [Calcineurin-like phosphoesterase domain, ApaH type]
G3V9P7	Huntingtin	Htt	0	7252.14209	7889.647461	6463.038574	6269.814941	4703.504395	0	26714.06836	15369.61035	12617.94531	7858.629883	26054.12891	10449.1416	14119.80176	11366.89746	10571.73633	10945.54883	5864.888184	7046.987305	7812.427734	8486.71582	7254.777832	6787.885742	7227.742676	2.720055918	0.039134793	1.44363631	up	NA	NA	NA	NA	NA	NA	NA	NA	--	--	huntingtin	--	ko05016 Huntington's disease	--	--	--	IPR024613 [Huntingtin, middle-repeat]
G3V9R0	LUC7-like	Luc7l	23666.48047	16960.86328	17638.67578	19947.73633	10797.03027	17821.00195	26526.62305	64348	51754.4375	34522.85156	25097.16406	68778.46094	36408.13672	50056.26172	44787.88281	38748.03516	39278.4375	30176.66602	16343.15625	38281.69531	44725.75781	44817.83594	33571.44531	38591.60156	2.536955919	0.01629398	1.343098452	up	2.241424806	5.21E-05	1.164416102	up	2.024973054	0.002819586	1.01790271	up	3	Molecular Function:mRNA binding (GO:0003729),Cellular Component:U1 snRNP (GO:0005685),Biological Process:mRNA splice site selection (GO:0006376)	--	--	--	--	--	--	IPR004882 [Luc7-related]
G3V9U2	3-ketoacyl-CoA thiolase, mitochondrial	Acaa2	4661108	7522899.5	8821218	9986636	8173867.5	10584667	6940942.5	1177255.5	2209528.5	2936596.75	5229658.5	1800206.75	3343751.75	2975645.5	3565321.25	3844511.5	3439955.25	4208425	8554879	6452644	6594260	4271660.5	5382505	5955115.5	0.40792014	0.002897186	-1.293641357	down	0.429697288	0.002333997	-1.218607422	down	NA	NA	NA	NA	1	Biological Process:metabolic process (GO:0008152)	acetyl-CoA acyltransferase 2	2.3.1.16	ko00062 Fatty acid elongation ko00071 Fatty acid degradation ko00280 Valine, leucine and isoleucine degradation ko01100 Metabolic pathways ko01212 Fatty acid metabolism	Acetyl-CoA acetyltransferase	I	Lipid transport and metabolism ;	IPR020616 [Thiolase, N-terminal] ; IPR020617[Thiolase, C-terminal]
J7NUQ1	Interferon-gamma-inducible GTPase Ifggd3 protein	Irgm	12455.14551	13457.83105	15222.31152	11817.01953	17104.37109	20262.64844	10851.80078	63697.13672	66096.20313	34135.35547	15381.9834	50816.83984	8834.345703	30816.23242	11904.15625	16636.22852	27203.57813	8326.125	18000.74219	12943.42676	9418.066406	11619.50098	10120.74316	15598.15039	2.668081428	0.049405708	1.415802697	up	NA	NA	NA	NA	NA	NA	NA	NA	2	Molecular Function:GTP binding (GO:0005525),Cellular Component:membrane (GO:0016020)	immunity-related GTPase family M protein	3.6.5.-	ko05145 Toxoplasmosis	--	--	--	IPR007743 [Immunity-related GTPases-like]
M0R402	Thioredoxin-related transmembrane protein 3	Tmx3	69882.39063	18839.07813	55285.01563	30174.78125	22065.88477	39931.88281	79856.14844	85482.5	82847.85938	44326.09766	129439.1094	69911.75781	54225.6875	52106.02344	44393.59375	46448.80469	68910.60938	58485.04297	83845.90625	56205.91797	64046.08984	41950.66406	23436.13281	36464.87109	2.082587374	0.012073264	1.058377025	up	NA	NA	NA	NA	NA	NA	NA	NA	1	Biological Process:cell redox homeostasis (GO:0045454)	thioredoxin domain-containing protein 10	5.3.4.1	--	Negative regulator of GroEL, contains thioredoxin-like and TPR-like domains	O	Posttranslational modification, protein turnover, chaperones ;	IPR013766 [Thioredoxin domain]
M0R629	Adenylosuccinate synthetase isozyme 1	Adssl1	1103400.5	954775.75	932837.5	1026695.875	1006532.938	982004.75	819525.9375	64112.42969	349477.7813	331998	1264952.25	95024.90625	452524.4688	271201.8125	393212.9063	456935.8125	671259.375	871818.5625	1017000.375	621039.8125	712608.25	505415.2813	1025568.625	740551.4375	0.487008135	0.042884403	-1.037982222	down	NA	NA	NA	NA	NA	NA	NA	NA	3	Molecular Function:adenylosuccinate synthase activity (GO:0004019),Molecular Function:GTP binding (GO:0005525),Biological Process:purine nucleotide biosynthetic process (GO:0006164)	adenylosuccinate synthase	6.3.4.4	ko00230 Purine metabolism ko00250 Alanine, aspartate and glutamate metabolism ko01100 Metabolic pathways	Adenylosuccinate synthase	F	Nucleotide transport and metabolism ;	IPR001114 [Adenylosuccinate synthetase]
M0R649	Exocyst complex component Sec8	Exoc4	0	36767.36719	47721.12109	0	0	0	0	153883.2813	101997	81276.60156	0	112998.6094	45101.50391	76826.85938	50569.74219	46366.02734	45213.65234	0	0	0	0	32092.95898	0	0	2.664004892	0.038530124	1.413596732	up	NA	NA	NA	NA	NA	NA	NA	NA	3	Cellular Component:exocyst (GO:0000145),Biological Process:vesicle docking involved in exocytosis (GO:0006904),Biological Process:protein transport (GO:0015031)	exocyst complex component 4	--	--	--	--	--	IPR007191 [Sec8 exocyst complex component specific domain]
M0RA79	Ig-like domain-containing protein		31577.01563	37957.66797	13283.41309	40492.33984	46727.98828	47853.28906	30280.11914	121223.1719	86607.77344	75365.42969	44740.19922	85679.47656	21682.42969	27329.73828	31336.05469	51752.61719	0	37629.58984	0	81688.45313	51245	97049.53906	39941.91406	30514.37109	2.037232908	0.024754117	1.026610927	up	NA	NA	NA	NA	NA	NA	NA	NA	--	--	--	--	--	--	--	--	IPR013106 [Immunoglobulin V-set domain]
O08949	Transcription initiation factor IIA subunit 1	Gtf2a1	4667.913574	8652.688477	8824.501953	8565.691406	7456.602539	7320.786621	12318.71582	46667.11328	22312.18945	15959.16309	13326.79004	47305.67578	16518.97461	33268.24609	24025.82813	25032.44727	14739.42578	14221.17969	15269.70898	10419.62891	14325.10254	14149.29297	11673.53809	16232.75488	3.471003491	0.037800514	1.795352816	up	2.80965492	0.005825623	1.49039295	up	NA	NA	NA	NA	2	Cellular Component:transcription factor TFIIA complex (GO:0005672),Biological Process:transcription initiation from RNA polymerase II promoter (GO:0006367)	transcription initiation factor TFIIA large subunit	--	ko03022 Basal transcription factors ko05203 Viral carcinogenesis	--	--	--	IPR004855 [Transcription factor IIA, alpha/beta subunit]
O35142	Coatomer subunit beta	Copb2	43671.93359	44591.18359	51976.40625	46627.46875	52556.05469	41110.00781	56142.49609	246769.0469	157650.2188	109818.3438	45211.78125	249438.7344	99952.17969	120879.1172	109262.6406	90226.51563	73579.27344	59699.38672	52923.65625	46520.98438	54031.70313	47912.59766	50424.45703	65731.14844	3.083524763	0.045327179	1.624580432	up	NA	NA	NA	NA	NA	NA	NA	NA	5	Molecular Function:structural molecule activity (GO:0005198),Molecular Function:protein binding (GO:0005515),Biological Process:intracellular protein transport (GO:0006886),Biological Process:vesicle-mediated transport (GO:0016192),Cellular Component:membrane coat (GO:0030117)	coatomer subunit beta'	--	--	WD40 repeat	R	General function prediction only ;	IPR001680 [WD40 repeat] ; IPR006692[Coatomer, WD associated region]
O70188	Nuclear factor 1	Nfic	1672.425171	0	2929.521973	0	1949.737183	0	3993.643311	14456.5791	9559.985352	5021.750977	0	15940.71875	7185.180664	8692.625	6912.764648	5358.946777	0	2892.207031	0	0	0	0	3556.88501	0	4.484893507	0.033224779	2.165073729	up	2.842785694	0.023933518	1.507305344	up	NA	NA	NA	NA	3	Cellular Component:intracellular (GO:0005622),Cellular Component:nucleus (GO:0005634),Biological Process:DNA replication (GO:0006260)	nuclear factor I/C	--	--	--	--	--	IPR000647 [CTF transcription factor/nuclear factor 1] ; IPR003619[MAD homology 1, Dwarfin-type] ; IPR019548[CTF transcription factor/nuclear factor 1, N-terminal]
O70257	Syntaxin-7	Stx7	29678.73242	26740.65625	24827.65234	100749.75	25988.80078	27073.90234	96623.85938	96446.17188	72346.50781	66275.07813	70262.80469	91069.32813	64569.18359	77724.99219	64594.33984	68846.125	69841.94531	29091.2793	54221.40625	0	69749.92188	30530.46094	77539.11719	54488.58594	2.097442402	0.010118528	1.068631193	up	NA	NA	NA	NA	NA	NA	NA	NA	1	Molecular Function:protein binding (GO:0005515)	syntaxin 7	--	ko04130 SNARE interactions in vesicular transport ko04145 Phagosome	--	--	--	IPR000727 [Target SNARE coiled-coil homology domain]
P01836	Ig kappa chain C region, A allele		0	0	10172.55664	24807.22852	9423.964844	365881.875	0	0	744112.5	1067786.875	0	0	4247.415039	6441.704102	635081.1875	511604.125	0	343178.125	158744.2188	4384.112305	0	19364.6543	16109.47363	0	8.832380491	0.008203595	3.142802323	up	NA	NA	NA	NA	NA	NA	NA	NA	--	--	--	--	--	--	--	--	IPR003597 [Immunoglobulin C1-set]
P05942	Protein S100-A4	S100a4	38138.30469	0	21251.12109	0	27270.19922	16884.56445	0	624171.9375	368961.0938	169429.0938	24797.31836	614235.25	283311.7188	1296379.25	1491486.625	317672.0625	185581.3438	86664.60156	2530.336182	114002.3984	146276.5625	85841.52344	119179.8828	206829.375	13.91942669	0.048227898	3.799027886	up	NA	NA	NA	NA	4.343781993	0.025277354	2.118951698	up	--	--	--	--	--	--	--	--	IPR013787 [S100/CaBP-9k-type, calcium binding, subdomain]
P06765	Platelet factor 4	Pf4	19502.60742	0	13567.56445	0	24554.05469	0	28484.01758	237139.2813	365434.0625	84694.09375	0	213661.5625	63537.55469	54643.35938	45669.91797	79396.71875	18542.72266	0	0	90295.17188	75177.59375	110301.4375	0	4219.299805	9.677315321	0.048481944	3.274606871	up	NA	NA	NA	NA	NA	NA	NA	NA	3	Cellular Component:extracellular region (GO:0005576),Biological Process:immune response (GO:0006955),Molecular Function:chemokine activity (GO:0008009)	platelet factor 4	--	ko04060 Cytokine-cytokine receptor interaction ko04062 Chemokine signaling pathway	--	--	--	IPR001811 [Chemokine interleukin-8-like domain]
P07323	Gamma-enolase	Eno2	146357.5938	290236.375	105263.4219	194703.9531	161244.8906	279211.9063	136352.125	61151.32813	52870.69531	56088.83984	146422.7188	74736.08594	136706.7813	92500.47656	82062.64844	64498.80859	137380.9844	321096.5625	124471.5781	139726.3125	164010.8281	75237.90625	154248.875	116820.4531	0.44826989	0.011285414	-1.157560496	down	NA	NA	NA	NA	NA	NA	NA	NA	--	--	enolase	4.2.1.11	ko00010 Glycolysis / Gluconeogenesis ko01100 Metabolic pathways ko01200 Carbon metabolism ko01230 Biosynthesis of amino acids ko03018 RNA degradation ko04066 HIF-1 signaling pathway	Enolase	G	Carbohydrate transport and metabolism ;	IPR020810 [Enolase, C-terminal TIM barrel domain] ; IPR020811[Enolase, N-terminal]
P07483	Fatty acid-binding protein, heart	Fabp3	48585128	49296396	54308680	54833528	43813816	50789144	47805032	2637387.5	19414018	22361020	49874048	3236324.25	25421930	17488684	24061404	25666876	36878256	38296904	61474912	31838068	29583836	12937452	38606036	44188992	0.481813558	0.026731074	-1.053453103	down	NA	NA	NA	NA	NA	NA	NA	NA	--	--	fatty acid-binding protein 3, muscle and heart	--	ko03320 PPAR signaling pathway	--	--	--	IPR000566 [Lipocalin/cytosolic fatty-acid binding domain]
P07687	Epoxide hydrolase 1	Ephx1	25715.99609	22520.28906	19093.04102	0	19429.625	13207.54883	46270.74609	66678.77344	75245.95313	23805.25781	46270.33594	68957.41406	48683.64063	49400.69141	324580.9063	42414.76563	13726.33887	15831.55371	9621.842773	61713.70703	8317.865234	20578.60742	20128.28516	6634.910156	2.727817823	0.006166037	1.447747297	up	NA	NA	NA	NA	NA	NA	NA	NA	--	--	microsomal epoxide hydrolase	3.3.2.9	ko00980 Metabolism of xenobiotics by cytochrome P450 ko04976 Bile secretion ko05204 Chemical carcinogenesis	Pimeloyl-ACP methyl ester carboxylesterase	HR	Coenzyme transport and metabolism ; General function prediction only ;	IPR010497 [Epoxide hydrolase, N-terminal]
P08009	Glutathione S-transferase Mu 7	Gstm7	201121.7188	278908.125	296357.7188	328711.4688	290148.0625	296546.875	235438.9375	19006.39258	86640.15625	124421.1719	300447.625	33600.72656	110923.7266	90442.32031	115816.375	134089.3906	215926.6406	229399.2813	259372.5938	182099.2031	147399.1563	86720.23438	229530.7969	212155.9063	0.472607791	0.012944697	-1.081284684	down	NA	NA	NA	NA	NA	NA	NA	NA	1	Molecular Function:protein binding (GO:0005515)	glutathione S-transferase	2.5.1.18	ko00480 Glutathione metabolism ko00980 Metabolism of xenobiotics by cytochrome P450 ko00982 Drug metabolism - cytochrome P450 ko01524 Platinum drug resistance ko05200 Pathways in cancer ko05204 Chemical carcinogenesis ko05225 Hepatocellular carcinoma ko05418 Fluid shear stress and atherosclerosis	Glutathione S-transferase	O	Posttranslational modification, protein turnover, chaperones ;	IPR004045 [Glutathione S-transferase, N-terminal] ; IPR004046[Glutathione S-transferase, C-terminal]
P08753	Guanine nucleotide-binding protein G(i) subunit alpha-3	Gnai3	9141.454102	22177.10156	9933.632813	11868.78516	10416.01758	11390.09668	44954.1875	108523.75	66206.09375	34245.89844	13178.49316	109840.5078	49932.36719	55651.42188	53447.97266	43110.90234	93677.0625	34390.87109	10154.43555	13113.74902	13077.23242	22660.69727	25881.17969	24461.34375	5.030876566	0.026525419	2.330809793	up	4.407092374	0.003165981	2.139827136	up	NA	NA	NA	NA	5	Molecular Function:GTPase activity (GO:0003924),Molecular Function:signal transducer activity (GO:0004871),Biological Process:G-protein coupled receptor signaling pathway (GO:0007186),Molecular Function:guanyl nucleotide binding (GO:0019001),Molecular Function:G-protein beta/gamma-subunit complex binding (GO:0031683)	guanine nucleotide-binding protein G(i) subunit alpha	--	ko04015 Rap1 signaling pathway ko04022 cGMP-PKG signaling pathway ko04024 cAMP signaling pathway ko04062 Chemokine signaling pathway ko04071 Sphingolipid signaling pathway ko04261 Adrenergic signaling in cardiomyocytes ko04360 Axon guidance ko04371 Apelin signaling pathway ko04540 Gap junction ko04611 Platelet activation ko04670 Leukocyte transendothelial migration ko04713 Circadian entrainment k…	--	--	--	IPR001019 [Guanine nucleotide binding protein (G-protein), alpha subunit]
P09034	Argininosuccinate synthase	Ass1	310662.2813	0	0	503165.625	0	263460.0938	0	127202.6719	209312.2969	110951.4063	283518.2813	87616.67188	63502.99219	87239.30469	71893.8125	65663.52344	169445.0156	196871.3125	66771.49219	29668.93555	85873.78125	78800.26563	23390.50391	248282.9219	0.45592339	0.035230661	-1.13313667	down	0.303825885	0.003997624	-1.718683305	down	0.247282018	0.005638046	-2.015770764	down	3	Molecular Function:argininosuccinate synthase activity (GO:0004055),Molecular Function:ATP binding (GO:0005524),Biological Process:arginine biosynthetic process (GO:0006526)	argininosuccinate synthase	6.3.4.5	ko00220 Arginine biosynthesis ko00250 Alanine, aspartate and glutamate metabolism ko01100 Metabolic pathways ko01230 Biosynthesis of amino acids ko05418 Fluid shear stress and atherosclerosis	Argininosuccinate synthase	E	Amino acid transport and metabolism ;	IPR001518 [Argininosuccinate synthase]
P10818	Cytochrome c oxidase subunit 6A1, mitochondrial	Cox6a1	356403.3438	355886.375	317028.25	241950.0313	255118.9219	314527.4688	250072.5625	82133.17969	92631.71875	181834.7031	181964.1875	17479.46289	135085.3125	40041.69531	119585.2266	56867.72656	86894.57813	268573.8125	230301.9375	149403.2813	269226.2188	309144.1563	145461.875	226392.7969	0.437888811	0.001527679	-1.191363507	down	0.384074542	0.000677422	-1.380541755	down	NA	NA	NA	NA	3	Molecular Function:cytochrome-c oxidase activity (GO:0004129),Cellular Component:mitochondrial inner membrane (GO:0005743),Cellular Component:mitochondrial respiratory chain complex IV (GO:0005751)	cytochrome c oxidase subunit 6a	--	ko00190 Oxidative phosphorylation ko01100 Metabolic pathways ko04260 Cardiac muscle contraction ko04932 Non-alcoholic fatty liver disease (NAFLD) ko05010 Alzheimer's disease ko05012 Parkinson's disease ko05016 Huntington's disease	--	--	--	IPR001349 [Cytochrome c oxidase, subunit VIa]
P13221	Aspartate aminotransferase, cytoplasmic	Got1	7907476.5	8679417	8643096	9109455	8256047	8478177	8596579	784129.5625	3224031	3994663.5	8011357	923608.125	4764749.5	3189845	4145750.75	4469760.5	6404542	6886127	8010652.5	5750876	5425481.5	1723142	6148223.5	5937432.5	0.499951716	0.02708956	-1.000139326	down	NA	NA	NA	NA	NA	NA	NA	NA	2	Biological Process:biosynthetic process (GO:0009058),Molecular Function:pyridoxal phosphate binding (GO:0030170)	aspartate aminotransferase, cytoplasmic	2.6.1.1	ko00220 Arginine biosynthesis ko00250 Alanine, aspartate and glutamate metabolism ko00270 Cysteine and methionine metabolism ko00330 Arginine and proline metabolism ko00350 Tyrosine metabolism ko00360 Phenylalanine metabolism ko00400 Phenylalanine, tyrosine and tryptophan biosynthesis ko01100 Metabolic pathways ko01200 Carbon metabolism ko01210 2-Oxocarboxylic acid metabolism ko01230 Biosynthesis…	Aspartate/tyrosine/aromatic aminotransferase	E	Amino acid transport and metabolism ;	IPR004839 [Aminotransferase, class I/classII]
P14604	Enoyl-CoA hydratase, mitochondrial	Echs1	2748222.5	3186445.5	2879280.75	3017677.5	3093148.5	2917149.5	2699014.75	349526.6875	1206907	1464666.625	2597597	429228.7813	1591886	1137021.625	1329308.75	1534526	1811931.875	2333123	2560975	2601819.5	2361581	2268142.25	2400361.25	2102844.5	0.490246496	0.014313654	-1.028420776	down	NA	NA	NA	NA	NA	NA	NA	NA	2	Molecular Function:catalytic activity (GO:0003824),Biological Process:metabolic process (GO:0008152)	enoyl-CoA hydratase	4.2.1.17	ko00062 Fatty acid elongation ko00071 Fatty acid degradation ko00280 Valine, leucine and isoleucine degradation ko00310 Lysine degradation ko00380 Tryptophan metabolism ko00410 beta-Alanine metabolism ko00640 Propanoate metabolism ko00650 Butanoate metabolism ko01100 Metabolic pathways ko01200 Carbon metabolism ko01212 Fatty acid metabolism	Enoyl-CoA hydratase/carnithine racemase	I	Lipid transport and metabolism ;	IPR001753 [Crotonase superfamily]
P15205	Microtubule-associated protein 1B	Map1b	13960.63867	9636.192383	39792.86719	40832.28516	10939.3418	35060.09766	38403.98828	148378.2031	60587.99609	67697.16406	33570.78906	124749.0234	60370.91406	57844.02734	69465.02344	55802.29297	44716.18359	36228.01563	40090.03906	31005.13477	28703.48047	24910.35742	29927.82227	43762.28125	3.151262683	0.037009302	1.65593002	up	2.159655067	0.003965945	1.110800908	up	NA	NA	NA	NA	--	--	microtubule-associated protein 1	--	--	--	--	--	IPR000102 [Neuraxin/MAP1B repeat]
P16290	Phosphoglycerate mutase 2	Pgam2	10126593	10645696	8215836.5	10156082	9506633	9270530	7875881.5	391465.5	2688654.5	4472004	9425269	597060.75	4753945.5	3178773.5	3310713.5	4872798	6508615	8230301	7825606.5	6786859.5	5533623.5	1907447.75	6622956.5	5662881.5	0.439394562	0.015782733	-1.186411078	down	NA	NA	NA	NA	NA	NA	NA	NA	--	--	2,3-bisphosphoglycerate-dependent phosphoglycerate mutase	5.4.2.11	ko00010 Glycolysis / Gluconeogenesis ko00260 Glycine, serine and threonine metabolism ko01100 Metabolic pathways ko01200 Carbon metabolism ko01230 Biosynthesis of amino acids ko04922 Glucagon signaling pathway ko05230 Central carbon metabolism in cancer	Phosphoglycerate mutase (BPG-dependent)	G	Carbohydrate transport and metabolism ;	IPR013078 [Histidine phosphatase superfamily, clade-1]
P16636	Protein-lysine 6-oxidase	Lox	2903.401611	0	0	0	9076.549805	0	0	252183.75	165968.5938	156020.4219	0	272597.375	97332.84375	49702	84443.9375	44318.17969	25378.50195	20844.16797	0	23908.12109	19767.36719	28690.50195	0	25490.95117	35.34113417	0.009857032	5.143276434	up	NA	NA	NA	NA	4.084196088	0.005354578	2.030052134	up	2	Molecular Function:copper ion binding (GO:0005507),Biological Process:oxidation-reduction process (GO:0055114)	protein-lysine 6-oxidase	1.4.3.13	--	--	--	--	IPR001695 [Lysyl oxidase]
P20059	Hemopexin	Hpx	2962902.75	2063934.5	2114627	2332475.5	2001435.125	2026846.125	2569076.25	7605356	8167701	3733025	2610117.5	6285845.5	3693484.5	5399164	4184875.75	4212657.5	4680329	2034437.125	3002000.75	8943763	9307099	11565662	6592697.5	5154254	2.29377976	0.035867051	1.197726876	up	NA	NA	NA	NA	3.300603379	0.009303072	1.722729786	up	--	--	hemopexin	--	--	--	--	--	IPR018487 [Hemopexin-like repeats]
P21575	Dynamin-1	Dnm1	7262.049805	10193.67578	13133.71191	13757.83789	0	0	18500.22656	71208.14063	41770.41406	40114.66016	18804.67773	73871.39063	22004.23633	23311.67578	28525.58984	21549.11328	16266.2627	14192.6123	0	0	0	11411.79297	8624.032227	9713.280273	3.972728237	0.020267344	1.990130106	up	NA	NA	NA	NA	NA	NA	NA	NA	2	Molecular Function:GTPase activity (GO:0003924),Molecular Function:GTP binding (GO:0005525)	dynamin GTPase	3.6.5.5	ko04072 Phospholipase D signaling pathway ko04144 Endocytosis ko04721 Synaptic vesicle cycle ko04961 Endocrine and other factor-regulated calcium reabsorption ko05100 Bacterial invasion of epithelial cells	--	--	--	IPR000375 [Dynamin central domain] ; IPR001849[Pleckstrin homology domain] ; IPR003130[Dynamin GTPase effector] ; IPR022812[Dynamin superfamily]
P42123	L-lactate dehydrogenase B chain	Ldhb	41416776	43456676	44530680	49788620	43088308	48133240	35895536	3740888.75	20897062	25211870	39650136	4277646.5	22477250	17130890	21203906	24811092	32332492	36001740	38164948	31444380	24649430	8575875	32910924	33072638	0.479535066	0.012191915	-1.060291778	down	NA	NA	NA	NA	NA	NA	NA	NA	2	Molecular Function:oxidoreductase activity (GO:0016491),Biological Process:oxidation-reduction process (GO:0055114)	L-lactate dehydrogenase	1.1.1.27	ko00010 Glycolysis / Gluconeogenesis ko00270 Cysteine and methionine metabolism ko00620 Pyruvate metabolism ko00640 Propanoate metabolism ko01100 Metabolic pathways ko04922 Glucagon signaling pathway	Malate/lactate dehydrogenase	C	Energy production and conversion ;	IPR001236 [Lactate/malate dehydrogenase, N-terminal] ; IPR022383[Lactate/malate dehydrogenase, C-terminal]
P52925	High mobility group protein B2	Hmgb2	72643.03906	49444.02734	55536.0625	88656.5	51225.28516	43303.83203	51076.46094	253959.9063	198047.25	103330.7813	116939.2188	301232.1875	143210.1719	209192.9219	166573.7188	155991.0781	93331.8125	83118.38281	67965.16406	125324.7422	151297.3281	166211.0469	125067.5313	122192.9766	2.839692263	0.036948302	1.505734594	up	2.359749023	0.006555681	1.238633426	up	2.100998929	0.001558315	1.071075426	up	--	--	high mobility group protein B2	--	--	--	--	--	IPR009071 [High mobility group box domain]
P62890	60S ribosomal protein L30	Rpl30	252085.0156	194675.5625	264585.9688	258973.9063	256110.2813	230596.2813	284931.125	1037425.375	659740.6875	458784.75	261632.5938	895656.875	525097.0625	563309.4375	546762.4375	517184.25	385061.3125	307353.9375	270813.9688	299436.375	302459.5625	275012.625	272431.6875	388324.6875	2.469529643	0.041601881	1.304236286	up	NA	NA	NA	NA	NA	NA	NA	NA	--	--	large subunit ribosomal protein L30e	--	ko03010 Ribosome	Ribosomal protein L30E	J	Translation, ribosomal structure and biogenesis ;	IPR004038 [Ribosomal protein L7Ae/L30e/S12e/Gadd45]
P62997	Transformer-2 protein homolog beta	Tra2b	34323.55078	23521.56836	38150.48828	40131.42969	33958.64844	23259.87891	44308.07813	162146.0938	98489.36719	61104.71875	41710.65625	137067.375	65558.3125	92850.52344	71283.15625	74904.03125	65325.23828	47692.72266	61182.35547	52998.24609	36896.57422	54704.48438	50163.78906	59676.72656	2.81788874	0.0357552	1.49461465	up	2.159935686	0.000234862	1.110988355	up	NA	NA	NA	NA	1	Molecular Function:nucleic acid binding (GO:0003676)	transformer-2 protein	--	ko03040 Spliceosome	RNA recognition motif (RRM) domain	J	Translation, ribosomal structure and biogenesis ;	IPR000504 [RNA recognition motif domain]
P63081	V-type proton ATPase 16 kDa proteolipid subunit	Atp6v0c	0	0	326201.3125	257923.4219	245921.125	273334.4375	0	69710.46094	90387.39844	126069.1172	0	58138.19531	119034.3984	0	134112.4375	137471	0	0	0	0	0	0	0	0	0.312045786	0.000177225	-1.680170366	down	0.472025631	0.001059318	-1.083062894	down	NA	NA	NA	NA	2	Molecular Function:hydrogen ion transmembrane transporter activity (GO:0015078),Biological Process:ATP hydrolysis coupled proton transport (GO:0015991)	V-type H+-transporting ATPase 16kDa proteolipid subunit	--	ko00190 Oxidative phosphorylation ko01100 Metabolic pathways ko04142 Lysosome ko04145 Phagosome ko04721 Synaptic vesicle cycle ko04966 Collecting duct acid secretion ko05152 Tuberculosis ko05323 Rheumatoid arthritis	FoF1-type ATP synthase, membrane subunit c/Archaeal/vacuolar-type H+-ATPase, subunit K	C	Energy production and conversion ;	IPR002379 [V-ATPase proteolipid subunit C-like domain]
P70624	UGT1A7		14559.32617	0	7417.023926	0	10663.0957	0	0	247669.1094	191204.9063	39900.63281	0	163896.1563	49754.41016	84770.6875	70390.63281	56514.09375	34626.27344	26341.07031	0	22988.33203	28434.91211	21939.98047	18829.99219	49409.5	14.76750269	0.041855172	3.884353969	up	4.938765963	0.013687158	2.304150604	up	NA	NA	NA	NA	1	Biological Process:metabolic process (GO:0008152)	glucuronosyltransferase	2.4.1.17	ko00040 Pentose and glucuronate interconversions ko00053 Ascorbate and aldarate metabolism ko00140 Steroid hormone biosynthesis ko00830 Retinol metabolism ko00860 Porphyrin and chlorophyll metabolism ko00980 Metabolism of xenobiotics by cytochrome P450 ko00982 Drug metabolism - cytochrome P450 ko00983 Drug metabolism - other enzymes ko01100 Metabolic pathways ko05204 Chemical carcinogenesis	UDP:flavonoid glycosyltransferase YjiC, YdhE family	G	Carbohydrate transport and metabolism ;	IPR002213 [UDP-glucuronosyl/UDP-glucosyltransferase]
P79591	MHC class II antigen RT1.B beta chain (Fragment)		7428.963379	4629.224121	12928.61621	5163.174805	7375.369141	5909.105957	9523.813477	101753.4219	61078.8125	36922.90234	4765.605469	78024.9375	18334.61133	23989.40625	53819.90234	24680.32813	13136.49121	13547.89648	12440.9502	6418.10498	12157.69922	8470.623047	9476.375	6087.051758	6.724373599	0.046269901	2.749399881	up	3.396120441	0.037124146	1.763887624	up	NA	NA	NA	NA	4	Biological Process:immune response (GO:0006955),Cellular Component:membrane (GO:0016020),Biological Process:antigen processing and presentation (GO:0019882),Cellular Component:MHC class II protein complex (GO:0042613)	major histocompatibility complex, class II	--	ko04145 Phagosome ko04514 Cell adhesion molecules (CAMs) ko04612 Antigen processing and presentation ko04640 Hematopoietic cell lineage ko04658 Th1 and Th2 cell differentiation ko04659 Th17 cell differentiation ko04672 Intestinal immune network for IgA production ko04940 Type I diabetes mellitus ko05140 Leishmaniasis ko05145 Toxoplasmosis ko05150 Staphylococcus aureus infection ko05152 Tuberculos…	--	--	--	IPR000353 [MHC class II, beta chain, N-terminal] ; IPR003597[Immunoglobulin C1-set]
P85973	Purine nucleoside phosphorylase	Pnp	271393.5	241115.1563	358865.3438	266374.0938	328597.4063	258504.4063	303374.8438	2574619.25	1912180.75	822955.125	275049.1875	1896402.375	678795.125	1244762.25	707753.8125	766217.3125	560694.9375	370351.0938	318708.4688	368056.1875	455411.0313	375179.9063	395520.0313	498560.5313	4.513193585	0.049890115	2.174148661	up	2.509536926	0.01441557	1.327421174	up	NA	NA	NA	NA	2	Molecular Function:catalytic activity (GO:0003824),Biological Process:nucleoside metabolic process (GO:0009116)	purine-nucleoside phosphorylase	2.4.2.1	ko00230 Purine metabolism ko00240 Pyrimidine metabolism ko00760 Nicotinate and nicotinamide metabolism ko01100 Metabolic pathways	Purine nucleoside phosphorylase	F	Nucleotide transport and metabolism ;	IPR000845 [Nucleoside phosphorylase domain]
P86182	Coiled-coil domain-containing protein 22	Ccdc22	19081.54688	18786.37695	16875.36133	13666.65918	22097.7832	13290.13281	32148.01367	69080.25781	41249.32813	38915.64063	12745.68555	63516.73828	34819.89453	42182.66797	38626.15625	38433.85938	32669.57617	27893.03711	0	14822.35938	32192.36719	14646.11719	26820.27539	18967.06641	2.482282999	0.028650105	1.311667603	up	2.067722694	2.31E-05	1.048042716	up	NA	NA	NA	NA	--	--	--	--	--	--	--	--	--
Q05982	Nucleoside diphosphate kinase A	Nme1	88473.51563	89238.03125	93395.05469	112222.4766	99149.95313	105130.7422	107290.9375	309067.375	203723.5625	156624.8438	104098.5156	309471.6875	154663.6094	177320.875	182275.1875	171640.9688	117196.4531	83882.61719	72645.83594	87599.92188	83637.42969	81004.32813	84640.35156	97317.10938	2.025624787	0.046019578	1.018366963	up	NA	NA	NA	NA	NA	NA	NA	NA	5	Molecular Function:nucleoside diphosphate kinase activity (GO:0004550),Biological Process:nucleoside diphosphate phosphorylation (GO:0006165),Biological Process:GTP biosynthetic process (GO:0006183),Biological Process:UTP biosynthetic process (GO:0006228),Biological Process:CTP biosynthetic process (GO:0006241)	nucleoside-diphosphate kinase	2.7.4.6	ko00230 Purine metabolism ko00240 Pyrimidine metabolism ko01100 Metabolic pathways	Nucleoside diphosphate kinase	F	Nucleotide transport and metabolism ;	IPR001564 [Nucleoside diphosphate kinase]
Q09326	Alpha-1,6-mannosyl-glycoprotein 2-beta-N-acetylglucosaminyltransferase	Mgat2	0	6168.108398	9445.540039	0	8654.045898	0	0	70362.9375	46997.26563	31843.06445	0	81176.47656	32212.85156	35589.51953	30946.74805	28228.65625	22379.4668	16015.31836	0	17511.12695	13154.21875	0	0	25867.69922	7.119951558	0.020830695	2.831867426	up	3.407257366	0.0028518	1.768610925	up	2.32955979	0.049446916	1.220057359	up	4	Cellular Component:Golgi stack (GO:0005795),Molecular Function:alpha-1,6-mannosylglycoprotein 2-beta-N-acetylglucosaminyltransferase activity (GO:0008455),Biological Process:oligosaccharide biosynthetic process (GO:0009312),Cellular Component:integral component of membrane (GO:0016021)	alpha-1,6-mannosyl-glycoprotein beta-1,2-N-acetylglucosaminyltransferase	2.4.1.143	ko00510 N-Glycan biosynthesis ko01100 Metabolic pathways	--	--	--	IPR007754 [N-acetylglucosaminyltransferase II]
Q31265	Rat MHC class I cell surface antigen mRNA (Fragment)		25220.83594	0	27017.92578	29353.33008	30769.12695	14100.66113	29756.23828	95641.77344	127212.6484	60700.47266	25383.12891	140772.125	15076.63867	6600.000977	39678.35156	46799.69922	33879.08203	19797.11523	0	24047.81836	16924.01953	20549.83008	28518.60547	30965.86133	3.159492194	0.0411365	1.659692701	up	NA	NA	NA	NA	NA	NA	NA	NA	2	Biological Process:immune response (GO:0006955),Biological Process:antigen processing and presentation (GO:0019882)	major histocompatibility complex, class I	--	ko04144 Endocytosis ko04145 Phagosome ko04218 Cellular senescence ko04514 Cell adhesion molecules (CAMs) ko04612 Antigen processing and presentation ko04940 Type I diabetes mellitus ko05165 Human papillomavirus infection ko05166 HTLV-I infection ko05167 Kaposi's sarcoma-associated herpesvirus infection ko05168 Herpes simplex infection ko05169 Epstein-Barr virus infection ko05203 Viral carcinogene…	--	--	--	IPR003597 [Immunoglobulin C1-set] ; IPR010579[MHC class I, alpha chain, C-terminal] ; IPR011161[MHC class I-like antigen recognition-like]
Q32Q06	AP-1 complex subunit mu-1	Ap1m1	26335.83008	37578.13672	43885.1875	31693.68359	40985.55469	38067.21094	37956.09766	112738.3594	75779.03125	62258.83984	37786.875	121781.8359	56365.33203	64732.75	65251.97266	64915.26563	37661.73828	44736.33984	40471.10938	41007.625	48862.94922	40531.41797	48583.94531	44811.60547	2.051292874	0.048166702	1.036533488	up	NA	NA	NA	NA	NA	NA	NA	NA	--	--	AP-1 complex subunit mu	--	ko04142 Lysosome	--	--	--	IPR022775 [AP complex, mu/sigma subunit] ; IPR028565[Mu homology domain]
Q3B7U9	Peptidyl-prolyl cis-trans isomerase FKBP8	Fkbp8	64016.19141	18503.27734	14467.625	14176.57031	16434.85352	14248.13672	18720.44727	33883.17969	86449.96094	64805.26953	70868.92969	107942.9922	69973.44531	29945.53516	69374.10938	25883.26172	23454.76953	15105.02539	0	15579.20996	16843.66992	20382.57813	17840.99805	15341.36719	2.697777972	0.028674445	1.431771619	up	NA	NA	NA	NA	NA	NA	NA	NA	--	--	FK506-binding protein 8	5.2.1.8	--	FKBP-type peptidyl-prolyl cis-trans isomerase	O	Posttranslational modification, protein turnover, chaperones ;	IPR001179 [FKBP-type peptidyl-prolyl cis-trans isomerase domain]
Q3MID9	Ogfr protein	Ogfr	3389.914795	2805.519043	5540.523438	4571.100098	5021.067871	5394.330566	4304.285156	9011.362305	14885.80078	6688.851074	5655.338867	13728.10352	5424.991699	17633.98828	8389.495117	8319.341797	9211.632813	0	0	0	3035.097168	0	5380.78125	10404.48926	2.031016239	0.049439697	1.022201775	up	NA	NA	NA	NA	NA	NA	NA	NA	2	Molecular Function:receptor activity (GO:0004872),Cellular Component:membrane (GO:0016020)	--	--	--	Ubiquitin C-terminal hydrolase	O	Posttranslational modification, protein turnover, chaperones ;	IPR006757 [Opioid growth factor receptor (OGFr) conserved domain]
Q4FZY0	EF-hand domain-containing protein D2	Efhd2	26083.17188	23372.14453	35207.30469	32082.65625	28712.85352	35469.12109	38356.53906	167443.4375	119813.7813	70271.30469	18904.95313	153107.625	73350.5625	108692.6875	86471.9375	73076.24219	64577.73828	37365.48047	34631.65234	40908.22656	52688.83203	48918.17578	44177.31641	73501.84375	3.138817588	0.049759842	1.650221189	up	2.451452966	0.005537602	1.293637082	up	NA	NA	NA	NA	1	Molecular Function:calcium ion binding (GO:0005509)	--	--	--	--	--	--	IPR002048 [EF-hand domain]
Q4G012	Protein FMC1 homolog	Fmc1	25739.56641	38306.59766	61895.36719	64009.04297	35180.14453	62589.10938	1117.002686	0	39618.51563	25024.77539	18047.42969	0	18779.02344	0	0	1638.772095	0	0	0	71806.85938	61937.70703	67271.49219	0	0	0.436923607	0.035128865	-1.194547038	down	0.212892476	0.028643578	-2.231803132	down	NA	NA	NA	NA	--	--	--	--	--	--	--	--	--
Q4KLH7	RAD21 cohesin complex component	Rad21	249128.1406	249479.3281	232965.7813	226085.4063	231329.25	261114.1719	230252.5938	19365.32813	107700.4688	123852.8438	121953.6719	25478.375	110623.7656	126742.8906	155331.4531	87546.16406	237826.1875	235329	221031.125	187210.3125	224962.7344	76414.36719	210166.3281	195332.9219	0.433488987	0.006982489	-1.205932753	down	NA	NA	NA	NA	NA	NA	NA	NA	2	Cellular Component:nuclear chromosome (GO:0000228),Molecular Function:protein binding (GO:0005515)	cohesin complex subunit SCC1	--	ko04110 Cell cycle	Chromatin segregation and condensation protein Rec8/ScpA/Scc1, kleisin family	L	Replication, recombination and repair ;	IPR006909 [Rad21/Rec8-like protein, C-terminal, eukaryotic] ; IPR006910[Rad21/Rec8-like protein, N-terminal]
Q4KLK7	NOP56 ribonucleoprotein	Nop56	34462.25781	26299.03906	32802.71094	36568.70313	23497.16992	24648.11328	147547.6094	120707.4609	71802.89844	93213.40625	21094.94727	121143.2266	43701.1875	64816.84375	58206.09375	101762.1641	41740.51953	78036.78906	34768.00391	74107.22656	37484.90625	39316.97266	103795.375	41071.96484	3.228158089	0.015076242	1.690711232	up	2.177854869	0.011701105	1.122907817	up	NA	NA	NA	NA	--	--	nucleolar protein 56	--	ko03008 Ribosome biogenesis in eukaryotes	RNA processing factor Prp31, contains Nop domain	J	Translation, ribosomal structure and biogenesis ;	IPR002687 [Nop domain] ; IPR012974[NOP5, N-terminal]
Q4KM74	Vesicle-trafficking protein SEC22b	Sec22b	98163.05469	108755.6094	84564.50781	119747.75	87509.9375	69310.54688	114608.1641	308808.8438	206573.9219	165642.4063	83047.47656	310981.1875	138222.3594	170324.7813	154183.75	130332.7031	112958.3438	104849.1172	127543.4609	78593.08594	88458.6875	86241.09375	59229.24609	68516	2.094285811	0.045738737	1.066458343	up	NA	NA	NA	NA	NA	NA	NA	NA	2	Cellular Component:integral component of membrane (GO:0016021),Biological Process:vesicle-mediated transport (GO:0016192)	vesicle transport protein SEC22	--	ko04130 SNARE interactions in vesicular transport ko04145 Phagosome ko05134 Legionellosis	--	--	--	IPR001388 [Synaptobrevin] ; IPR010908[Longin domain]
Q4QQW8	Putative phospholipase B-like 2	Plbd2	15694.21387	20040.39063	18005.95703	16347.55273	28861.66016	16234.01172	30583.62695	80931.54688	45759.01563	35030.14063	14941.25	76386.66406	23380.71875	33626.85156	30416.38867	26039.125	21708.5918	21231.55859	17687.48633	16101.20801	19890.10938	18360.01367	18482.92188	11932.61914	2.462432029	0.046925903	1.300083902	up	NA	NA	NA	NA	NA	NA	NA	NA	--	--	--	--	--	--	--	--	IPR007000 [Phospholipase B-like]
Q4V8C2	Centromere/kinetochore protein zw10 homolog	Zw10	7824.660156	6820.717285	9119.90625	8750.777344	8233.411133	9274.720703	10992.0166	38771.26172	19860.21289	18788.72266	8938.369141	26220.06641	18937.2207	26174.33594	22021.75	11518.22852	13528.59473	11694.96875	7811.597168	8025.119629	13589.22266	9885.003906	8920.170898	10187.21387	2.470217755	0.039937012	1.304638224	up	2.076497244	0.014466194	1.054151957	up	NA	NA	NA	NA	2	Cellular Component:nucleus (GO:0005634),Biological Process:mitotic nuclear division (GO:0007067)	protein transport protein DSL1/ZW10	--	--	--	--	--	IPR009361 [RZZ complex, subunit Zw10]
Q5BJQ0	Atypical kinase COQ8A, mitochondrial	Coq8a	555176.6875	564134.375	602550.3125	607273.6875	620988.0625	664879.5625	573327.8125	101085.9141	200933.4688	220215.6563	589458.0625	118364.9844	279965.9063	187045.7188	255062.625	314192.0938	434596.8125	491045.8125	642522.75	421515.6875	382335.4063	502921.75	423564.6875	425971.9688	0.498861565	0.020180319	-1.003288574	down	NA	NA	NA	NA	NA	NA	NA	NA	--	--	aarF domain-containing kinase	--	--	Predicted unusual protein kinase regulating ubiquinone biosynthesis, AarF/ABC1/UbiB family	HT	Coenzyme transport and metabolism ; Signal transduction mechanisms ;	IPR004147 [UbiB domain]
Q5FVM2	Proteaseome (Prosome, macropain) 28 subunit, 3	Psme3	6930.000977	4584.111816	7310.600098	5543.216797	4957.072754	5611.868652	6274.873535	22631.66602	14358.28906	9301.070313	7246.580078	20925.43945	11507.98438	13498.27539	14537.10449	14665.08398	8752.56543	7121.831543	7079.820801	8311.529297	10119.55176	5790.90918	8329.845703	11669.93457	2.31096592	0.044863794	1.208495985	up	2.005985168	0.004781091	1.004310939	up	NA	NA	NA	NA	1	Cellular Component:proteasome activator complex (GO:0008537)	proteasome activator subunit 3 (PA28 gamma)	--	ko03050 Proteasome ko04612 Antigen processing and presentation ko05160 Hepatitis C	--	--	--	IPR003185 [Proteasome activator pa28, N-terminal domain] ; IPR003186[Proteasome activator pa28, C-terminal domain]
Q5FVM4	Non-POU domain-containing octamer-binding protein	Nono	55981.13672	53075.73438	65071.50781	97947.33594	57064.46094	57712.57813	73413.625	371661.1563	226356.2656	124425.1328	112652.125	390362.3438	137386.1719	170694.0313	157404.1406	163519.4531	95284.52344	99963.89844	100311.4219	109789.8594	107056.9844	119205.1719	81323.22656	168786.2656	3.357532382	0.041835349	1.747401314	up	2.13066137	0.000675585	1.091301321	up	NA	NA	NA	NA	1	Molecular Function:nucleic acid binding (GO:0003676)	non-POU domain-containing octamer-binding protein	--	--	RNA recognition motif (RRM) domain	J	Translation, ribosomal structure and biogenesis ;	IPR000504 [RNA recognition motif domain] ; IPR012975[NOPS]
Q5FWY5	AH receptor-interacting protein	Aip	21378.26758	46398.48438	43641.02344	41396.51563	47862.76953	52759.36719	53720.35938	139239.1875	78759.95313	58334.80859	121476.2734	126994.125	61773.27734	78325.53125	63786.52344	69521	53302.83984	44943.36328	44767.78125	39698.10547	43747.13672	38464.48828	40582.33594	47633.28516	2.282721202	0.014917912	1.190754668	up	NA	NA	NA	NA	NA	NA	NA	NA	--	--	AH receptor-interacting protein	--	--	--	--	--	IPR001179 [FKBP-type peptidyl-prolyl cis-trans isomerase domain]
Q5HZE2	Ion channel TACAN	Tmem120a	16397.52734	25959.52539	18352.52344	21269.51953	15343.44336	18268.54883	20504.89063	69746.70313	34640.50391	33226.8125	25287.2168	57037.22656	31732.64453	37599.19531	38409.44531	36781.21094	25409.02344	20146.39258	17701.28125	16379.68457	23481.72656	17689.94727	17493.80469	18010.99609	2.080120171	0.044789195	1.056666877	up	NA	NA	NA	NA	NA	NA	NA	NA	1	Cellular Component:integral component of membrane (GO:0016021)	--	--	--	--	--	--	IPR012926 [TMPIT-like]
Q5I0H8	LOC299567 protein (Fragment)	LOC299567	3257.55249	16351.49707	15892.27246	0	7161.045898	6247.711426	29602.93555	89898.03125	27956.2207	41567.35938	0	112938.7734	24315.35938	31492.56836	18966.70117	24780.13086	33427.63281	24953.59375	0	31884.98828	33858.125	54989.97656	22300.41797	0	6.173846462	0.042099097	2.626169605	up	2.690924319	0.000871722	1.428101816	up	3.65552228	0.006378383	1.870077545	up	2	Molecular Function:N-acetylmuramoyl-L-alanine amidase activity (GO:0008745),Biological Process:peptidoglycan catabolic process (GO:0009253)	peptidoglycan recognition protein	--	--	N-acetylmuramoyl-L-alanine amidase CwlA	M	Cell wall/membrane/envelope biogenesis ;	IPR002502 [N-acetylmuramoyl-L-alanine amidase domain]
Q5M849	Interferon-induced protein 35	Ifi35	17536.50391	14203.60254	0	15995.27832	0	22710.74414	20030.82227	104865.0234	73096.375	34137.50781	0	92759.92188	43417.32813	53260.72656	28995.5	34312.42188	38098.89063	11676.29102	24006.89063	0	14742.73633	22182.53125	22925.33984	34422.85938	3.68951033	0.044402245	1.883429355	up	NA	NA	NA	NA	NA	NA	NA	NA	--	--	--	--	--	--	--	--	IPR009909 [Nmi/IFP 35 domain] ; IPR009938[Nmi/IFP 35 domain, N-terminal]
Q5M9I5	Cytochrome b-c1 complex subunit 6, mitochondrial	Uqcrh	4087245.75	4077638	4000736.5	6349193	6252832	6519499	3650174	1872059.75	1818094.25	2255595.75	3812891.75	1377912	2685303	1960526.875	2001659.375	3740701.5	2634790.5	3296906.75	3383818.75	3233967.25	2894581	3470563.25	5086654.5	2604543	0.472613524	0.002054562	-1.081267182	down	NA	NA	NA	NA	NA	NA	NA	NA	--	--	ubiquinol-cytochrome c reductase subunit 6	--	ko00190 Oxidative phosphorylation ko01100 Metabolic pathways ko04260 Cardiac muscle contraction ko04932 Non-alcoholic fatty liver disease (NAFLD) ko05010 Alzheimer's disease ko05012 Parkinson's disease ko05016 Huntington's disease	--	--	--	IPR023184 [Ubiquinol-cytochrome C reductase hinge domain]
Q5PQK2	FUS RNA-binding protein	Fus	110918.0938	133320.0938	142180.4688	147296.1406	133832	66751.35156	154273.9219	531253.8125	328229.4375	229206.0938	160314.4531	526317.9375	251162.9844	343715.1563	296977.0313	289288.3125	223568.5313	185800.375	174199.7188	177471.3125	202112.7344	152777.2656	196451.5156	214338.7031	2.627809508	0.036054108	1.393860697	up	2.166030779	0.000276203	1.115053744	up	NA	NA	NA	NA	2	Molecular Function:nucleic acid binding (GO:0003676),Molecular Function:zinc ion binding (GO:0008270)	RNA-binding protein FUS	--	ko05202 Transcriptional misregulation in cancer	RNA recognition motif (RRM) domain	J	Translation, ribosomal structure and biogenesis ;	IPR000504 [RNA recognition motif domain] ; IPR001876[Zinc finger, RanBP2-type]
Q5PQW8	Guanylate binding protein 2	Gbp2	54672.65234	36999.14063	76059.11719	53022.23047	62756.82031	60782.39063	62504.37109	308361.3125	256036.6406	127377.2344	58744.21875	223565.5156	50166.89453	157065	56915.37109	78885.40625	145574.0156	43912.66797	62424.55469	44836.23828	55225.24219	46501.63281	48588.19141	79622.82031	3.010782227	0.042948545	1.59013836	up	NA	NA	NA	NA	NA	NA	NA	NA	2	Molecular Function:GTPase activity (GO:0003924),Molecular Function:GTP binding (GO:0005525)	guanylate-binding protein 2	--	ko04621 NOD-like receptor signaling pathway	--	--	--	IPR003191 [Guanylate-binding protein, C-terminal] ; IPR015894[Guanylate-binding protein, N-terminal]
Q5U2N0	CTP synthase 2	Ctps2	84492.32813	0	80825.09375	0	0	0	0	34698.39063	24918.67188	45690.19531	0	42018.65625	12565.52441	23401.59766	19231.7168	87029.53125	20480.70703	84884.51563	0	0	0	0	78393.97656	77161.84375	0.445584961	0.002759159	-1.166227553	down	NA	NA	NA	NA	NA	NA	NA	NA	2	Molecular Function:CTP synthase activity (GO:0003883),Biological Process:pyrimidine nucleotide biosynthetic process (GO:0006221)	CTP synthase	6.3.4.2	ko00240 Pyrimidine metabolism ko01100 Metabolic pathways	CTP synthase (UTP-ammonia lyase)	F	Nucleotide transport and metabolism ;	IPR017456 [CTP synthase, N-terminal] ; IPR017926[Glutamine amidotransferase]
Q5XI26	Signal transducer and activator of transcription	Stat2	25644.13477	23299.53906	23747.32813	12921.50488	21899.30078	15786.51855	27968.35352	137301.375	95065.33594	38078.21484	27327.30469	107586.875	34027.39063	98775.85938	28752.97852	44178.25781	71057.40625	15866.70996	26337.30859	12844.62402	19937.30078	19857.10547	23940.74805	41563.1875	3.514463435	0.043597051	1.813304445	up	NA	NA	NA	NA	NA	NA	NA	NA	2	Molecular Function:DNA binding (GO:0003677),Biological Process:signal transduction (GO:0007165)	signal transducer and activator of transcription 2	--	ko04062 Chemokine signaling pathway ko04217 Necroptosis ko04380 Osteoclast differentiation ko04621 NOD-like receptor signaling pathway ko04630 Jak-STAT signaling pathway ko05160 Hepatitis C ko05161 Hepatitis B ko05162 Measles ko05164 Influenza A ko05165 Human papillomavirus infection ko05167 Kaposi's sarcoma-associated herpesvirus infection ko05168 Herpes simplex infection ko05200 Pathways in can…	--	--	--	IPR000980 [SH2 domain] ; IPR013799[STAT transcription factor, protein interaction] ; IPR013800[STAT transcription factor, all-alpha domain] ; IPR013801[STAT transcription factor, DNA-binding] ; IPR022756[Signal transducer and activation of transcription 2, C-terminal]
Q5XIE0	Acidic leucine-rich nuclear phosphoprotein 32 family member E	Anp32e	42932.18359	17397.67969	21720.36328	20513.12305	24850.37891	27109.7793	73064.03125	85039.85938	54973.35938	22348.7832	45000.97656	71082.89063	24532.29883	61858.59375	45795.57813	35014.98828	29027.0957	53208.33203	49765.67578	20787.48828	39011.625	25478	37223.82422	46541.30859	2.274798866	0.008151545	1.18573899	up	NA	NA	NA	NA	NA	NA	NA	NA	--	--	acidic leucine-rich nuclear phosphoprotein 32 family member E	--	--	--	--	--	--
Q62835	Rab GTPase-binding effector protein 2	Rabep2	6085.753418	10292.95703	7692.368652	2488.94043	8624.007813	4749.723633	0	28390.31836	28473.40039	10318.31641	0	29308.84766	33218.60938	19036.61523	17045.14453	35645.27344	9437.487305	8049.448242	0	5178.255859	6745.324707	4854.441406	6469.640137	5903.453613	3.624410948	0.028455779	1.857746542	up	3.065892262	0.033600461	1.616307001	up	NA	NA	NA	NA	2	Molecular Function:GTPase activator activity (GO:0005096),Molecular Function:growth factor activity (GO:0008083)	Rab GTPase-binding effector protein 2	--	--	--	--	--	IPR015390 [Rabaptin, GTPase-Rab5 binding domain] ; IPR018514[Rabaptin coiled-coil domain]
Q62969	Prostacyclin synthase	Ptgis	40677.84375	49530.39453	80402.9375	59618.16797	70107.40625	46083.48438	77820.53906	558743.5625	393996.0625	273574.3125	56383.46875	481022.1563	164045.0938	209653.3594	176802.2188	143428.6875	120297.4219	96580.57813	65711.49219	71620.35938	66306.74219	71045.59375	78967.64063	82739.48438	5.315913791	0.032689488	2.410317709	up	2.629197919	0.000340404	1.394622748	up	NA	NA	NA	NA	3	Molecular Function:iron ion binding (GO:0005506),Molecular Function:heme binding (GO:0020037),Biological Process:oxidation-reduction process (GO:0055114)	prostacyclin synthase	5.3.99.4	ko00590 Arachidonic acid metabolism ko01100 Metabolic pathways	Cytochrome P450	QV	Secondary metabolites biosynthesis, transport and catabolism ; Defense mechanisms ;	IPR001128 [Cytochrome P450]
Q62975	Protein Z-dependent protease inhibitor	Serpina10	3828.148438	0	3226.912109	0	0	0	0	42376.01953	32415.61914	14826.51367	2747.61792	39722.29297	27558.48633	33913.77734	14864.17383	28961.92578	26186.47266	0	0	78367.03125	64830.45313	102425.1328	38785.92969	41194.32813	7.488982545	0.039771392	2.904769727	up	7.454781433	0.007506796	2.898166055	up	18.46067077	0.00661363	4.206383069	up	--	--	serpin peptidase inhibitor, clade A	--	--	Serine protease inhibitor	O	Posttranslational modification, protein turnover, chaperones ;	IPR023796 [Serpin domain]
Q63691	Monocyte differentiation antigen CD14	Cd14	3714.144531	0	34385.47266	0	25790.58789	2321.628418	33511.875	139604.5938	91306.39063	44702.76953	23971.04883	94890.28906	50466.14063	75928.30469	58030.07422	51541.26172	50909.59375	45903.77344	32103.24805	34316.65234	54615.73047	50836.34766	48903.00781	57662.26563	4.30926965	0.04945358	2.107443377	up	3.350651295	0.001660233	1.744441552	up	2.803499387	0.007276471	1.487228754	up	1	Molecular Function:protein binding (GO:0005515)	monocyte differentiation antigen CD14	--	ko04010 MAPK signaling pathway ko04064 NF-kappa B signaling pathway ko04145 Phagosome ko04620 Toll-like receptor signaling pathway ko04640 Hematopoietic cell lineage ko04810 Regulation of actin cytoskeleton ko05132 Salmonella infection ko05133 Pertussis ko05134 Legionellosis ko05146 Amoebiasis ko05152 Tuberculosis ko05202 Transcriptional misregulation in cancer ko05221 Acute myeloid leukemia	--	--	--	IPR001611 [Leucine-rich repeat]
Q641Y0	Dolichyl-diphosphooligosaccharide--protein glycosyltransferase 48 kDa subunit	Ddost	206941.8906	150690.9688	213275.2813	165253.25	192723.2344	181354.6719	203257.6094	1330086.5	765436.9375	496282.1563	186734.3906	1071433.875	430271.9063	551074.5	476548.8125	421796.3125	294467.5625	230811.8125	177622.9531	197670.0469	244175.2344	216879.875	182306.7344	247175.4531	3.650772838	0.049606932	1.868201903	up	2.166173466	0.005925096	1.115148778	up	NA	NA	NA	NA	2	Cellular Component:endoplasmic reticulum membrane (GO:0005789),Biological Process:protein N-linked glycosylation via asparagine (GO:0018279)	oligosaccharyltransferase complex subunit beta	--	ko00510 N-Glycan biosynthesis ko01100 Metabolic pathways ko04141 Protein processing in endoplasmic reticulum	--	--	--	IPR005013 [Dolichyl-diphosphooligosaccharide--protein glycosyltransferase 48 kDa subunit]
Q66H12	Alpha-N-acetylgalactosaminidase	Naga	37905.5625	22727.50391	28937.51172	26187.69531	23727.00391	34813.90625	39799.41406	106025.2109	79679.48438	61937.01953	36704.10156	95563.57813	38347.82813	37802.62109	30229.3457	36932.26953	35301.76563	38110.55078	39230.10938	21693.49805	30479.42773	24916.96094	32367.76563	32057.68945	2.4079792	0.016635412	1.26782293	up	NA	NA	NA	NA	NA	NA	NA	NA	1	Biological Process:carbohydrate metabolic process (GO:0005975)	alpha-N-acetylgalactosaminidase	3.2.1.49	ko00603 Glycosphingolipid biosynthesis - globo and isoglobo series ko04142 Lysosome	Alpha-galactosidase	G	Carbohydrate transport and metabolism ;	IPR002241 [Glycoside hydrolase, family 27]
Q66HG8	Protein Red	Ik	8257.208008	0	7798.060547	0	7921.11084	0	6650.638184	28643.66211	46021.44922	26608.09766	8979.243164	41538.84375	13671.35449	36908.08984	13103.2207	19381.36133	10575.82813	0	8723.958008	8019.340332	9855.832031	7832.409668	10796.89551	9748.212891	3.30412552	0.03872024	1.724268494	up	NA	NA	NA	NA	NA	NA	NA	NA	1	Cellular Component:nucleus (GO:0005634)	IK cytokine	--	--	--	--	--	IPR012492 [Protein RED, C-terminal] ; IPR012916[RED-like, N-terminal]
Q68FS1	Cytosolic Fe-S cluster assembly factor NUBP2	Nubp2	20136.91406	7044.233887	16533.2832	35419.88281	7246.106445	28864.92383	28909.51563	86069.54688	44689.57813	45293.03906	52305.03516	103368.4063	41484.03516	54631.53516	45217.15625	47709.29297	36272.91016	32791.67969	24141.57227	32755.44922	19627.11328	11306.64844	25290.69922	32395.19531	3.129281478	0.008426352	1.645831434	up	2.239627215	0.001861278	1.163258616	up	NA	NA	NA	NA	--	--	--	--	--	Chromosome partitioning ATPase, Mrp family, contains Fe-S cluster	D	Cell cycle control, cell division, chromosome partitioning ;	IPR033756 [Flagellum site-determining protein YlxH/ Fe-S cluster assembling factor NBP35]
Q6AXQ0	SUMO-activating enzyme subunit 1	Sae1	13209.16602	15600.96094	14934.81836	13378.60645	15089.24805	20866.34766	30938.12305	81657.47656	41022.46484	26908.66016	17766.17383	61105.28125	29885.30078	40175.49609	34998.25	28471.58398	24636.04688	16142.7041	19124.25781	19731.70703	21245.83594	19732.04102	21096.38086	28812.44336	2.78685599	0.036163439	1.478638454	up	NA	NA	NA	NA	NA	NA	NA	NA	1	Molecular Function:small protein activating enzyme activity (GO:0008641)	ubiquitin-like 1-activating enzyme E1 A	6.2.1.45	ko04120 Ubiquitin mediated proteolysis	Molybdopterin or thiamine biosynthesis adenylyltransferase	H	Coenzyme transport and metabolism ;	IPR000594 [THIF-type NAD/FAD binding fold]
Q6AXS3	Protein DEK	Dek	29154.99414	25851.86719	32843.25	29385.95313	28250.57813	30034.06445	37006.20313	125184.2578	148678.5938	46368.63672	32261.18359	129350.125	49944.21484	68393.45313	61518.35547	58167.24219	54983.12891	30191.83203	37522.95703	42128.42188	78579.50781	56075.85547	45377.70703	55408.46875	2.956055777	0.046499144	1.563673492	up	NA	NA	NA	NA	NA	NA	NA	NA	--	--	protein DEK	--	--	--	--	--	IPR014876 [DEK, C-terminal]
Q6AY65	Arfaptin-2	Arfip2	0	0	10319.92188	9999.901367	0	11819.83008	0	70688.3125	35665.96875	30019.80078	0	83600.53125	31608.00977	42179.00781	34040.16406	23859.61328	23723.63672	0	0	0	15241.48145	12006.61328	15782.94727	14024.14258	5.133252631	0.043015841	2.359873264	up	2.901283908	0.003697639	1.536691479	up	NA	NA	NA	NA	1	Molecular Function:protein domain specific binding (GO:0019904)	arfaptin	--	--	--	--	--	IPR010504 [Arfaptin homology (AH) domain]
Q6AY80	Ribosyldihydronicotinamide dehydrogenase [quinone]	Nqo2	190324.1563	166105.375	166790.3438	181120.5625	212950.2188	137935.6563	0	0	26935.41602	50857.46094	100925.9688	22588.13867	66380.79688	0	52989.71094	78875.25	32289.83203	63708.87109	138220.875	20772.67383	127875.9688	0	119702.8594	0	0.286157076	0.000183007	-1.805120811	down	0.334613863	1.13E-05	-1.579430876	down	NA	NA	NA	NA	--	--	ribosyldihydronicotinamide dehydrogenase (quinone)	1.10.5.1	--	Putative NADPH-quinone reductase (modulator of drug activity B)	R	General function prediction only ;	IPR003680 [Flavodoxin-like fold]
Q6AYE7	Interferon-induced protein with tetratricopeptide repeats 3	Ifit3	5789.010742	3961.161377	13503.18945	7319.416504	14347.86133	13153.20996	19732.75391	11950.80469	21546.30664	27917.90234	47591.89453	22343.13477	11443.83594	37818.72266	0	7234.500488	56850.31641	4683.90625	9907.506836	33365.03125	6756.239746	10579.5293	33669.79297	50391.53125	2.601563329	0.024452762	1.379378827	up	NA	NA	NA	NA	NA	NA	NA	NA	1	Molecular Function:protein binding (GO:0005515)	--	--	--	Tetratricopeptide (TPR) repeat	R	General function prediction only ;	IPR019734 [Tetratricopeptide repeat]
Q6AYS6	Sorting nexin-17	Snx17	372118.375	0	0	438829.6563	0	419373.5625	365874.625	83171.70313	110976.9688	4151.620605	0	78682.85938	0	0	0	286898.3125	0	0	0	0	0	0	0	0	0.31350719	0.015238597	-1.673429563	down	NA	NA	NA	NA	NA	NA	NA	NA	1	Molecular Function:phosphatidylinositol binding (GO:0035091)	sorting nexin-17	--	--	--	--	--	IPR001683 [Phox homologous domain]
Q6IFV3	Keratin, type I cytoskeletal 15	Krt15	57860.89844	25491.47852	0	67682.375	0	1263.256104	79614.84375	87634.17969	96566.03906	63107.71484	80569.21094	118814.9453	58733.06641	0	45587.17188	37492.76953	72225.125	0	0	1817.789429	31717.29297	23588.11523	0	0	2.303846869	0.012146296	1.204044828	up	NA	NA	NA	NA	NA	NA	NA	NA	2	Molecular Function:structural molecule activity (GO:0005198),Cellular Component:intermediate filament (GO:0005882)	type I keratin, acidic	--	--	--	--	--	IPR001664 [Intermediate filament protein]
Q6IRK9	Carboxypeptidase Q	Cpq	111589.9766	126771.3984	95842.52344	101129.6094	99675.17188	116723.5	158159.1406	434411.5938	255781	193834.7969	105704.5938	360863.9063	144272.0938	176215.0469	117648.4375	112000.4219	129255.2188	109218.5156	119981.8516	116031.6719	99539.17969	96090.26563	113047.2266	85904.5	2.314992382	0.03834729	1.211007446	up	NA	NA	NA	NA	NA	NA	NA	NA	--	--	carboxypeptidase Q	3.4.17.-	--	Zn-dependent amino- or carboxypeptidase, M28 family	O	Posttranslational modification, protein turnover, chaperones ;	IPR007484 [Peptidase M28]
Q6MG73	C3/C5 convertase	C2	17693.55078	8733.297852	13654.27539	13273.75098	18211.62695	17428.08008	23932.73438	76108.98438	45372.77344	20139.50391	0	47208.9375	18874.53516	38659.80469	20872.72266	23622.2207	30034.69922	19109.24219	17860.02539	24696.36719	34568.39453	49007.46094	24971.58203	44570.6875	2.868888358	0.04956588	1.520491827	up	NA	NA	NA	NA	2.198723935	0.014980563	1.136666475	up	2	Molecular Function:serine-type endopeptidase activity (GO:0004252),Biological Process:proteolysis (GO:0006508)	complement component 2	3.4.21.43	ko04610 Complement and coagulation cascades ko05133 Pertussis ko05150 Staphylococcus aureus infection ko05322 Systemic lupus erythematosus	Secreted trypsin-like serine protease	O	Posttranslational modification, protein turnover, chaperones ;	IPR000436 [Sushi/SCR/CCP domain] ; IPR001254[Serine proteases, trypsin domain] ; IPR002035[von Willebrand factor, type A]
Q6P734	Plasma protease C1 inhibitor	Serping1	75981.35938	129217.75	35758.09375	140859.5	167322.2656	67548.125	96655.60938	361290.5625	227503.9844	132770.9219	155784.4531	266010.5625	143014.4375	189521.5156	126413.7422	147291.5313	170558.7031	109116.4219	232312.7188	252131.9063	226910.875	357877.2188	234081.3125	214783.7344	2.010770302	0.043655223	1.007748286	up	NA	NA	NA	NA	2.461698617	0.000509205	1.299654145	up	--	--	C1 inhibitor	--	ko04610 Complement and coagulation cascades ko05133 Pertussis	Serine protease inhibitor	O	Posttranslational modification, protein turnover, chaperones ;	IPR023796 [Serpin domain]
Q6P9V9	Tubulin alpha-1B chain	Tuba1b	2699656.75	2824220.25	2914968.5	2669212.25	2622144.25	2770637	3339630.25	13095492	6198581	6297470	2838195	11938894	5338999	7422156	6315159.5	5406009.5	3924716	3458265.5	2783208.5	2692806.25	2858047	2763283.25	2929267.75	3013939.25	2.648850901	0.049624715	1.405366639	up	NA	NA	NA	NA	NA	NA	NA	NA	1	Molecular Function:GTPase activity (GO:0003924)	tubulin alpha	--	ko04145 Phagosome ko04210 Apoptosis ko04530 Tight junction ko04540 Gap junction	--	--	--	IPR003008 [Tubulin/FtsZ, GTPase domain] ; IPR018316[Tubulin/FtsZ, 2-layer sandwich domain]
Q6TEK3	Vitamin K epoxide reductase complex subunit 1-like protein 1	Vkorc1l1	10185.96875	12194.0918	0	0	4264.020996	0	0	81397.07813	45181.53516	41184.58594	14571.91504	93400.92969	20756.07813	35466.17188	40937.92969	29710.95313	26313.5	9265.768555	0	0	15730.01953	0	0	14431.42969	6.209319923	0.030813508	2.634435266	up	3.048526952	0.033067856	1.608112301	up	NA	NA	NA	NA	--	--	vitamin-K-epoxide reductase (warfarin-sensitive)	1.17.4.4	ko00130 Ubiquinone and other terpenoid-quinone biosynthesis	--	--	--	IPR012932 [Vitamin K epoxide reductase]
Q6V9V9	Serine/threonine kinase 25	Stk25	13132.0918	7835.123535	13102.51953	16389.95703	11242.01465	11779.53125	15618.13281	43141.35938	23098.13477	19289.43359	15702.5498	36781.62891	18081.35547	22662.55664	25119.50391	18622.05469	17705.61523	16417.89063	14054.22363	13844.33496	15659.94629	15419.6582	16743.01953	15590.91016	2.090754645	0.036593164	1.064023768	up	NA	NA	NA	NA	NA	NA	NA	NA	3	Molecular Function:protein kinase activity (GO:0004672),Molecular Function:ATP binding (GO:0005524),Biological Process:protein phosphorylation (GO:0006468)	serine/threonine-protein kinase 24/25/MST4	2.7.11.1	--	Serine/threonine protein kinase	T	Signal transduction mechanisms ;	IPR000719 [Protein kinase domain]
Q920A6	Retinoid-inducible serine carboxypeptidase	Scpep1	45589.13672	19849.69922	41428.125	44280.21484	54510.375	20165.32617	42780.10156	349150.375	131517.875	265765.5625	39543.51953	393334.2188	102431.5781	81853.41406	128955.8281	72371.10938	65626.25781	37066.80859	37578.02734	32895.84375	39793.76953	18528.41016	55291.40234	37399.30859	5.411726521	0.046047176	2.436088935	up	2.162336264	0.011518289	1.112590893	up	NA	NA	NA	NA	2	Molecular Function:serine-type carboxypeptidase activity (GO:0004185),Biological Process:proteolysis (GO:0006508)	serine carboxypeptidase 1	3.4.16.-	--	Carboxypeptidase C (cathepsin A)	E	Amino acid transport and metabolism ;	IPR001563 [Peptidase S10, serine carboxypeptidase]
Q925F0	Small muscular protein	Smpx	330510.75	368198.25	368417.4375	413463.5313	324777.25	283774.2813	329761.5938	21254.76953	135529.1406	187019.3281	273715.0938	21915.15625	119175.5234	68478.67188	93235.21875	155235.8125	211045.7969	291949	331409.1563	216543.1406	178660.6094	93816.88281	376075.5313	185566.9844	0.463920267	0.014053443	-1.108051222	down	0.449524373	0.00055834	-1.153528754	down	NA	NA	NA	NA	--	--	--	--	--	--	--	--	IPR029268 [Small muscular protein Chisel]
Q9EQP5	Prolargin	Prelp	156701.1563	134088.0156	180307.75	169739.625	133232.75	171537.4531	138605.4844	493367.0625	325332.2188	362089.625	171124.75	496361.1875	94259.61719	124380.1563	92479.32031	61608.54297	142395.1094	159578.8438	125261.1016	107199.6172	109335.4063	146650.7813	114432.9375	79472.85938	2.101169781	0.038789414	1.071192741	up	NA	NA	NA	NA	NA	NA	NA	NA	1	Molecular Function:protein binding (GO:0005515)	proline arginine-rich end leucine-rich repeat protein	--	--	Leucine-rich repeat (LRR) protein	K	Transcription ;	IPR000372 [Leucine-rich repeat N-terminal domain] ; IPR001611[Leucine-rich repeat]
Q9JJ54	Heterogeneous nuclear ribonucleoprotein D0	Hnrnpd	281996.1875	300487	323016.6875	377075.1563	297202.2188	343869.9375	360819.4063	957912.1875	663635.3125	466352.5	380669.6875	1024924.813	486295.0625	610988.125	554623.1875	514093.5313	459487.6563	420638.125	395646.625	417777.0625	402501.0938	371995.7813	469538.1563	494373.8438	2.003649074	0.042373535	1.002629852	up	NA	NA	NA	NA	NA	NA	NA	NA	1	Molecular Function:nucleic acid binding (GO:0003676)	heterogeneous nuclear ribonucleoprotein A/B/D	--	--	RNA recognition motif (RRM) domain	J	Translation, ribosomal structure and biogenesis ;	IPR000504 [RNA recognition motif domain] ; IPR012956[CARG-binding factor, N-terminal]
Q9JKB7	Guanine deaminase	Gda	279214	269770.3438	371449.2188	313685.9688	358071.8125	259861.8906	273755.9688	1312931	907183.3125	655825.625	311256.2813	950262.75	391850.9375	512153.5313	414813.9688	331305.0625	438377.375	375412.9375	309162.6563	305626.3125	387112.375	378446.3438	355549.9688	339876.1875	2.381797054	0.048161248	1.252050491	up	NA	NA	NA	NA	NA	NA	NA	NA	1	Molecular Function:hydrolase activity (GO:0016787)	guanine deaminase	3.5.4.3	ko00230 Purine metabolism ko01100 Metabolic pathways	Cytosine/adenosine deaminase or related metal-dependent hydrolase	FR	Nucleotide transport and metabolism ; General function prediction only ;	IPR006680 [Amidohydrolase-related]
Q9QYP8	A1b (Fragment)	RT1-A1b	326476.9063	232968.8906	383730.8125	193902.1406	426173.625	499136.8438	237096.7031	1434731	1072436.875	870419.5625	412473.875	1165115.875	282826.4688	1420664.5	387868.0938	412353.6563	860099.375	216721.0469	329488.8438	216557.0469	316858.6563	334751.2188	352068.3125	338193.0625	2.517601354	0.0381283	1.33204986	up	NA	NA	NA	NA	NA	NA	NA	NA	2	Biological Process:immune response (GO:0006955),Biological Process:antigen processing and presentation (GO:0019882)	major histocompatibility complex, class I	--	ko04144 Endocytosis ko04145 Phagosome ko04218 Cellular senescence ko04514 Cell adhesion molecules (CAMs) ko04612 Antigen processing and presentation ko04940 Type I diabetes mellitus ko05165 Human papillomavirus infection ko05166 HTLV-I infection ko05167 Kaposi's sarcoma-associated herpesvirus infection ko05168 Herpes simplex infection ko05169 Epstein-Barr virus infection ko05203 Viral carcinogene…	--	--	--	IPR003597 [Immunoglobulin C1-set] ; IPR010579[MHC class I, alpha chain, C-terminal] ; IPR011161[MHC class I-like antigen recognition-like]
Q9R0I8	Phosphatidylinositol 5-phosphate 4-kinase type-2 alpha	Pip4k2a	4864.788086	6958.632813	9535.208008	13226.70605	0	15531.83496	14070.49707	50694.61719	25029.56445	21210.02148	17099.73828	41125.05859	19889.39453	30219.25	23047.42188	21418.3457	16301.08203	12082.97266	15031.9668	14186.4248	16487.28516	17037.66602	16687.19531	14286.24805	2.813897535	0.026620079	1.492569795	up	2.044516663	0.011339046	1.031759821	up	NA	NA	NA	NA	2	Molecular Function:phosphatidylinositol phosphate kinase activity (GO:0016307),Biological Process:phosphatidylinositol metabolic process (GO:0046488)	1-phosphatidylinositol-5-phosphate 4-kinase	2.7.1.149	ko00562 Inositol phosphate metabolism ko04070 Phosphatidylinositol signaling system ko04810 Regulation of actin cytoskeleton	--	--	--	IPR002498 [Phosphatidylinositol-4-phosphate 5-kinase, core]
Q9R1T3	Cathepsin Z	Ctsz	24168.95313	25016.94727	52810.80078	24173.39844	29038.17773	28193.3125	45365.41406	636150.1875	453016.6875	222307.4219	29600.55078	760783.8125	226449.75	347967.875	251520.625	205122.2813	152388.1094	44672.73438	40041.97266	62345.12891	99672.34375	61713.13672	77089.14063	106622.7578	11.70777241	0.047782864	3.549394702	up	6.696350757	0.008255074	2.743375099	up	2.439916038	0.002876277	1.286831503	up	2	Biological Process:proteolysis (GO:0006508),Molecular Function:cysteine-type peptidase activity (GO:0008234)	cathepsin X	3.4.18.1	ko04142 Lysosome ko04210 Apoptosis	Cysteine protease, C1A family	O	Posttranslational modification, protein turnover, chaperones ;	IPR000668 [Peptidase C1A, papain C-terminal]
Q9Z2J4	Nexilin	Nexn	80717.66406	74645.75	82274.98438	75652.0625	70956.21094	64202.24609	94143.29688	362244.2188	271431.4375	152340.8125	80489.76563	338200.0625	160395.5156	159554.125	156978.4063	134086.3438	105816.7188	84494.41406	97057.03906	110809.9609	101349.4297	154952.0156	112494.5625	103263.5469	2.896315593	0.037760395	1.534218812	up	NA	NA	NA	NA	NA	NA	NA	NA	--	--	--	--	--	--	--	--	IPR013098 [Immunoglobulin I-set]
A0A096MJ91	Phosphoinositide phospholipase C	Plch1	115478.6406	118377.1016	174551.5625	158718.5938	161091.125	137985.1875	158529.1094	1455820.5	784932.0625	398488.4688	125272.7266	1341785	400311.7813	576071.8125	481651.5938	419741.9063	0	180773.0625	0	0	0	240278.1719	194435.1719	0	NA	NA	NA	NA	2.851828541	0.014205551	1.511887246	up	NA	NA	NA	NA	6	Molecular Function:phosphatidylinositol phospholipase C activity (GO:0004435),Molecular Function:calcium ion binding (GO:0005509),Molecular Function:protein binding (GO:0005515),Biological Process:lipid metabolic process (GO:0006629),Biological Process:signal transduction (GO:0007165),Biological Process:intracellular signal transduction (GO:0035556)	phosphatidylinositol phospholipase C, eta	3.1.4.11	ko00562 Inositol phosphate metabolism ko01100 Metabolic pathways	--	--	--	IPR000008 [C2 domain] ; IPR000909[Phosphatidylinositol-specific phospholipase C, X domain] ; IPR001711[Phospholipase C, phosphatidylinositol-specific, Y domain] ; IPR002048[EF-hand domain] ; IPR015359[Phosphoinositide-specific phospholipase C, EF-hand-like domain]
A0A096MJY2	Stomatin (Epb7.2)-like 3 (Predicted), isoform CRA_a	Stoml3	141398	0	158581.5313	159067.9531	144667.3594	0	167464.4219	1049332.25	660540.5625	204184.2031	130828.6563	741253.75	354739.8438	498478.8125	398434.0938	286487	237347.9688	168126	164186.5156	176981.3281	235526.9531	327727.125	220999.1719	254180.125	NA	NA	NA	NA	2.146282293	0.015700045	1.101839841	up	NA	NA	NA	NA	--	--	erythrocyte band 7 integral membrane protein	--	--	Regulator of protease activity HflC, stomatin/prohibitin superfamily	O	Posttranslational modification, protein turnover, chaperones ;	IPR001107 [Band 7 domain]
A0A096MJY8	Acetyl-CoA acetyltransferase 2-like 1	Acat2l1	9748.519531	0	9835.167969	0	0	8224.37207	0	46727.73438	23955.26758	20093	7146.127441	41050.32031	24831.12695	28720.01953	30088.62891	26857.77344	16218.71484	11912.98633	0	0	0	0	0	22492.91992	NA	NA	NA	NA	2.492609196	0.005343379	1.317656707	up	NA	NA	NA	NA	1	Biological Process:metabolic process (GO:0008152)	--	--	--	Acetyl-CoA acetyltransferase	I	Lipid transport and metabolism ;	IPR020616 [Thiolase, N-terminal] ; IPR020617[Thiolase, C-terminal]
A0A096MK61	Cartilage-associated protein-like 1	Crtapl1	6562.730469	0	8005.539063	0	7606.394043	4023.39209	8665.880859	145252.9219	45331.28125	33084.12891	0	146848.4375	23715.25586	37204.12891	29236.13867	12325.43848	0	8554.75	0	4526.888672	16524.01172	2446.716064	0	7313.728027	NA	NA	NA	NA	3.390655042	0.040595662	1.761564015	up	NA	NA	NA	NA	--	--	--	--	--	--	--	--	--
A0A096P6L8	Fibronectin	Fn1	213850.3906	168513.2031	356393.5625	226314.0156	390438.5625	194939.0625	190354.5781	12647109	2063393.875	1413069.25	135522.25	14441312	1942456	2416412.5	1870494.25	1285761.25	716887.375	438654.375	288791.3125	1247728	1553405.5	1989085.875	847579.375	1071946	NA	NA	NA	NA	5.592358656	0.012442283	2.483456888	up	4.51387758	0.012134592	2.174367292	up	2	Molecular Function:protein binding (GO:0005515),Cellular Component:extracellular region (GO:0005576)	fibronectin 1	--	ko04151 PI3K-Akt signaling pathway ko04510 Focal adhesion ko04512 ECM-receptor interaction ko04810 Regulation of actin cytoskeleton ko04933 AGE-RAGE signaling pathway in diabetic complications ko05100 Bacterial invasion of epithelial cells ko05146 Amoebiasis ko05165 Human papillomavirus infection ko05200 Pathways in cancer ko05205 Proteoglycans in cancer ko05222 Small cell lung cancer	Phage-related protein, tail component	X	Mobilome: prophages, transposons;	IPR000083 [Fibronectin, type I] ; IPR000562[Fibronectin, type II, collagen-binding] ; IPR003961[Fibronectin type III]
A0A097BW25	Periostin	Postn	72155.60156	13952.12695	123081.9844	32347.94336	74550.24219	19290.49609	48695.94141	5844306.5	1485493.75	1349037.125	19762.92773	5463078	516198.375	850549.125	736233.375	500232.9688	168010.9219	136413.8438	18503.62695	31303.50391	40166.62109	42744.08594	21317.62891	45403.53516	NA	NA	NA	NA	8.669725471	0.014706574	3.115986311	up	NA	NA	NA	NA	--	--	--	--	--	Uncaracterized surface protein containing fasciclin (FAS1) repeats	R	General function prediction only ;	IPR000782 [FAS1 domain]
A0A0A0MP80	SID1 transmembrane family member 2	Sidt2	7366.236328	6188.412109	6719.093262	5579.651855	6127.614746	9016.820313	10412.36328	46547.95703	20485.34766	12213.31934	8276.645508	31144.03125	17205.16797	23679.07227	19546.76172	17015.63086	10278.01953	9742.171875	6465.691406	7051.161621	9414.032227	8142.476563	7837.345215	7257.034668	NA	NA	NA	NA	2.377365522	0.007091638	1.249363736	up	NA	NA	NA	NA	3	Cellular Component:integral component of membrane (GO:0016021),Biological Process:dsRNA transport (GO:0033227),Molecular Function:RNA transmembrane transporter activity (GO:0051033)	--	--	--	--	--	--	IPR025958 [SID1 transmembrane family]
A0A0A0MY39	ABC-type oligopeptide transporter ABCB9	Abcb9	539325.125	568199	568257.3125	458403.4688	597397.25	466628.6875	531005.3125	9989093	9361462	996827.125	374389.625	7305126	2142870.25	2476101.25	1675662	1941155.75	1173344.125	787640.625	1458548.25	10653815	14843400	21341344	5407954.5	8879606	NA	NA	NA	NA	3.188274475	0.005942668	1.672775835	up	19.56864973	0.01820548	4.290472306	up	5	Molecular Function:ATP binding (GO:0005524),Biological Process:transport (GO:0006810),Cellular Component:integral component of membrane (GO:0016021),Molecular Function:ATPase activity (GO:0016887),Biological Process:transmembrane transport (GO:0055085)	ATP-binding cassette, subfamily B (MDR/TAP), member 9	--	ko02010 ABC transporters ko04142 Lysosome	ABC-type multidrug transport system, ATPase and permease component	V	Defense mechanisms ;	IPR003439 [ABC transporter-like] ; IPR011527[ABC transporter type 1, transmembrane domain]
A0A0G2JSJ8	Alpha-L-fucosidase	Fuca1	15527.08691	17373.34375	15501.91602	0	15967.43164	17613.28906	17362.58789	126174.8906	68920.42969	38303.82422	0	184404.7813	50275.16406	60544.82031	46120.78125	56514.26563	29634.38672	27769.72461	16390.875	25036.06445	31859.39063	20898.4707	23411.24023	28206.52734	NA	NA	NA	NA	2.753202086	0.003542053	1.461110508	up	NA	NA	NA	NA	2	Molecular Function:alpha-L-fucosidase activity (GO:0004560),Biological Process:carbohydrate metabolic process (GO:0005975)	alpha-L-fucosidase	3.2.1.51	ko00511 Other glycan degradation	Alpha-L-fucosidase	G	Carbohydrate transport and metabolism ;	IPR000933 [Glycoside hydrolase, family 29] ; IPR031919[Alpha-L-fucosidase, C-terminal]
A0A0G2JSZ5	Protein disulfide-isomerase A6	Pdia6	307424.0938	280008.5313	369904.75	295158.9375	327801.6875	333115.125	353900.1563	2700455	1422656.25	924224.625	330135.9688	2722841.25	805934.75	1162862.75	1000330.313	863899.375	681044.3125	485849.9375	420647.75	402673.4063	477816.3125	469168.4063	452302.625	521977.5313	NA	NA	NA	NA	2.613090384	0.002975252	1.385757027	up	NA	NA	NA	NA	1	Biological Process:cell redox homeostasis (GO:0045454)	protein disulfide-isomerase A6	5.3.4.1	ko04141 Protein processing in endoplasmic reticulum	Negative regulator of GroEL, contains thioredoxin-like and TPR-like domains	O	Posttranslational modification, protein turnover, chaperones ;	IPR013766 [Thioredoxin domain]
A0A0G2JT88	Cell division cycle 16	Cdc16	0	0	0	0	0	0	0	26635.41797	17418.23047	8992.501953	6551.80957	27667.21875	12908.20605	12260.44629	12106.3457	13959.00977	6280.892578	6932.079102	4520.630859	6050.556641	0	11500.30176	4061.429199	0	NA	NA	NA	NA	Inf	0	Inf	up	NA	NA	NA	NA	--	--	anaphase-promoting complex subunit 6	--	ko04110 Cell cycle ko04114 Oocyte meiosis ko04120 Ubiquitin mediated proteolysis ko04914 Progesterone-mediated oocyte maturation ko05166 HTLV-I infection	Tetratricopeptide (TPR) repeat	R	General function prediction only ;	--
A0A0G2JTV1	Polypyrimidine tract-binding protein 1	Ptbp1	83170.34375	93056.89063	99843.79688	91325.89063	95432.98438	84195.90625	101160.0156	641161.5	290984.4688	226597.9375	87445.78906	626353.625	233917.5469	340467.875	278601.125	223483.3281	169926.25	114814.1563	106281.9375	116022.3281	142117.4531	125218.6875	117946.4063	126849.1563	NA	NA	NA	NA	2.488384003	0.008428854	1.315209137	up	NA	NA	NA	NA	1	Molecular Function:nucleic acid binding (GO:0003676)	polypyrimidine tract-binding protein 1	--	--	--	--	--	IPR000504 [RNA recognition motif domain]
A0A0G2JTX2	PRA1 family protein	Praf2	41198.59766	32353.30078	39911.98047	44310.72266	39138.41797	39800.16406	36452.09375	367197.625	163179.6719	146215.6563	36193.46875	461516.75	112230.3359	152771.5469	144633.5469	106872.0781	87884.07813	56525.39453	0	41189.35156	64846.06641	54918.71484	46685.86328	53880.92578	NA	NA	NA	NA	2.79205818	0.004526289	1.481329004	up	NA	NA	NA	NA	--	--	PRA1 family protein 2	--	--	--	--	--	IPR004895 [Prenylated rab acceptor PRA1]
A0A0G2JUJ9	SEC63 homolog, protein translocation regulator	Sec63	18189.33984	11460.09766	17110.16016	0	13330.54883	15720.79102	23152.0625	75743.71094	44320.80859	25486.38867	18772.42188	90246.60156	29005.11328	40406.22656	39867.79297	32091.44531	24904.54883	23904.38281	9862.887695	14698.28125	18946.58203	16639.9082	17138.67969	25106.12109	NA	NA	NA	NA	2.09050211	0.000929166	1.0638495	up	NA	NA	NA	NA	--	--	translocation protein SEC63	--	ko03060 Protein export ko04141 Protein processing in endoplasmic reticulum	DnaJ-class molecular chaperone with C-terminal Zn finger domain	O	Posttranslational modification, protein turnover, chaperones ;	IPR001623 [DnaJ domain] ; IPR004179[Sec63 domain]
A0A0G2JUU6	Exosome complex component RRP45	Exosc9	0	1907.776733	2721.070557	0	0	0	0	14376.52148	7280.966797	2879.860596	0	16709.16797	5575.982422	7037.744629	6869.712402	5352.996582	4003.794189	0	0	3128.098877	3782.458008	5013.296387	0	0	NA	NA	NA	NA	2.49221704	0.015116809	1.317429714	up	NA	NA	NA	NA	--	--	exosome complex component RRP45	--	ko03018 RNA degradation	Exosome complex RNA-binding protein Rrp42, RNase PH superfamily	J	Translation, ribosomal structure and biogenesis ;	IPR001247 [Exoribonuclease, phosphorolytic domain 1] ; IPR015847[Exoribonuclease, phosphorolytic domain 2]
A0A0G2JV54	Polypyrimidine tract-binding protein 3	Ptbp3	24935.39844	9419.293945	34606.03516	4922.359863	8202.113281	7944.674805	7912.920898	109534.6094	72761.89063	35125.76563	8809.573242	114272.4219	45013	58817.76953	46287.28125	50219.03906	43037.37891	11938.8291	6721.472656	40202.99219	41550.78516	40944.19922	37937.33984	14689.50293	NA	NA	NA	NA	2.835873053	0.007001217	1.503792952	up	NA	NA	NA	NA	1	Molecular Function:nucleic acid binding (GO:0003676)	polypyrimidine tract-binding protein 3	--	--	--	--	--	IPR000504 [RNA recognition motif domain]
A0A0G2JVA4	Procollagen-lysine 5-dioxygenase	Plod2	8489.507813	0	13166.44531	14280.17285	22275.58008	0	19426.68164	339349.75	101687.1797	93065.57031	23669.02148	192356.8125	60589.15625	84497.47656	84257.99219	60987.54688	39348.33984	18162.41211	12539.52246	16619.41016	10449.02832	9365.404297	8828.460938	19607.92773	NA	NA	NA	NA	3.983653775	0.0081355	1.994092266	up	NA	NA	NA	NA	2	Molecular Function:oxidoreductase activity (GO:0016491),Biological Process:oxidation-reduction process (GO:0055114)	procollagen-lysine,2-oxoglutarate 5-dioxygenase 2	1.14.11.4	ko00310 Lysine degradation	Glycosyltransferase involved in LPS biosynthesis, GR25 family	M	Cell wall/membrane/envelope biogenesis ;	IPR005123 [Oxoglutarate/iron-dependent dioxygenase]
A0A0G2JVG3	Pyruvate kinase	Pkm	108109.6641	91929.60938	103985.5391	95998.34375	102287.0313	91360.01563	110774.2656	775041	338609	219374.4844	102161.8594	784174.9375	253061.2813	430298.8125	306687.1875	325704.8125	174206.5781	112830.1797	75935.49219	121183.6328	115905.3125	141467.375	109569.7422	186320.3281	NA	NA	NA	NA	2.699796694	0.014912598	1.43285077	up	NA	NA	NA	NA	4	Molecular Function:magnesium ion binding (GO:0000287),Molecular Function:pyruvate kinase activity (GO:0004743),Biological Process:glycolytic process (GO:0006096),Molecular Function:potassium ion binding (GO:0030955)	pyruvate kinase	2.7.1.40	ko00010 Glycolysis / Gluconeogenesis ko00230 Purine metabolism ko00620 Pyruvate metabolism ko01100 Metabolic pathways ko01200 Carbon metabolism ko01230 Biosynthesis of amino acids ko04922 Glucagon signaling pathway ko04930 Type II diabetes mellitus ko05165 Human papillomavirus infection ko05203 Viral carcinogenesis ko05230 Central carbon metabolism in cancer	Phosphohistidine swiveling domain of PEP-utilizing enzymes	T	Signal transduction mechanisms ;	IPR015793 [Pyruvate kinase, barrel] ; IPR015795[Pyruvate kinase, C-terminal]
A0A0G2JVI5	Actin filament-associated protein 1	Afap1	0	6859.841797	0	0	11972.40332	0	13058.53711	53329.375	25876.67188	24754.87305	0	49725.76563	27053.80664	22981.26563	23422.63086	20675.49219	0	0	0	0	0	0	0	16169.81543	NA	NA	NA	NA	2.49925579	0.005006422	1.321498564	up	NA	NA	NA	NA	--	--	actin filament associated protein 1	--	--	--	--	--	IPR001849 [Pleckstrin homology domain]
A0A0G2JWG6	Golgin B1	Golgb1	104587.3438	0	0	0	0	74893.85156	0	55074.97656	44321.10938	54665.17188	34231.45313	54736.15625	54850.03906	32710.60352	41298.8125	25299.02734	0	49756.77734	0	0	50337.62891	64462.30859	75477.25	21300.69141	NA	NA	NA	NA	0.454454873	0.009465307	-1.13779105	down	NA	NA	NA	NA	--	--	golgin subfamily B member 1	--	--	--	--	--	--
A0A0G2JWH5	Dolichyl-diphosphooligosaccharide--protein glycotransferase	Stt3a	81491.28906	52386.71094	63290.75	62385.94531	64865.02734	73670.375	70494.4375	572637.875	312338.4375	196062.7188	77682.89063	502013.875	170543.125	224835.8281	198417.7188	160720.6406	114350.9297	104975.125	62680.05859	75248.70313	113824.1797	67615.88281	85011.96875	95184.60156	NA	NA	NA	NA	2.44628885	0.003424447	1.290594763	up	NA	NA	NA	NA	3	Molecular Function:oligosaccharyl transferase activity (GO:0004576),Biological Process:protein glycosylation (GO:0006486),Cellular Component:membrane (GO:0016020)	dolichyl-diphosphooligosaccharide---protein glycosyltransferase	2.4.99.18	ko00510 N-Glycan biosynthesis ko01100 Metabolic pathways ko04141 Protein processing in endoplasmic reticulum	Asparagine N-glycosylation enzyme, membrane subunit Stt3	O	Posttranslational modification, protein turnover, chaperones ;	IPR003674 [Oligosaccharyl transferase, STT3 subunit]
A0A0G2JWY8	StAR-related lipid transfer domain-containing 7	Stard7	5745.983398	0	6399.341309	0	4631.248047	3022.180664	0	0	0	0	14619.98438	0	14108.34961	0	11510.31055	0	0	15605.71094	0	0	17162.89648	26306.50781	1932.358521	0	NA	NA	NA	NA	2.776226713	0.001187867	1.473125387	up	NA	NA	NA	NA	1	Molecular Function:lipid binding (GO:0008289)	--	--	--	--	--	--	IPR002913 [START domain]
A0A0G2JX56	DnaJ (Hsp40) homolog, subfamily C, member 5, isoform CRA_a	Dnajc5	0	2941.540527	6067.620117	0	0	0	0	0	0	6918.210938	1435.883789	7738.102539	0	19532.35352	17085.14453	0	0	0	0	0	0	0	0	0	NA	NA	NA	NA	4.064473872	0.020057981	2.023068614	up	NA	NA	NA	NA	--	--	DnaJ homolog subfamily C member 5	--	ko04141 Protein processing in endoplasmic reticulum	DnaJ-class molecular chaperone with C-terminal Zn finger domain	O	Posttranslational modification, protein turnover, chaperones ;	IPR001623 [DnaJ domain]
A0A0G2JXB1	Galectin	Lgals3	44544.94531	29318.66992	59915.78906	52473.84375	58900.39844	51872.73438	48257.32422	1966745.75	584096.0625	207873.7969	37101.72266	1443773	628480.375	982590.8125	778878.1875	531903.125	219088.9688	130959.0469	65273.8125	119084.3594	172499.6719	110006.5625	114370.2109	215276.3906	NA	NA	NA	NA	11.01552161	0.013587311	3.461465906	up	2.681617052	0.011069995	1.423103228	up	1	Molecular Function:carbohydrate binding (GO:0030246)	galectin-3	--	--	WGR domain, predicted DNA-binding domain in MolR	K	Transcription ;	IPR001079 [Galectin, carbohydrate recognition domain]
A0A0G2JXC2	Formin-like 3	Fmnl3	0	0	0	0	0	0	0	9411.480469	0	4034.289063	0	11573.65527	5290.625	8067.282715	6555.490234	6555.526855	5222.586914	5326.468262	0	4405.959473	2650.244629	2609.272949	3679.668213	3658.55542	NA	NA	NA	NA	Inf	0	Inf	up	NA	NA	NA	NA	4	Molecular Function:actin binding (GO:0003779),Biological Process:cellular component organization (GO:0016043),Molecular Function:Rho GTPase binding (GO:0017048),Biological Process:actin cytoskeleton organization (GO:0030036)	--	--	--	--	--	--	IPR010472 [Formin, FH3 domain] ; IPR010473[Formin, GTPase-binding domain] ; IPR015425[Formin, FH2 domain]
A0A0G2JYC4	Complement factor H-related protein B	LOC100361907	0	0	0	0	0	0	0	13338.43262	6601.361328	4267.885254	0	16665.46094	6518.22998	5848.286621	5098.786621	4076.008057	3893.887939	3052.737061	0	15808.20605	14507.76563	29640.86719	9889.626953	4646.848145	NA	NA	NA	NA	Inf	0	Inf	up	NA	NA	NA	NA	--	--	--	--	--	--	--	--	IPR000436 [Sushi/SCR/CCP domain]
A0A0G2JYU6	Formin-like 1	Fmnl1	0	0	0	0	0	0	0	78629.35938	23741.27344	13473.87598	0	47051.375	16163.18945	48013.79688	41720.32422	41727.90234	22437.9375	15083.85645	0	19643.28516	24269.08789	24568.25586	13093.1416	23253.80273	NA	NA	NA	NA	Inf	0	Inf	up	NA	NA	NA	NA	4	Molecular Function:actin binding (GO:0003779),Biological Process:cellular component organization (GO:0016043),Molecular Function:Rho GTPase binding (GO:0017048),Biological Process:actin cytoskeleton organization (GO:0030036)	--	--	--	--	--	--	IPR010472 [Formin, FH3 domain] ; IPR010473[Formin, GTPase-binding domain] ; IPR015425[Formin, FH2 domain]
A0A0G2JYW3	Clathrin light chain	Clta	52645.33594	41927.58203	68236.61719	47901.26563	49186.69531	52349.51563	56598.16016	585121.375	344824.6563	157990.4375	66123.21875	522286.4063	166780.4688	220821.3125	198570.9844	152986.7031	126830.7578	73945.74219	104438.3984	93854.1875	78062.54688	75983.78125	79861.625	109883.5547	NA	NA	NA	NA	3.010232071	0.004129306	1.589874714	up	NA	NA	NA	NA	5	Molecular Function:structural molecule activity (GO:0005198),Biological Process:intracellular protein transport (GO:0006886),Biological Process:vesicle-mediated transport (GO:0016192),Cellular Component:clathrin coat of trans-Golgi network vesicle (GO:0030130),Cellular Component:clathrin coat of coated pit (GO:0030132)	clathrin light chain A	--	ko04142 Lysosome ko04144 Endocytosis ko04721 Synaptic vesicle cycle ko04961 Endocrine and other factor-regulated calcium reabsorption ko05016 Huntington's disease ko05100 Bacterial invasion of epithelial cells	--	--	--	IPR000996 [Clathrin light chain]
A0A0G2JZ75	Plasmalemma vesicle-associated protein	Plvap	0	0	0	0	0	0	0	31446.73242	10364.78418	7094.519531	0	41403.96484	11070.33984	8314.750977	11980.61719	8181.241699	7051.373047	4803.371094	0	7488.569824	0	5978.537109	7720.968262	0	NA	NA	NA	NA	Inf	0	Inf	up	NA	NA	NA	NA	--	--	plasmalemma vesicle-associated protein	--	--	--	--	--	IPR009538 [PV-1]
A0A0G2JZ82	G protein-coupled receptor kinase	Grk3	0	14089.16895	15319.16699	0	12730.2627	14745.35352	17536.14453	74219.24219	38289.50781	23675.41992	17459.64258	63837.48438	34054.16797	45111.49219	35526.92578	33880.93359	23671.82227	19064.97461	17868.00195	20347.86328	28565.00586	19690.67383	22234.31641	0	NA	NA	NA	NA	2.242112338	0.005147386	1.164858564	up	NA	NA	NA	NA	3	Molecular Function:protein kinase activity (GO:0004672),Molecular Function:ATP binding (GO:0005524),Biological Process:protein phosphorylation (GO:0006468)	beta-adrenergic-receptor kinase	2.7.11.15	ko04062 Chemokine signaling pathway ko04144 Endocytosis ko04340 Hedgehog signaling pathway ko04724 Glutamatergic synapse ko04740 Olfactory transduction ko05032 Morphine addiction	Serine/threonine protein kinase	T	Signal transduction mechanisms ;	IPR000719 [Protein kinase domain] ; IPR001849[Pleckstrin homology domain] ; IPR016137[RGS domain]
A0A0G2JZM2	Protein transport protein SEC23	Sec23a	55830.34375	50199.21484	55041.97656	46989.41406	50593.90625	53355.94922	55163.89063	335896.8125	153007.0156	118338.7109	58604.60156	323738.3438	101087.4766	150135.3281	116778.6875	107886.5078	78833.77344	69660.15625	57010.45313	51813.46875	68560.5625	49142.8125	57563.69922	53963.21484	NA	NA	NA	NA	2.001154833	0.006543042	1.000832795	up	NA	NA	NA	NA	4	Biological Process:intracellular protein transport (GO:0006886),Biological Process:ER to Golgi vesicle-mediated transport (GO:0006888),Molecular Function:zinc ion binding (GO:0008270),Cellular Component:COPII vesicle coat (GO:0030127)	protein transport protein SEC23	--	ko04141 Protein processing in endoplasmic reticulum	--	--	--	IPR006895 [Zinc finger, Sec23/Sec24-type] ; IPR006896[Sec23/Sec24, trunk domain] ; IPR006900[Sec23/Sec24, helical domain] ; IPR007123[Gelsolin-like domain] ; IPR012990[Sec23/Sec24 beta-sandwich]
A0A0G2JZZ4	Selenoprotein M	Selenom	23433.7832	41583.35547	27796.2832	13111.24805	40254.58203	9959.441406	29220.47266	181671.25	93875.875	89104.51563	8515.448242	184931.6406	66417.28906	76289.9375	82419.46094	61464.79688	69021.30469	47011.92969	40880.06641	0	29888.17383	36399.25781	38533.71094	0	NA	NA	NA	NA	2.578635123	0.000240762	1.366607646	up	NA	NA	NA	NA	--	--	--	--	--	--	--	--	IPR014912 [Sep15/SelM redox]
A0A0G2K014	Lymphocyte cytosolic protein 1	Lcp1	174454	144113.4063	287044.9375	167492.3438	216040.2813	171476.5313	230107.1563	3675300.25	1601595.75	775885.5	158464.9375	3298819.5	1297475.125	2104034.75	1421415	1154629	756103.1875	349520.2813	344489.875	549778.375	840561.125	708579.25	583826.9375	871323.8125	NA	NA	NA	NA	6.102917569	0.009827495	2.609499104	up	3.359027362	0.001890644	1.748043547	up	2	Molecular Function:calcium ion binding (GO:0005509),Molecular Function:protein binding (GO:0005515)	plastin-2	--	--	--	--	--	IPR001715 [Calponin homology domain] ; IPR002048[EF-hand domain]
A0A0G2K022	Reticulocalbin-3	Rcn3	39621.52734	16917.83789	56325.56641	25573.86133	51013.49609	22068.53516	25334.42969	556548.3125	254995.2969	174323.5469	24854.18359	465310.5313	94325.85938	132790.9063	119692.4453	91637.13281	60639.52344	41003.53516	30386.13281	50777.15234	30655.52148	17015.35742	20911.54297	41059.35938	NA	NA	NA	NA	2.553362792	0.005653741	1.352398536	up	NA	NA	NA	NA	1	Molecular Function:calcium ion binding (GO:0005509)	--	--	--	--	--	--	IPR002048 [EF-hand domain]
A0A0G2K064	Tyrosine-protein phosphatase non-receptor type	Ptpn6	0	0	16357.79688	0	14193.82617	11065.52246	3408.157959	138091.6563	75755.85156	29990.99805	0	98860.05469	40196.87109	68903.80469	45743.24219	44142.16016	34071.86328	13748.95605	20942.75391	25554.47266	41431.70703	44813.04688	28112.17188	46820.91406	NA	NA	NA	NA	2.965206941	0.012767985	1.568132794	up	2.495066203	0.017218334	1.319078096	up	2	Molecular Function:protein tyrosine phosphatase activity (GO:0004725),Biological Process:protein dephosphorylation (GO:0006470)	tyrosine-protein phosphatase non-receptor type 6	3.1.3.48	ko04520 Adherens junction ko04630 Jak-STAT signaling pathway ko04650 Natural killer cell mediated cytotoxicity ko04660 T cell receptor signaling pathway ko04662 B cell receptor signaling pathway ko05140 Leishmaniasis ko05205 Proteoglycans in cancer	Protein tyrosine phosphatase	T	Signal transduction mechanisms ;	IPR000242 [PTP type protein phosphatase] ; IPR000980[SH2 domain]
A0A0G2K0X9	Protein transport protein Sec31A	Sec31a	86773.23438	82227.82031	102844.2422	82634.61719	96955.58594	98621.17969	96964.27344	548717.25	241844.8594	229763.8906	93817.73438	546567.75	173372.9844	251761.5625	223815.125	196436.8281	154921.2813	124216.8438	97592.57813	88171.35156	108394.4609	95229.1875	92352.27344	100250.9922	NA	NA	NA	NA	2.044379546	0.003502224	1.031663062	up	NA	NA	NA	NA	--	--	protein transport protein SEC31	--	ko04141 Protein processing in endoplasmic reticulum	Predicted NTPase, NACHT family domain	T	Signal transduction mechanisms ;	IPR024298 [Ancestral coatomer element 1, Sec16/Sec31]
A0A0G2K110	Eukaryotic translation initiation factor 6	Eif6	24729.10938	0	19657.30664	28524.32813	15791.7207	8639.867188	19506.4375	101985.4531	48664.72656	39663.03125	24616.42578	75441.0625	42746.97656	66887.39844	51471	50975.57813	28967.19336	16363.64648	27901.56836	18028.48047	32215.48242	0	31673.54297	26682.29688	NA	NA	NA	NA	2.203664356	0.024509699	1.139904502	up	NA	NA	NA	NA	2	Biological Process:mature ribosome assembly (GO:0042256),Molecular Function:ribosome binding (GO:0043022)	translation initiation factor 6	--	ko03008 Ribosome biogenesis in eukaryotes	Translation initiation factor 6 (eIF-6)	J	Translation, ribosomal structure and biogenesis ;	IPR002769 [Translation initiation factor IF6]
A0A0G2K132	Formin-like 2	Fmnl2	79800.97656	203689.3125	185320	201186.7656	161721.2344	170792.5625	169570.3594	72770.14063	82369.03906	62542.77734	168354.0156	74875.92188	66225.50781	60603.35938	65645.4375	61510.05859	66229.85156	63350.86328	155460.2656	170338.1406	109336.3516	95156.4375	74854.83594	75928.04688	NA	NA	NA	NA	0.382604415	0.002651221	-1.386074572	down	NA	NA	NA	NA	4	Molecular Function:actin binding (GO:0003779),Biological Process:cellular component organization (GO:0016043),Molecular Function:Rho GTPase binding (GO:0017048),Biological Process:actin cytoskeleton organization (GO:0030036)	--	--	--	Cell division protein DamX, binds to the septal ring, contains C-terminal SPOR domain	D	Cell cycle control, cell division, chromosome partitioning ;	IPR010472 [Formin, FH3 domain] ; IPR010473[Formin, GTPase-binding domain] ; IPR015425[Formin, FH2 domain]
A0A0G2K151	Apolipoprotein E	Apoe	648284.4375	485713.4688	468680.75	282797.25	320600.875	400470.6563	421213.4375	6734085.5	1377461.125	802224.4375	401317.1563	4172243	1305820.625	1592564.125	1062291	1650342.25	757117.3125	768596.3125	340108.5938	2789290	2291573.25	6219755	1693677.25	1845192.25	NA	NA	NA	NA	2.738001819	0.004041464	1.453123405	up	5.82364093	0.049018781	2.541921406	up	4	Cellular Component:extracellular region (GO:0005576),Biological Process:lipid transport (GO:0006869),Molecular Function:lipid binding (GO:0008289),Biological Process:lipoprotein metabolic process (GO:0042157)	apolipoprotein E	--	ko04979 Cholesterol metabolism ko05010 Alzheimer's disease	--	--	--	IPR000074 [Apolipoprotein A/E]
A0A0G2K199	Procollagen-proline 3-dioxygenase	P3h1	8382.232422	7403.957031	8685.902344	7495.90625	16144.93066	6486.040039	5542.522461	120555.2734	48161.04297	40398.28125	3129.768555	92194.02344	34854.75	45159.00391	42090.41016	32180.54297	22174.04102	11611.35645	2155.210205	3363.873535	7670.939453	3728.574951	6671.697266	8881.771484	NA	NA	NA	NA	3.444572467	0.00639653	1.78432493	up	NA	NA	NA	NA	2	Molecular Function:oxidoreductase activity (GO:0016491),Biological Process:oxidation-reduction process (GO:0055114)	leucine proline-enriched proteoglycan (leprecan)	--	--	--	--	--	IPR005123 [Oxoglutarate/iron-dependent dioxygenase]
A0A0G2K1C0	Actin-like protein 3	Actr3	180521.7969	188572.3594	225378.0469	201975.8281	183201.875	170838.0625	194507.9688	1499378.625	661844.5	458690.6875	206110.2344	1325069.125	461155.3125	684984.75	532462.5	438972.0625	361265.4688	238622.8594	261857.75	269346.875	311406.375	281434.5938	268076.0625	292953.3125	NA	NA	NA	NA	2.362009014	0.008005082	1.240014471	up	NA	NA	NA	NA	--	--	actin-related protein 3	--	ko04530 Tight junction	Actin-related protein	Z	Cytoskeleton ;	IPR004000 [Actin family]
A0A0G2K1M5	Divergent protein kinase domain 2A	Dipk2a	6744.873535	6161.418945	7834.071289	5682.194824	5871.359375	6198.238281	5978.07373	43602.83203	16545.66992	18431.97266	5632.894043	41050.3125	15237.84375	22227.80664	17767.62891	14961.92773	12527.98535	9217.885742	0	7108.530273	12131.85938	6272.393066	7550.62793	9621.212891	NA	NA	NA	NA	2.388566583	0.004043153	1.256145094	up	NA	NA	NA	NA	--	--	--	--	--	--	--	--	IPR022049 [FAM69, protein-kinase domain]
A0A0G2K1Z9	Histocompatibility 13 (Predicted), isoform CRA_d	Hm13	34112.78125	0	28723.36328	0	0	24997.62305	16353.35742	689493	58765.09375	70940.17188	15255.63477	276702.4375	65641.24219	135743.0156	89214.35938	61053.42969	72513.64063	38697.54297	25804.63086	19337.32031	35308.81641	50828.89844	30863.47461	66286.14063	NA	NA	NA	NA	2.634882023	0.015744907	1.397738367	up	NA	NA	NA	NA	2	Molecular Function:aspartic-type endopeptidase activity (GO:0004190),Cellular Component:integral component of membrane (GO:0016021)	minor histocompatibility antigen H13	3.4.23.-	--	--	--	--	IPR007369 [Peptidase A22B, signal peptide peptidase]
A0A0G2K2S1	Proline dehydrogenase	Prodh1	46713.02734	27807.12109	56996.54297	43135.84766	39450.57422	0	21631.0332	30738.57031	25674.28711	24980.56641	38929.25781	0	13317.04492	11130.01758	25070.0332	14859.08301	12100.56641	35881.20313	30665.01367	0	26686.34375	47031.71094	24485.31641	15643.49219	NA	NA	NA	NA	0.437320234	0.00357907	-1.193237995	down	NA	NA	NA	NA	--	--	proline dehydrogenase	1.5.-.-	ko00330 Arginine and proline metabolism ko01100 Metabolic pathways	Proline dehydrogenase	E	Amino acid transport and metabolism ;	IPR002872 [Proline dehydrogenase domain]
A0A0G2K2S2	Glucose transporter type 1, erythrocyte/brain	Slc2a1	11357.11914	11558.64453	8793.168945	9990.267578	11157.80859	13178.2168	10351.87988	102348.9453	145712.4688	12223.81445	11597.52051	136992.8125	18724.71484	35154.82813	25164.57031	19079.9375	21039.25781	15455.17383	14603.2002	25439.30273	17190.16797	44286.78125	14897.51855	20883.67578	NA	NA	NA	NA	2.03858594	0.009502651	1.027568777	up	2.079203111	0.048897255	1.056030698	up	3	Cellular Component:integral component of membrane (GO:0016021),Molecular Function:transmembrane transporter activity (GO:0022857),Biological Process:transmembrane transport (GO:0055085)	MFS transporter, SP family, solute carrier family 2 (facilitated glucose transporter), member 1	--	ko04066 HIF-1 signaling pathway ko04911 Insulin secretion ko04919 Thyroid hormone signaling pathway ko04920 Adipocytokine signaling pathway ko04922 Glucagon signaling pathway ko04931 Insulin resistance ko04976 Bile secretion ko05166 HTLV-I infection ko05200 Pathways in cancer ko05211 Renal cell carcinoma ko05230 Central carbon metabolism in cancer	Predicted arabinose efflux permease, MFS family	G	Carbohydrate transport and metabolism ;	IPR005828 [Major facilitator, sugar transporter-like]
A0A0G2K3K5	Beta-1,4-galactosyltransferase 5	B4galt5	9770.249023	3552.645996	6625.636719	0	6363.116211	0	6553.236816	73959.09375	38150.67969	21049.86914	0	46932.83984	23510.61328	37090.71094	27405.82227	24430.58008	17416.49609	11177.27637	4717.265137	11011.58691	7540.307617	12681.16211	11420.53711	17491.91016	NA	NA	NA	NA	3.573360343	0.006334941	1.837281405	up	NA	NA	NA	NA	--	--	beta-1,4-galactosyltransferase 6	2.4.1.274	ko00600 Sphingolipid metabolism ko01100 Metabolic pathways	Glycosyltransferase, GT2 family	G	Carbohydrate transport and metabolism ;	IPR027791 [Galactosyltransferase, C-terminal] ; IPR027995[Galactosyltransferase, N-terminal]
A0A0G2K4G5	Fibronectin type III domain-containing protein 1	Fndc1	0	0	0	0	0	0	0	233866.1406	37728.52344	68769.78125	0	229240	20681.33984	36272.19141	28483.15625	23110.49805	10658.09766	8504.178711	0	0	0	0	0	0	NA	NA	NA	NA	Inf	0	Inf	up	NA	NA	NA	NA	1	Molecular Function:protein binding (GO:0005515)	--	--	--	--	--	--	IPR003961 [Fibronectin type III]
A0A0G2K4J0	ADP-ribosylation factor GTPase-activating protein 3	Arfgap3	4596.587402	4963.605957	5684.488281	4100.462402	5910.255859	4221.395508	4289.789063	70801.75	30671.07813	27105.26172	3993.581543	69410.73438	10727.70313	22436.1543	23094.93359	19076.91602	12821.4209	7818.29834	15209.64941	5655.40625	9935.984375	4822.01709	7852.29541	11201.41699	NA	NA	NA	NA	3.255965411	0.008002037	1.703085373	up	NA	NA	NA	NA	1	Molecular Function:GTPase activator activity (GO:0005096)	ADP-ribosylation factor GTPase-activating protein 2/3	--	ko04144 Endocytosis	--	--	--	IPR001164 [Arf GTPase activating protein]
A0A0G2K5E7	ATP-citrate synthase	Acly	33823.37891	32444.78906	31337.23438	28430.78906	26338.96094	37955.76172	44870.8125	139713.625	73717.46875	57017.66406	29028.11523	131351.5	66631.03906	96608.80469	82463.65625	77301.85938	54576.24219	49340.16406	37607.94141	47658.125	59795.52734	52438.51563	44589.75781	50532.90234	NA	NA	NA	NA	2.243050046	0.002384728	1.16546181	up	NA	NA	NA	NA	3	Molecular Function:catalytic activity (GO:0003824),Biological Process:metabolic process (GO:0008152),Molecular Function:cofactor binding (GO:0048037)	ATP citrate (pro-S)-lyase	2.3.3.8	ko00020 Citrate cycle (TCA cycle) ko01100 Metabolic pathways	Citrate synthase	C	Energy production and conversion ;	IPR002020 [Citrate synthase] ; IPR003781[CoA-binding] ; IPR005811[ATP-citrate lyase/succinyl-CoA ligase] ; IPR032263[ATP-citrate synthase, citrate-binding domain]
A0A0G2K695	Myoferlin	Myof	4639.321289	6499.669922	15677.60352	0	8934.5625	18943.10742	13747.41797	136963.8438	36924.48438	33475.14063	11106.50586	150721.0469	32475.88477	48475.49609	40555.46875	31102.16406	17243.9043	12507.53711	10059.37305	18402.96094	14156.4834	12479.00879	15176.45605	10830.70898	NA	NA	NA	NA	2.778482294	0.016598142	1.474297047	up	NA	NA	NA	NA	2	Molecular Function:protein binding (GO:0005515),Cellular Component:integral component of membrane (GO:0016021)	myoferlin	--	--	--	--	--	IPR000008 [C2 domain] ; IPR012560[Ferlin A-domain] ; IPR012561[Ferlin B-domain] ; IPR012968[FerIin domain] ; IPR032362[Ferlin, C-terminal domain]
A0A0G2K6I4	ENAH, actin regulator	Enah	7777.931641	8989.196289	0	0	4465.109863	8664.941406	0	10590.98047	10017.08008	16759.70703	6360.601563	80609.28125	41749.40234	13613.49219	40875.94531	30669.59961	12108.98535	8324.663086	0	0	30955.97461	6174.304688	0	0	NA	NA	NA	NA	3.285529312	0.038709675	1.716125813	up	NA	NA	NA	NA	--	--	enabled	--	ko04360 Axon guidance ko04810 Regulation of actin cytoskeleton	Membrane protein involved in colicin uptake	M	Cell wall/membrane/envelope biogenesis ;	IPR000697 [WH1/EVH1 domain] ; IPR014885[VASP tetramerisation]
A0A0G2K6S9	Myosin-11	Myh11	146530.0938	125719	193617.3281	163584.3594	155521.6406	125514.6641	172076.7813	1804445.25	732669.0625	544900.375	189252.0313	2081258.125	481031.9688	622597.375	473654.7188	453344.5	287163.4063	181330.0156	181836.2969	144492.75	232574.3281	241106.4688	185024.0469	254199.3906	NA	NA	NA	NA	2.744818705	0.00859072	1.456710863	up	NA	NA	NA	NA	3	Molecular Function:motor activity (GO:0003774),Molecular Function:ATP binding (GO:0005524),Cellular Component:myosin complex (GO:0016459)	myosin heavy chain	--	ko04530 Tight junction	Chromosome segregation ATPase	D	Cell cycle control, cell division, chromosome partitioning ;	IPR001609 [Myosin head, motor domain] ; IPR002928[Myosin tail] ; IPR004009[Myosin, N-terminal, SH3-like]
A0A0G2K757	Dolichyl-diphosphooligosaccharide--protein glycosyltransferase subunit 2	Rpn2	93898.07813	87980.6875	106542.4219	91843.66406	86032.53125	90339.10156	100513.8906	735576.9375	345194.4375	244153.4063	96772.57031	839598.125	220824.2344	322136.2813	247286.6406	226067.7344	168054.8125	118836.9922	115899.4141	110722.9922	122794.9609	139450.75	106350.9844	129032.8984	NA	NA	NA	NA	2.341216812	0.006892311	1.227258544	up	NA	NA	NA	NA	3	Biological Process:protein N-linked glycosylation (GO:0006487),Cellular Component:oligosaccharyltransferase complex (GO:0008250),Cellular Component:integral component of membrane (GO:0016021)	oligosaccharyltransferase complex subunit delta (ribophorin II)	--	ko00510 N-Glycan biosynthesis ko01100 Metabolic pathways ko04141 Protein processing in endoplasmic reticulum	--	--	--	IPR008814 [Dolichyl-diphosphooligosaccharide--protein glycosyltransferase subunit Swp1]
A0A0G2K7Y0	Complement component receptor 1-like protein	Cr1l	34311.67188	30077.9668	44568.14844	40865.02344	36219.70313	47316.13672	37680.375	183510.0469	83575.80469	71312.25781	47020.89063	233445.4375	94066.54688	100590.2031	98935.9375	91359.32031	86175.57813	46617.66797	51505.78125	46198.38281	64353.64844	76562	42078.83203	70180.82031	NA	NA	NA	NA	2.218667502	0.001498371	1.149693476	up	NA	NA	NA	NA	--	--	complement receptor related protein	--	--	--	--	--	IPR000436 [Sushi/SCR/CCP domain]
A0A0G2K8L9	Mitochondrial ribosomal protein S28	Mrps28	35823.88672	25026.13281	43033.32813	0	66738.91406	18887.78516	88939.83594	0	0	50784.16016	33987.32031	6044.439941	66122.92969	91819.79688	83664.17188	69373.60156	160072.8281	68606.60156	0	17853.91992	61489.72266	69766.10938	16434.58008	0	NA	NA	NA	NA	2.373048899	0.017031212	1.246741829	up	NA	NA	NA	NA	--	--	small subunit ribosomal protein S28	--	--	--	--	--	IPR019375 [Ribosomal protein S28, mitochondrial]
A0A0G2K8M5	Transmembrane emp24 protein transport domain containing 4 (Predicted), isoform CRA_a	Tmed4	22080.19922	19545.2832	20182.87695	0	17137.14844	34956.47266	30385.43555	41079.89844	51234.28516	16328.09082	26677.32422	52230.06641	0	77347.77344	0	97922.76563	0	98557.20313	0	0	0	108364.7813	148975.7813	0	NA	NA	NA	NA	4.006774671	4.66E-05	2.002441379	up	NA	NA	NA	NA	2	Biological Process:transport (GO:0006810),Cellular Component:integral component of membrane (GO:0016021)	p24 family protein alpha	--	--	--	--	--	IPR009038 [GOLD domain]
A0A0G2K8S6	Glucosidase 1	LOC103692171	29716.67383	35903.01563	48951.04297	28997.51953	54461.78125	37311.19922	42091.24219	257533.7344	169553.7813	51462.76172	38048.30078	261080.2344	67887.0625	111081.3828	87999.98438	95746.125	59796.25391	55670.97656	44822.86328	49769.10156	57654.1875	63288.91797	51885.96484	64667.06641	NA	NA	NA	NA	2.031865731	0.002235411	1.022805069	up	NA	NA	NA	NA	--	--	mannosyl-oligosaccharide glucosidase	3.2.1.106	ko00510 N-Glycan biosynthesis ko01100 Metabolic pathways ko04141 Protein processing in endoplasmic reticulum	Neutral trehalase	G	Carbohydrate transport and metabolism ;	IPR031335 [Glycosyl hydrolase family 63, C-terminal] ; IPR031631[Glycosyl hydrolase family 63, N-terminal]
A0A0G2K9A2	Arp2/3 complex 34 kDa subunit	Arpc2	154527.8438	107745.5313	149711.8906	147915.5781	147055.9375	119743.3516	133533.9063	984709.0625	569910.4375	305521	132809.7656	917913.0625	337421.125	487258.9688	387338.9375	330029.25	251277.1406	167885.9688	152567.7656	204229.5156	182619.9844	171476.4375	202178.8906	247971.5938	NA	NA	NA	NA	2.372337094	0.007864594	1.246309022	up	NA	NA	NA	NA	4	Cellular Component:Arp2/3 protein complex (GO:0005885),Cellular Component:actin cytoskeleton (GO:0015629),Biological Process:regulation of actin filament polymerization (GO:0030833),Biological Process:Arp2/3 complex-mediated actin nucleation (GO:0034314)	actin related protein 2/3 complex, subunit 2	--	ko04144 Endocytosis ko04666 Fc gamma R-mediated phagocytosis ko04810 Regulation of actin cytoskeleton ko05100 Bacterial invasion of epithelial cells ko05132 Salmonella infection	--	--	--	IPR007188 [Actin-related protein 2/3 complex subunit 2]
A0A0G2KAM4	Fascin	Fscn1	36247.46875	30978.31836	34699.81641	23295.95703	35229.82422	24006.79492	31394.19922	110125.4219	74998.61719	62805.96094	27527.64648	193039.75	82247.32813	105490.2969	78310.57813	65032.375	48726.875	35246.03516	29927.35742	52564.34766	38707.67188	36110.03906	38744.5	28189.84375	NA	NA	NA	NA	2.250122434	0.012371111	1.170003504	up	NA	NA	NA	NA	1	Molecular Function:actin filament binding (GO:0051015)	fascin 1/2	--	--	--	--	--	IPR022768 [Fascin domain]
A0A0G2KAN1	Collagen alpha-2(I) chain	NEWGENE_621351	445986.7188	245376.4375	303348.5625	296631	339826.5313	294551.5313	219660.2344	3261154	992949.375	1045063.375	460870.2813	3301751.5	735477.9375	826497.1875	779566.75	607586	625105.75	412803.6563	257390.0469	278934.4375	190051.0313	382948.25	217396.4844	315674.3125	NA	NA	NA	NA	2.07041297	0.000461862	1.04991856	up	NA	NA	NA	NA	1	Molecular Function:extracellular matrix structural constituent (GO:0005201)	collagen, type I, alpha	--	ko04151 PI3K-Akt signaling pathway ko04510 Focal adhesion ko04512 ECM-receptor interaction ko04611 Platelet activation ko04926 Relaxin signaling pathway ko04933 AGE-RAGE signaling pathway in diabetic complications ko04974 Protein digestion and absorption ko05146 Amoebiasis ko05165 Human papillomavirus infection	Autotransporter adhesin	UW	Intracellular trafficking, secretion, and vesicular transport ; Extracellular structures ;	IPR000885 [Fibrillar collagen, C-terminal] ; IPR008160[Collagen triple helix repeat]
A0A0G2QC38	Serine and arginine-rich-splicing factor 11	Srsf11	19449.2832	14076.61426	38341.41406	34647.78516	31011.73438	33957.875	34847.96094	237267.7813	83089.50781	88766.01563	17030.33984	220996.3281	72384.24219	83040.53906	78698.46094	66404.41406	56580.68359	20341.29883	15825.34668	32836.67188	19307.38086	42635.99609	21275.67383	22367.71094	NA	NA	NA	NA	2.201068815	0.006842265	1.138204251	up	NA	NA	NA	NA	1	Molecular Function:nucleic acid binding (GO:0003676)	splicing factor, arginine/serine-rich 11	--	--	--	--	--	IPR000504 [RNA recognition motif domain]
A0A0G2QC62	60S ribosomal protein L29		130408.5	104118.3438	117508.4844	105504.0313	118158.0234	82171.22656	117983.2266	394546.0625	215451.125	168334.9375	105126.3828	356333.375	239975.0781	315882.5	256975.8438	225819.8438	183196.9688	133177.0156	106124.6875	145554.6563	156158.4375	122308.2266	123935.4375	171681.8125	NA	NA	NA	NA	2.059723219	0.005251489	1.042450485	up	NA	NA	NA	NA	4	Molecular Function:structural constituent of ribosome (GO:0003735),Cellular Component:intracellular (GO:0005622),Cellular Component:ribosome (GO:0005840),Biological Process:translation (GO:0006412)	large subunit ribosomal protein L29e	--	ko03010 Ribosome	--	--	--	IPR002673 [Ribosomal protein L29e]
A0A0H2UH90	von Willebrand factor A domain-containing protein 5A	Vwa5a	31010.17969	28453.12891	42024.46875	60369.73438	33232.28516	26830.97461	24893.0918	290504.375	195704.1094	91755.28125	26156.17969	245200.9063	81516.58594	133171.4219	96598.99219	85626	65871.08594	38943.25781	27103.98438	22092.66016	25700.20508	25323.69336	26219.01367	37266.71875	NA	NA	NA	NA	2.26083994	0.007108788	1.176858858	up	NA	NA	NA	NA	--	--	--	--	--	Secreted protein containing bacterial Ig-like domain and vWFA domain	R	General function prediction only ;	IPR002035 [von Willebrand factor, type A] ; IPR013694[VIT domain]
A0A0H2UHB3	Carbonic anhydrase	Ca4	37168.82031	44593.67188	37437.39063	24667.31445	18520.10547	20313.61523	35347	0	7979.818848	0	17666.25195	0	0	20692.05859	14017.2666	5407.801758	15972.57715	10984.10352	16187.67188	0	39760.23828	17868.17188	34580.5	32019.25391	NA	NA	NA	NA	0.440548247	0.011103747	-1.182628069	down	NA	NA	NA	NA	--	--	carbonic anhydrase 4	4.2.1.1	ko00910 Nitrogen metabolism ko04964 Proximal tubule bicarbonate reclamation	Carbonic anhydrase	P	Inorganic ion transport and metabolism ;	IPR001148 [Alpha carbonic anhydrase]
A0A0H2UHF8	Alpha-1-acid glycoprotein	Orm1	77439.39063	26349.87695	29963.76953	0	42988.67578	42074.61328	51278.33984	135687.3594	528991.75	70279.39063	65994.54688	42801.44531	109879.5625	203537.6719	108199.0547	153373.9063	159802.3281	52843.97656	87083.09375	415099.2188	238848.9219	424038.6563	240396.5313	308173.9375	NA	NA	NA	NA	2.999610502	0.006666589	1.58477518	up	6.526174979	0.00498946	2.706237669	up	--	--	alpha-1-acid glycoprotein 1	--	--	--	--	--	IPR000566 [Lipocalin/cytosolic fatty-acid binding domain]
A0A0H2UHM5	Protein disulfide-isomerase	Pdia3	585598.6875	562250.25	745232.6875	417559.6563	688901.75	618163.75	673736.125	6156788	2932267.5	1936929	600828.375	5720483.5	1536599	2465860	1953648.125	1521745.125	1228760.625	809998.8125	741660	655532.25	864858.5	846338.5625	743346.5625	844495.0625	NA	NA	NA	NA	2.630564682	0.007837405	1.395372524	up	NA	NA	NA	NA	1	Biological Process:cell redox homeostasis (GO:0045454)	protein disulfide isomerase family A, member 3	5.3.4.1	ko04141 Protein processing in endoplasmic reticulum ko04612 Antigen processing and presentation	Negative regulator of GroEL, contains thioredoxin-like and TPR-like domains	O	Posttranslational modification, protein turnover, chaperones ;	IPR013766 [Thioredoxin domain]
A0A0H2UHR6	Coagulation factor X	F10	9191.799805	16232.04395	13219.52246	0	9021.048828	38858.29688	7183.443359	91454.52344	38452.74609	30227.89844	8642.976563	84116.34375	72973.25	64508.25	37008.35938	55579.90625	39240.93359	10843.31445	59457.49219	218475.9375	244250.9531	319991.2188	78790.39844	75760.97656	NA	NA	NA	NA	2.698270464	0.02878709	1.432034966	up	9.599858759	0.020280633	3.26301318	up	5	Molecular Function:serine-type endopeptidase activity (GO:0004252),Molecular Function:calcium ion binding (GO:0005509),Molecular Function:protein binding (GO:0005515),Cellular Component:extracellular region (GO:0005576),Biological Process:proteolysis (GO:0006508)	coagulation factor X	3.4.21.6	ko04610 Complement and coagulation cascades	Secreted trypsin-like serine protease	O	Posttranslational modification, protein turnover, chaperones ;	IPR000294 [Gamma-carboxyglutamic acid-rich (GLA) domain] ; IPR000742[EGF-like domain] ; IPR001254[Serine proteases, trypsin domain]
A0A0H2UHR7	Filamin-C	Flnc	1282781.5	1313769.875	1419156.75	1230502.625	1283522.125	1256271.375	1470621.375	890473.5	1971541.75	3043453.5	1146075.25	1133523	3111464	2819905.75	3255756	3655626.75	2367456.5	1999137.75	1557022	2212477.75	3863068.25	2677732	2280648.5	4172578	NA	NA	NA	NA	2.210292494	0.001352501	1.144237298	up	2.15303331	0.01548137	1.10637064	up	1	Molecular Function:protein binding (GO:0005515)	filamin	--	ko04010 MAPK signaling pathway ko04510 Focal adhesion ko05132 Salmonella infection ko05205 Proteoglycans in cancer	Autotransporter translocation and assembly factor TamB	U	Intracellular trafficking, secretion, and vesicular transport ;	IPR001715 [Calponin homology domain] ; IPR017868[Filamin/ABP280 repeat-like]
A0A0H2UHU1	60S ribosomal protein L37a	Rpl37a	43108.17578	30046.39258	46492.26172	37339.11328	45093.62109	31366.16016	41229.91406	209319.875	97478.86719	79368.53125	46047.91406	208292.75	98296.19531	117928.5469	114704.5625	98800.67969	73013.89063	56087.49219	48815.11719	53600.80469	50482.90625	53684.01563	57331.95703	57356.64844	NA	NA	NA	NA	2.393838517	0.002015433	1.259325835	up	NA	NA	NA	NA	4	Molecular Function:structural constituent of ribosome (GO:0003735),Cellular Component:intracellular (GO:0005622),Cellular Component:ribosome (GO:0005840),Biological Process:translation (GO:0006412)	large subunit ribosomal protein L37Ae	--	ko03010 Ribosome	Ribosomal protein L37AE/L43A	J	Translation, ribosomal structure and biogenesis ;	IPR002674 [Ribosomal protein L37ae]
A0A0H2UI42	39S ribosomal protein L30, mitochondrial	Mrpl30	33919.37109	25440.1875	19061.13477	74882.77344	32040.83398	1978.345215	2230.939209	39078.14844	22197.28711	21795.75391	1793.402466	0	3976.452393	2773.427246	2616.599121	27985.93359	1391.78064	1998.27002	31592.84961	2925.526123	28791.19336	2704.766113	1730.700195	800.0922241	NA	NA	NA	NA	0.217498866	0.047058336	-2.200920218	down	NA	NA	NA	NA	--	--	large subunit ribosomal protein L30	--	ko03010 Ribosome	--	--	--	IPR016082 [Ribosomal protein L30, ferredoxin-like fold domain]
A0A0U1RRQ7	SEC61 translocon subunit alpha 2	Sec61a2	28479.13086	25099.21875	32715.10547	28222.60742	27939.76953	24385.41406	27262.62109	151361.7969	92740.64063	56657.34766	22608.66016	155062.7656	60629.58984	70461.5625	71388.24219	62158.69922	45022.28516	31302.14844	30658.53125	32206.47461	31475.5332	34123.35938	30528.25586	40137.90625	NA	NA	NA	NA	2.043634505	0.00568948	1.0311372	up	NA	NA	NA	NA	2	Biological Process:protein transport (GO:0015031),Cellular Component:membrane (GO:0016020)	protein transport protein SEC61 subunit alpha	--	ko03060 Protein export ko04141 Protein processing in endoplasmic reticulum ko04145 Phagosome	Preprotein translocase subunit SecY	U	Intracellular trafficking, secretion, and vesicular transport ;	IPR002208 [SecY/SEC61-alpha family] ; IPR019561[Translocon Sec61/SecY, plug domain]
A0A1W2Q690	DNA-directed RNA polymerase II subunit E	Polr2e	7952.688965	5847.723145	5964.203613	2234.526367	5474.138184	4365.489746	3863.589111	16708.79297	7322.363281	10220.49512	5633.342773	31231.28516	12376.9502	16971.47266	11235.92969	13100.32129	3727.002197	6482.035645	2362.138184	3403.99707	10023.22168	8689.298828	6695.290039	6378.09375	NA	NA	NA	NA	2.006789572	0.02933787	1.004889347	up	NA	NA	NA	NA	3	Molecular Function:DNA binding (GO:0003677),Molecular Function:DNA-directed 5'-3' RNA polymerase activity (GO:0003899),Cellular Component:nucleus (GO:0005634)	DNA-directed RNA polymerases I, II, and III subunit RPABC1	--	ko00230 Purine metabolism ko00240 Pyrimidine metabolism ko01100 Metabolic pathways ko03020 RNA polymerase ko04623 Cytosolic DNA-sensing pathway ko05016 Huntington's disease ko05169 Epstein-Barr virus infection	DNA-directed RNA polymerase, subunit H, RpoH/RPB5	K	Transcription ;	IPR000783 [RNA polymerase, subunit H/Rpb5 C-terminal] ; IPR005571[RNA polymerase, Rpb5, N-terminal]
B0BN85	Protein SGT1 homolog	Sugt1	11773.04883	25535.35547	15605.37891	11684.19336	20882.85156	18602.53906	19119.78125	65751.17969	41008.07031	14947.93652	14003.75586	60957.96094	19259.91016	51047.53906	51622.5625	46696.11719	36106.96484	32839.85156	30275.76172	12886.27539	37974.55469	19868.15625	13837.2041	27224.84375	NA	NA	NA	NA	2.282525554	0.00266757	1.190631012	up	NA	NA	NA	NA	--	--	suppressor of G2 allele of SKP1	--	ko04621 NOD-like receptor signaling pathway	Tetratricopeptide (TPR) repeat	R	General function prediction only ;	IPR007052 [CS domain] ; IPR007699[SGS domain]
B0BNA5	Coactosin-like protein	Cotl1	39863.50781	82721.125	64285.5625	88714.57031	53769	57629.74219	59044.1875	1285320.875	637412.9375	254900.5156	43039.40234	990192.625	399375.0938	565983.625	466954.7813	339412.2188	256025.7969	91118.3125	63965.99219	152459.5469	200743.8125	153297.9375	163637.1094	291428.5	NA	NA	NA	NA	5.47534917	0.007899385	2.45295097	up	2.650068744	0.015923278	1.406029784	up	2	Molecular Function:actin binding (GO:0003779),Cellular Component:intracellular (GO:0005622)	--	--	--	--	--	--	IPR002108 [Actin-depolymerising factor homology domain]
B1H253	Proz protein (Fragment)	Proz	0	7741.347168	8791.616211	0	8100.040039	6063.222656	11447.64258	33522.87109	8888.561523	7084.276855	5659.663086	34442.39844	26686.80469	21320.92578	12270.10547	22087.58594	8670.485352	7759.37207	0	69214.75	74713.02344	101732.6328	29537.13867	24007.69531	NA	NA	NA	NA	2.145655279	0.041399883	1.101418312	up	7.797837806	0.023274397	2.963074147	up	5	Molecular Function:serine-type endopeptidase activity (GO:0004252),Molecular Function:calcium ion binding (GO:0005509),Molecular Function:protein binding (GO:0005515),Cellular Component:extracellular region (GO:0005576),Biological Process:proteolysis (GO:0006508)	--	--	--	Secreted trypsin-like serine protease	O	Posttranslational modification, protein turnover, chaperones ;	IPR000294 [Gamma-carboxyglutamic acid-rich (GLA) domain] ; IPR000742[EGF-like domain] ; IPR001254[Serine proteases, trypsin domain]
B1H282	Collagen beta(1-O)galactosyltransferase 1	Colgalt1	16146.41406	27344.3418	37402.33594	31732.44336	38193.3125	30594.04492	33959.32813	219389.2188	117455.7031	71477.97656	33564.64844	182094.125	53700.24219	90962.60938	80821.17188	67573.20313	53645.72266	27657.37891	24408.63867	25774.34961	27475.57617	22719.76953	19629.98438	38987.27734	NA	NA	NA	NA	2.063581716	0.015630449	1.045150569	up	NA	NA	NA	NA	--	--	collagen beta-1,O-galactosyltransferase	2.4.1.50	ko00310 Lysine degradation ko00514 Other types of O-glycan biosynthesis	Glycosyltransferase involved in LPS biosynthesis, GR25 family	M	Cell wall/membrane/envelope biogenesis ;	IPR002654 [Glycosyl transferase, family 25]
B2GUX3	DNA replication licensing factor MCM5	Mcm5	0	0	0	0	0	0	0	56903.29688	36038.01172	23235.83594	0	84343.63281	43811.67969	72711.45313	306927.5625	36048.32031	19107.25195	1090490.25	0	0	185665.6563	0	0	35733.40234	NA	NA	NA	NA	Inf	0	Inf	up	NA	NA	NA	NA	3	Molecular Function:DNA binding (GO:0003677),Molecular Function:ATP binding (GO:0005524),Biological Process:DNA replication (GO:0006260)	DNA replication licensing factor MCM5	3.6.4.12	ko03030 DNA replication ko04110 Cell cycle	DNA replicative helicase MCM subunit Mcm2, Cdc46/Mcm family	L	Replication, recombination and repair ;	IPR001208 [MCM domain] ; IPR027925[MCM N-terminal domain] ; IPR033762[MCM OB domain]
B2GV62	Mitochondrial ribosomal protein L20	Mrpl20	21436.94336	19397.29492	17400.9043	22990.31445	2337.855957	20487.0918	18933.19922	16422.9043	17276.63477	9688.146484	0	0	0	0	0	0	0	0	35803.12891	0	31616.03125	24123.68555	0	0	NA	NA	NA	NA	#NAME?	0	#NAME?	down	NA	NA	NA	NA	5	Molecular Function:structural constituent of ribosome (GO:0003735),Cellular Component:intracellular (GO:0005622),Cellular Component:ribosome (GO:0005840),Biological Process:translation (GO:0006412),Molecular Function:rRNA binding (GO:0019843)	large subunit ribosomal protein L20	--	ko03010 Ribosome	Ribosomal protein L20	J	Translation, ribosomal structure and biogenesis ;	IPR005813 [Ribosomal protein L20]
B2GVB9	Fermitin family member 3	Fermt3	7178.15332	6246.741211	14804.33398	0	13169.36719	9366.741211	9281.836914	388281.25	187177.7656	79473.03125	0	315029.25	128047.3594	213672.7813	129768.8125	116918.0156	70995.96875	14118.07031	14453.53516	56016.04688	91359.29688	52630.86719	53168.05469	86569.09375	NA	NA	NA	NA	11.05611704	0.013159919	3.466772888	up	5.814283854	0.007333301	2.539601506	up	--	--	kindlin 3	--	ko04611 Platelet activation	--	--	--	IPR001849 [Pleckstrin homology domain] ; IPR019748[FERM central domain]
B2RYF8	Cnpy3 protein	Cnpy3	0	0	0	0	0	0	187366.5313	104652.7109	0	40975.21484	0	90122.58594	56948.41406	49120.54297	43420.40234	30820.23828	39638.98047	43748.09375	37772.86328	0	0	51452.04297	0	47380.23438	NA	NA	NA	NA	Inf	0	Inf	up	NA	NA	NA	NA	--	--	--	--	--	--	--	--	IPR021852 [Domain of unknown function DUF3456]
B2RYI2	Signal recognition particle subunit SRP68	Srp68	7018.779785	0	7986.07959	0	10459.66699	5609.594727	7666.972168	52652.46875	27013.69141	19952.00391	7011.841309	68471.71875	13084.07324	22223.99219	22818.59375	20475.30664	16456.71875	7471.636719	10138.37988	14343.61914	8337.295898	12681.31738	8405.080078	8398.730469	NA	NA	NA	NA	2.199693672	0.018528498	1.137302629	up	NA	NA	NA	NA	4	Molecular Function:signal recognition particle binding (GO:0005047),Biological Process:SRP-dependent cotranslational protein targeting to membrane (GO:0006614),Molecular Function:7S RNA binding (GO:0008312),Molecular Function:endoplasmic reticulum signal peptide binding (GO:0030942)	signal recognition particle subunit SRP68	--	ko03060 Protein export	--	--	--	IPR026258 [Signal recognition particle subunit SRP68]
B2RYM3	Inter-alpha trypsin inhibitor, heavy chain 1	Itih1	36239.8125	37349.19141	35531.57813	41968.66406	39887.33203	34235.75	49452.53516	214604.8281	70867.17188	56285.61328	31902.88281	136795.1406	89752.44531	97287.40625	82634.875	75584.375	60928.29688	46336.44531	48762.0625	178924.8281	154385.3906	308672.25	135376.75	151044.25	NA	NA	NA	NA	2.009320926	0.004151345	1.006708008	up	4.338863416	0.014828994	2.117317172	up	2	Molecular Function:serine-type endopeptidase inhibitor activity (GO:0004867),Biological Process:hyaluronan metabolic process (GO:0030212)	inter-alpha-trypsin inhibitor heavy chain H1	--	--	Secreted protein containing bacterial Ig-like domain and vWFA domain	R	General function prediction only ;	IPR002035 [von Willebrand factor, type A] ; IPR010600[Inter-alpha-trypsin inhibitor heavy chain, C-terminal] ; IPR013694[VIT domain]
B2RYN3	Eukaryotic translation elongation factor 1 epsilon 1	Eef1e1	71684.98438	113080.2969	82327.75	32117.07031	93883.20313	66772.21094	83820.40625	95390.48438	71468.41406	45235.48047	48473.48438	30273.26953	24165.04883	32266.51953	31199.97461	52927.9375	43019.79297	25205.50781	47247.65625	35888.62891	47989.79688	53852.57813	38543.52344	46687.43359	NA	NA	NA	NA	0.454012693	0.006099505	-1.139195462	down	NA	NA	NA	NA	--	--	eukaryotic translation elongation factor 1 epsilon-1	--	--	--	--	--	IPR004046 [Glutathione S-transferase, C-terminal]
B2RZ27	SH3 domain binding glutamic acid-rich protein-like 3	Sh3bgrl3	93775.99219	67486.25781	63095.79688	76619.95313	78419.28125	47040.08984	42111.21094	398909.6875	212031.1094	165680.4375	56296.76172	398970.625	200022.4219	301674.25	212058.7188	162508.2344	132682.6563	135699.4375	50265.04297	114698.3906	142991	113450.4219	130731.1875	133513.5	NA	NA	NA	NA	2.684205926	0.004849312	1.424495356	up	NA	NA	NA	NA	--	--	--	--	--	--	--	--	IPR006993 [SH3-binding, glutamic acid-rich protein]
B2RZ72	Actin-related protein 2/3 complex subunit 4	Arpc4	273947.8125	294868.3125	349882.0625	279236.0625	317139.9688	289715.9688	272283.7813	1932363.375	998564.75	642488.1875	251725.2813	1837817.375	596247.9375	920412.125	732421	589948.625	470487.3438	361812.25	334962.4688	353650.2813	445672.25	344107.5625	381501.9063	508630.7813	NA	NA	NA	NA	2.034213897	0.011228726	1.024471386	up	NA	NA	NA	NA	4	Cellular Component:Arp2/3 protein complex (GO:0005885),Cellular Component:actin cytoskeleton (GO:0015629),Biological Process:actin filament polymerization (GO:0030041),Biological Process:Arp2/3 complex-mediated actin nucleation (GO:0034314)	actin related protein 2/3 complex, subunit 4	--	ko04144 Endocytosis ko04666 Fc gamma R-mediated phagocytosis ko04810 Regulation of actin cytoskeleton ko05100 Bacterial invasion of epithelial cells ko05132 Salmonella infection	--	--	--	IPR008384 [Actin-related protein 2/3 complex subunit 4]
B4F786	CD2 antigen (Cytoplasmic tail) binding protein 2 (Predicted), isoform CRA_a	Cd2bp2	0	0	0	0	0	0	8755.990234	34460.96484	26023.68164	0	0	42628.94922	22001.43555	22795.73047	27377.41797	19145.28125	12977.39063	8054.310547	0	6901.69043	7768.387207	7614.560059	7868.650879	8322.510742	NA	NA	NA	NA	Inf	0	Inf	up	NA	NA	NA	NA	1	Molecular Function:protein binding (GO:0005515)	CD2 antigen cytoplasmic tail-binding protein 2	--	--	--	--	--	IPR003169 [GYF domain]
B4F7E8	Protein Niban 2	Niban2	9191.02832	6513.258789	45068.51953	12196.18555	41092.21094	38582.01953	11758.46094	113901.8281	69635.21094	52402.24609	14752.61328	93104.5	55488.91797	66328.5	58243.77734	48591.36328	49066.75	37322.95703	3900.434814	45520.73828	42027.54688	45257.86719	43497.10938	56915.33203	NA	NA	NA	NA	2.063912568	0.008841331	1.045381856	up	NA	NA	NA	NA	--	--	--	--	--	--	--	--	--
B5DEH7	Complement subcomponent C1r	C1r	9043.644531	7735.099121	8727.307617	0	7932.654297	8645.771484	10014.09082	84037.95313	32269.96094	17723.4375	5322.091797	72925.49219	20511.10938	31319.07227	21102.83984	19698.89063	15941.52344	9748.672852	6159.315918	21206.13086	19687.08984	55045.28516	19347.63477	18727.10742	NA	NA	NA	NA	2.342948372	0.011142042	1.228325164	up	NA	NA	NA	NA	2	Molecular Function:serine-type endopeptidase activity (GO:0004252),Biological Process:proteolysis (GO:0006508)	complement component 1, r subcomponent	3.4.21.41	ko04145 Phagosome ko04610 Complement and coagulation cascades ko05133 Pertussis ko05150 Staphylococcus aureus infection ko05322 Systemic lupus erythematosus	Secreted trypsin-like serine protease	O	Posttranslational modification, protein turnover, chaperones ;	IPR000436 [Sushi/SCR/CCP domain] ; IPR000859[CUB domain] ; IPR001254[Serine proteases, trypsin domain]
B5DEN5	Elongation factor 1-beta	Eef1b2	373450.3438	329353.5625	379108.5625	338961.9688	344885.4375	329735.2188	387998.7188	2052059.75	1118043.25	866634.75	305411.4688	2056237.5	871486.5	1117104.375	1045554.5	910976.9375	640439.25	438210.875	419115.1875	413315.4688	476721.75	354422.5625	416646.0625	575844.5625	NA	NA	NA	NA	2.397415509	0.005319891	1.261479972	up	NA	NA	NA	NA	2	Molecular Function:translation elongation factor activity (GO:0003746),Biological Process:translational elongation (GO:0006414)	elongation factor 1-beta	--	--	--	--	--	IPR014038 [Translation elongation factor EF1B, beta/delta subunit, guanine nucleotide exchange domain] ; IPR018940[Elongation factor 1 beta central acidic region, eukaryote]
B5DF79	Rnaset2 protein	Rnaset2	0	0	0	0	0	0	0	44652.85938	15758.03516	13400.17773	0	38840.28516	16524.91797	26940.14453	15007.29785	22395.76758	11021.5625	18314.77344	20632.88281	0	0	0	19901.84375	0	NA	NA	NA	NA	Inf	0	Inf	up	NA	NA	NA	NA	2	Molecular Function:RNA binding (GO:0003723),Molecular Function:ribonuclease T2 activity (GO:0033897)	ribonuclease T2	3.1.27.1	--	Ribonuclease I	J	Translation, ribosomal structure and biogenesis ;	IPR001568 [Ribonuclease T2-like]
B5DFG4	Heat shock 27kD protein family, member 7 (Cardiovascular)	Hspb7	154869.3281	174074.7344	175014.0469	161958.6094	164265.5469	177436.7188	200108.7813	110758.2031	209646.9375	350652.375	162574.4063	118475.3125	378452.5313	385757.5313	422781.5	442700.9375	333818.7813	269370.0313	283578.4063	292902.0938	481042.0313	343336.6875	332483.75	591944.0625	NA	NA	NA	NA	2.215997661	0.000443373	1.147956359	up	2.307704665	0.007030777	1.206458603	up	--	--	heat shock protein beta-7	--	--	--	--	--	IPR002068 [Alpha crystallin/Hsp20 domain]
B5DFI9	Protein-serine/threonine kinase	Pdk3	101725.3125	121978.625	118809.7031	130250.75	116591.5156	115393.2188	99453.32813	32684.5332	36818.98438	41342.90625	98607.48438	44296.25781	38414.09375	29136.39844	42545.59375	69761.48438	72141.3125	51857.04688	108100.7188	97919.39844	46337.36328	107807.875	101531.1094	41890.49219	NA	NA	NA	NA	0.431154746	8.54E-06	-1.213722336	down	NA	NA	NA	NA	--	--	pyruvate dehydrogenase kinase 2/3/4	2.7.11.2	--	Signal transduction histidine kinase regulating C4-dicarboxylate transport system	T	Signal transduction mechanisms ;	IPR003594 [Histidine kinase-like ATPase, C-terminal domain] ; IPR018955[Branched-chain alpha-ketoacid dehydrogenase kinase/Pyruvate dehydrogenase kinase, N-terminal]
B5DFK1	Coatomer subunit alpha	Copa	106506.2969	98322.375	116714.125	93395.57031	109774.4688	98379.77344	92737.75	724105.125	334096.0938	271476.9375	101883.7891	750040.1875	223512.7813	337764.1875	267342.625	250090.7344	172397.7344	130736.1875	86920.60938	110339.6094	129373.0469	113637.5547	119580.9375	135873.2969	NA	NA	NA	NA	2.21771889	0.007869039	1.149076506	up	NA	NA	NA	NA	6	Molecular Function:structural molecule activity (GO:0005198),Molecular Function:protein binding (GO:0005515),Biological Process:intracellular protein transport (GO:0006886),Biological Process:vesicle-mediated transport (GO:0016192),Cellular Component:membrane coat (GO:0030117),Cellular Component:COPI vesicle coat (GO:0030126)	coatomer subunit alpha	--	--	Predicted NTPase, NACHT family domain	T	Signal transduction mechanisms ;	IPR001680 [WD40 repeat] ; IPR006692[Coatomer, WD associated region] ; IPR010714[Coatomer, alpha subunit, C-terminal] ; IPR024977[Anaphase-promoting complex subunit 4, WD40 domain]
B6DYQ4	Glutathione transferase	Mgst1	38917.13281	41080.70703	49957.48828	40149.48438	39097.29297	50045.57813	33648.48047	233578.3125	178609.0156	47273.25	53336.31641	160020.6563	95931	132551.0313	99271.60938	96493.46875	89622.91406	39373.91406	58561.62891	80334.16406	102977.4531	154624.5	96297.82813	117805.8906	NA	NA	NA	NA	2.134036184	0.009754743	1.093584638	up	2.35528224	0.006839652	1.235899952	up	--	--	glutathione S-transferase	2.5.1.18	ko00480 Glutathione metabolism ko00980 Metabolism of xenobiotics by cytochrome P450 ko00982 Drug metabolism - cytochrome P450 ko01524 Platinum drug resistance ko05200 Pathways in cancer ko05204 Chemical carcinogenesis ko05225 Hepatocellular carcinoma ko05418 Fluid shear stress and atherosclerosis	--	--	--	IPR001129 [Membrane-associated, eicosanoid/glutathione metabolism (MAPEG) protein]
B6ID08	Metallothionein	Mt2A	8584.020508	4442.658203	25935.00586	5001.920898	13511.19727	12025.11035	11259.06348	85639.85156	35304.57813	27799.58398	11013.82129	125375.875	82746.33594	77807.3125	83709.03906	93234.79688	49299.66797	47497.86328	54366.5	45977.00391	53546.85547	88425.00781	52736.79297	22040.63477	NA	NA	NA	NA	6.24885696	3.08E-05	2.643592316	up	4.562491964	0.0037556	2.189822018	up	1	Molecular Function:metal ion binding (GO:0046872)	metallothionein 1/2	--	ko04978 Mineral absorption	--	--	--	IPR003019 [Metallothionein]
C0JPT7	Filamin A	Flna	248349.6094	218720.9375	318081.3438	306737.625	280546.3438	229010.0938	277745.75	4295646.5	1125592.75	837896	271360.625	4419544	803234.75	1173650.25	1012160.188	778199.6875	550440.8125	394654.0625	269385.7188	445741.25	529766	472416.3125	405837.375	520100	NA	NA	NA	NA	2.942553098	0.00646395	1.557068449	up	NA	NA	NA	NA	1	Molecular Function:protein binding (GO:0005515)	filamin	--	ko04010 MAPK signaling pathway ko04510 Focal adhesion ko05132 Salmonella infection ko05205 Proteoglycans in cancer	Autotransporter translocation and assembly factor TamB	U	Intracellular trafficking, secretion, and vesicular transport ;	IPR001715 [Calponin homology domain] ; IPR017868[Filamin/ABP280 repeat-like]
C7C5T2	ATP-dependent 6-phosphofructokinase	Pfkp	44702.83594	43619.62891	62378.46875	47165.78906	53067.39453	43763.27734	43068.13672	105424.0078	91205.85938	114012.1641	34520.82422	111579.8594	101949.1563	129297.8438	119792.6563	111145.4844	78912.82031	55884.12891	38664.1875	37381.38281	59372.03516	30752.33203	60173.23828	50358.71875	NA	NA	NA	NA	2.025746074	0.005438551	1.018453344	up	NA	NA	NA	NA	2	Molecular Function:6-phosphofructokinase activity (GO:0003872),Biological Process:glycolytic process (GO:0006096)	6-phosphofructokinase 1	2.7.1.11	ko00010 Glycolysis / Gluconeogenesis ko00030 Pentose phosphate pathway ko00051 Fructose and mannose metabolism ko00052 Galactose metabolism ko01100 Metabolic pathways ko01200 Carbon metabolism ko01230 Biosynthesis of amino acids ko03018 RNA degradation ko04152 AMPK signaling pathway ko05230 Central carbon metabolism in cancer	6-phosphofructokinase	G	Carbohydrate transport and metabolism ;	IPR000023 [Phosphofructokinase domain]
C9WPN6	Eukaryotic translation initiation factor 2 subunit 3, Y-linked	Eif2s3y	7128.996094	4953.449707	8594.009766	4632.239258	6773.637207	4799.314453	0	22418.61523	9106.15332	11498.96289	8334.094727	28862.45508	14561.06934	14969.33301	16009.51367	11773.72363	9901.360352	8060.876953	5724.567871	6239.715332	7766.452148	9819.667969	11167.86621	6081.193359	NA	NA	NA	NA	2.041011835	0.001268565	1.029284548	up	NA	NA	NA	NA	1	Molecular Function:GTP binding (GO:0005525)	translation initiation factor 2 subunit 3	--	ko03013 RNA transport	Translation initiation factor 2, gamma subunit (eIF-2gamma; GTPase)	J	Translation, ribosomal structure and biogenesis ;	IPR004161 [Translation elongation factor EFTu-like, domain 2] ; IPR015256[Translation initiation factor 2, gamma subunit, C-terminal]
D2XV59	GTP-binding protein 1	Gtpbp1	36096.33203	4752.521484	7786.19873	0	8048.575195	4830.040039	37996.98047	52460.5625	104621.7734	5128.193359	6145.991699	58458.76172	52517.42969	76581.42969	24508.35352	37245.85156	38744.9375	70177.10938	75779.79688	37523.10547	4750.995605	75096.35938	66522.23438	37536.15625	NA	NA	NA	NA	4.06109086	0.00630617	2.021867305	up	4.02632266	0.024101471	2.009462791	up	--	--	--	--	--	GTPase	R	General function prediction only ;	--
D3Z9E1	Elastin microfibril interfacer 1	Emilin1	81784.21094	74265	85734.25	79893.4375	90151.17188	94180.6875	82876.97656	696354.1875	214647.1719	203907.3906	83279.45313	726883.5625	202312.8125	284669.25	230199.0313	193781.0469	160008.1406	119465.2422	88249.51563	86685.875	66557.36719	91708.64844	90090.60156	88965.57813	NA	NA	NA	NA	2.352598656	0.004216349	1.234255223	up	NA	NA	NA	NA	--	--	--	--	--	--	--	--	IPR001073 [C1q domain] ; IPR008160[Collagen triple helix repeat]
D3Z9K4	Pleckstrin homology domain-containing O2	Plekho2	94460.8125	204364.0625	121443.7188	202091.2813	155362.1875	96424.51563	214481.75	123476.3281	88504.83594	49613.64063	64268.71484	128229.0781	55575.89844	67686.07031	65613.24219	66107.90625	78585.74219	78329.25	97338.03125	98285.80469	89752.3125	76615.65625	78127.51563	88367.375	NA	NA	NA	NA	0.471200277	0.012057903	-1.085587709	down	NA	NA	NA	NA	--	--	--	--	--	--	--	--	IPR001849 [Pleckstrin homology domain]
D3ZAI0	U2 snRNP-associated SURP domain-containing	U2surp	67215.77344	30208.83594	79688.67188	68180.125	69127.39063	64851.16016	85904.00781	378376.2813	217411.4688	107632.5859	31825.46289	311998	208564.2969	167320.4063	122425.1484	114859.3672	183335.1406	95520.79688	97678.09375	73333.48438	146345.375	129621.2891	122888.6953	198863.5469	NA	NA	NA	NA	2.351940711	0.001301237	1.233851692	up	2.026858222	0.006421446	1.019245176	up	3	Molecular Function:nucleic acid binding (GO:0003676),Molecular Function:RNA binding (GO:0003723),Biological Process:RNA processing (GO:0006396)	U2-associated protein SR140	--	ko03040 Spliceosome	RNA recognition motif (RRM) domain	J	Translation, ribosomal structure and biogenesis ;	IPR000061 [SWAP/Surp] ; IPR000504[RNA recognition motif domain] ; IPR013170[mRNA splicing factor Cwf21 domain]
D3ZB65	BRCA2 and CDKN1A-interacting protein	Bccip	0	4063.86084	2584.999023	0	0	3934.159912	4104.01416	20521.69922	8826.18457	8909.481445	0	19938.57422	11424.75586	14310.875	10338.87109	12760.89941	6929.90918	7257.535156	0	0	10639.875	7863.750977	6130.351074	8221.588867	NA	NA	NA	NA	2.977545495	0.006005544	1.574123552	up	2.328416176	0.010194697	1.219348946	up	--	--	protein BCP1	--	--	--	--	--	IPR025602 [BCP1 family]
D3ZCT7	Protein transport protein SEC23	Sec23b	2705.74292	0	5818.523926	0	5653.133789	3851.061279	2314.950195	39302.9375	20669.4043	15445.74414	3907.837646	35979.69922	17817.39648	25756.10742	20096.00586	17329.79688	12788.11133	5890.856445	0	13913.64063	16640.93945	12208.99707	8277.337891	11652.50293	NA	NA	NA	NA	3.685959638	0.006043771	1.882040273	up	2.781975224	0.00208446	1.476109572	up	4	Biological Process:intracellular protein transport (GO:0006886),Biological Process:ER to Golgi vesicle-mediated transport (GO:0006888),Molecular Function:zinc ion binding (GO:0008270),Cellular Component:COPII vesicle coat (GO:0030127)	protein transport protein SEC23	--	ko04141 Protein processing in endoplasmic reticulum	--	--	--	IPR006895 [Zinc finger, Sec23/Sec24-type] ; IPR006896[Sec23/Sec24, trunk domain] ; IPR006900[Sec23/Sec24, helical domain] ; IPR007123[Gelsolin-like domain] ; IPR012990[Sec23/Sec24 beta-sandwich]
D3ZDZ1	Amyloid beta (A4) protein-binding, family B, member 1 interacting protein	Apbb1ip	6772.647949	7738.28125	11901.13867	6079.907227	0	10252.41797	13727.66797	95018.97656	56910.25781	23931.69727	7876.035156	69319.38281	25648.4707	41151.65625	29519.16016	29516.73828	24594.6875	15570.6582	12611.14746	22679.20703	22345.85742	20674.79297	15890.8584	21443.875	NA	NA	NA	NA	3.236318637	0.001754636	1.694353658	up	2.254598595	0.000625536	1.172870602	up	1	Biological Process:signal transduction (GO:0007165)	amyloid beta A4 precursor protein-binding family B member 1-interacting protein	--	ko04015 Rap1 signaling pathway ko04611 Platelet activation	--	--	--	IPR000159 [Ras-associating (RA) domain] ; IPR001849[Pleckstrin homology domain]
D3ZF12	Signal peptidase complex subunit 3	Spcs3	26044.625	16250.68848	15007.41211	13183.69043	18715.29492	16507.63477	19003.08008	98622.53906	54946.49219	32038.08203	20890.28516	101130.2188	39443.41016	56226.44141	39607.19531	37575.26563	25309.16211	18170.28711	17055.19336	23289.39844	33397.15234	21847.37109	18442.47461	28058.22266	NA	NA	NA	NA	2.046477161	0.017020096	1.033142566	up	NA	NA	NA	NA	4	Cellular Component:signal peptidase complex (GO:0005787),Biological Process:signal peptide processing (GO:0006465),Molecular Function:peptidase activity (GO:0008233),Cellular Component:integral component of membrane (GO:0016021)	signal peptidase complex subunit 3	3.4.-.-	ko03060 Protein export	--	--	--	IPR007653 [Signal peptidase complex subunit 3]
D3ZGF1	CD44 antigen	Cd44	0	11473.28613	22529.28906	8897.760742	25121.4707	13591.51367	21885.48633	134626.7969	99730.21094	43011.55469	11493.23145	82643.6875	104622.2656	103403.6875	97117.875	61798.43359	55288.70703	31043.25	19859.73047	55529.57813	118726.4531	61775.07422	59143.20703	94734.82813	NA	NA	NA	NA	4.628270412	0.004312573	2.210473158	up	4.184048118	0.012846196	2.064899443	up	2	Molecular Function:hyaluronic acid binding (GO:0005540),Biological Process:cell adhesion (GO:0007155)	CD44 antigen	--	ko04512 ECM-receptor interaction ko04640 Hematopoietic cell lineage ko05169 Epstein-Barr virus infection ko05205 Proteoglycans in cancer ko05206 MicroRNAs in cancer	--	--	--	IPR000538 [Link domain]
D3ZH41	Cytoskeleton-associated protein 4	Ckap4	83447.70313	88101.95313	100375.8906	76526.98438	86556.25781	84678.46094	106825.5938	1255864.25	481278.9375	416983.8438	71279.44531	1102384.625	216058.6563	381677.8438	299649.7813	242742.8438	187772.1875	147357.2188	96370.70313	90728.83594	84188.75781	117041.1719	96893.41406	97868.95313	NA	NA	NA	NA	2.838742977	0.005484442	1.505252232	up	NA	NA	NA	NA	--	--	cytoskeleton-associated protein 4	--	ko04141 Protein processing in endoplasmic reticulum	--	--	--	--
D3ZIE9	Delta-1-pyrroline-5-carboxylate synthase	Aldh18a1	11533.79688	9837.786133	18698.15039	21942.48242	20479.42969	11649.22852	28740.78125	195257.75	89683.20313	64404.90625	13407.96582	253327.3125	68682.54688	107349.8203	80144.76563	79276.80469	31643.96094	35539.78906	11137.72949	17510.48633	40454.13281	18681.85742	130783.2734	27619.00195	NA	NA	NA	NA	4.276969931	0.006820955	2.096589065	up	NA	NA	NA	NA	3	Biological Process:metabolic process (GO:0008152),Molecular Function:oxidoreductase activity (GO:0016491),Biological Process:oxidation-reduction process (GO:0055114)	--	--	ko00330 Arginine and proline metabolism ko01100 Metabolic pathways ko01230 Biosynthesis of amino acids	Gamma-glutamyl phosphate reductase	E	Amino acid transport and metabolism ;	IPR001048 [Aspartate/glutamate/uridylate kinase] ; IPR015590[Aldehyde dehydrogenase domain]
D3ZKU5	Uncharacterized protein		384242.7188	339267.4375	379535.75	349216.75	400237.625	329571.6563	425378.5938	1468696	777795.125	620990.9375	352889.625	1422069.875	780452.125	995979.875	804316.8125	749771.75	628154	470249.6875	481298.9063	465093.875	499924.0938	460415.625	497280.625	563927	NA	NA	NA	NA	2.029687552	0.003221901	1.021257658	up	NA	NA	NA	NA	3	Molecular Function:structural constituent of ribosome (GO:0003735),Cellular Component:ribosome (GO:0005840),Biological Process:translation (GO:0006412)	large subunit ribosomal protein L31e	--	ko03010 Ribosome	Ribosomal protein L31E	J	Translation, ribosomal structure and biogenesis ;	IPR000054 [Ribosomal protein L31e]
D3ZKU7	Biogenesis of lysosome-related organelles complex 1 subunit 1	Bloc1s1	0	0	0	0	0	0	6567.854004	18666.72656	13501.96484	8902.875	0	15634.65625	8199.982422	10927.06055	7627.6875	7509.980469	7419.558105	6147.351563	0	6756.958008	0	0	0	0	NA	NA	NA	NA	Inf	0	Inf	up	NA	NA	NA	NA	1	Cellular Component:BLOC-1 complex (GO:0031083)	biogenesis of lysosome-related organelles complex 1 subunit 1	--	--	--	--	--	IPR009395 [Biogenesis of lysosome-related organelles complex 1 subunit 1]
D3ZMI8	60S ribosomal protein L21		130458.8906	95251.28125	130500.5703	120564.25	130877.1719	65759.71094	128421.7813	562868.5625	310549.9063	204336.8281	102450.2891	539137.0625	270385.3125	306651.4375	290146.6875	270499.5938	218559.7188	162820.7656	141847.6875	191622.3438	148707.6719	173991.3438	155383.4688	190816.2813	NA	NA	NA	NA	2.255771797	0.000172994	1.173621126	up	NA	NA	NA	NA	4	Molecular Function:structural constituent of ribosome (GO:0003735),Cellular Component:intracellular (GO:0005622),Cellular Component:ribosome (GO:0005840),Biological Process:translation (GO:0006412)	large subunit ribosomal protein L21e	--	ko03010 Ribosome	Ribosomal protein L21E	J	Translation, ribosomal structure and biogenesis ;	IPR001147 [Ribosomal protein L21e]
D3ZMU3	Sister chromatid cohesion protein PDS5 homolog B	Pds5b	5710.76123	0	0	0	7810.181152	8264.004883	8216.498047	55828.6875	28949.47656	13077.08301	5657.975586	49940.03906	16133.12988	25354.04492	22869.86523	20617.31836	16443.21875	7803.321289	13639.32422	0	35975.46875	41943.58203	20765.11523	28154.50977	NA	NA	NA	NA	2.506797402	0.022673961	1.325845403	up	3.869038514	0.01408938	1.95197509	up	--	--	sister chromatid cohesion protein PDS5	--	--	--	--	--	--
D3ZQ25	Fibulin-1	Fbln1	29067.06445	23549.18945	35207.35938	41088.65234	39085.21484	29222.19141	24736.10742	539350.25	161878.1719	139903.0781	27076.91211	478964.9063	94187.54688	106564.0469	100375.4531	76419.22656	46264.57422	58291.40625	46631.625	51053.70313	57350.74219	69045.82031	36791.25781	51679.07031	NA	NA	NA	NA	2.444493743	0.004009394	1.289535713	up	NA	NA	NA	NA	1	Molecular Function:calcium ion binding (GO:0005509)	fibulin 1/2	--	--	--	--	--	IPR001881 [EGF-like calcium-binding domain] ; IPR026823[Complement Clr-like EGF domain]
D3ZQI1	Glutathione peroxidase	Gpx7	11686.44727	20333.58008	19189.10938	0	31715.17188	16934.4375	21038.74219	403939.3125	170974	139831.0625	25054.09961	402427.4688	88460.8125	111209.7188	114671.0313	80905.79688	54061.05859	44376.4375	33480.37109	18675.01758	16205.46875	40144.84375	19722.68359	27972.74023	NA	NA	NA	NA	4.119859925	0.002503822	2.042595287	up	NA	NA	NA	NA	3	Molecular Function:glutathione peroxidase activity (GO:0004602),Biological Process:response to oxidative stress (GO:0006979),Biological Process:oxidation-reduction process (GO:0055114)	glutathione peroxidase	1.11.1.9	ko00480 Glutathione metabolism ko00590 Arachidonic acid metabolism ko04918 Thyroid hormone synthesis	Glutathione peroxidase, house-cleaning role in reducing lipid peroxides	VI	Defense mechanisms ; Lipid transport and metabolism ;	IPR000889 [Glutathione peroxidase]
D3ZRE7	SWAP complex protein (Predicted), isoform CRA_b	Swap70	18154.11914	16158.70996	21130.35352	21202.36523	21898.49609	20043.04102	22105.51563	104382.7188	52817.27734	43761.04688	22111.33008	96666.53125	40419.46094	56383.82031	43639.98828	37585.79688	36380.6875	27552.81445	23360.32422	20352.9375	27088.24609	17908.5332	21077.26563	30818.22656	NA	NA	NA	NA	2.040378752	0.002709338	1.028836982	up	NA	NA	NA	NA	--	--	switch-associated protein 70	--	--	--	--	--	IPR001849 [Pleckstrin homology domain]
D3ZTP0	10-formyltetrahydrofolate dehydrogenase	Aldh1l2	1413101.625	1312560.5	455307.875	0	921516.4375	1462806.125	771218.375	322399.0313	446771.8125	411952.6875	1541332.5	381538.75	245227.9219	312405.5938	326711.25	314626.75	482820.1875	424464.3125	4227.604492	754194.3125	0	6439.974121	544263.3125	1420014.375	NA	NA	NA	NA	0.315385638	0.014836179	-1.66481113	down	NA	NA	NA	NA	4	Biological Process:metabolic process (GO:0008152),Biological Process:biosynthetic process (GO:0009058),Molecular Function:oxidoreductase activity (GO:0016491),Biological Process:oxidation-reduction process (GO:0055114)	formyltetrahydrofolate dehydrogenase	1.5.1.6	ko00670 One carbon pool by folate	Acyl-CoA reductase or other NAD-dependent aldehyde dehydrogenase	C	Energy production and conversion ;	IPR002376 [Formyl transferase, N-terminal] ; IPR005793[Formyl transferase, C-terminal] ; IPR009081[Phosphopantetheine binding ACP domain] ; IPR015590[Aldehyde dehydrogenase domain]
D3ZUP5	BRICK1 subunit of SCAR/WAVE actin nucleating complex	Brk1	13800.17285	12442.75	13754.69141	11252.2959	15868.89746	13913.10547	15555.10742	99857.0625	38676.10156	27907.42969	14316.98145	98347.78125	34158.32422	51102.01563	42907.44531	38679.72656	18929.875	21488.74219	18955.08008	13838.47656	25005.73047	16521.77148	18940.57813	26868.63086	NA	NA	NA	NA	2.55783334	0.008717634	1.354922266	up	NA	NA	NA	NA	--	--	chromosome 3 open reading frame 10	--	ko04810 Regulation of actin cytoskeleton	--	--	--	--
D3ZUU6	C-type lectin domain family 3, member B	Clec3b	52063.97656	50335.69531	59494.26563	44442.29688	58662.34375	68310.39063	57563.5625	619435.125	148790.3438	130088.6016	47952.98828	575340.625	112390.8359	241670.4844	143178.2031	134462.9844	78308.10938	109610.6328	38710.07031	47439.60938	51150.72656	70303.47656	52851.21094	60231.00781	NA	NA	NA	NA	2.459043491	0.016217675	1.298097251	up	NA	NA	NA	NA	--	--	C-type lectin domain family 3 member B	--	--	Spore coat protein CotH	M	Cell wall/membrane/envelope biogenesis ;	IPR001304 [C-type lectin-like]
D3ZVW3	Zinc finger CCCH-type-containing 4	Zc3h4	0	2446.503662	1437.060059	0	0	2165.157471	0	17480.86133	0	8722.436523	0	5696.763672	7239.344727	8966.177734	6611.124023	4945.906738	8007.181152	0	6573.105957	0	0	16039.4707	0	10899.43359	NA	NA	NA	NA	3.54816166	0.001481695	1.827071743	up	NA	NA	NA	NA	1	Molecular Function:metal ion binding (GO:0046872)	--	--	--	--	--	--	IPR000571 [Zinc finger, CCCH-type]
D3ZZ38	Sorting nexin	Snx18	12008.89258	13989.46875	15155.96973	22871.64648	9171.112305	29966.62305	19590.62891	123355.0547	37988.56641	36891.91406	12020.66211	106207.1797	36479.86328	50839.9375	39820.47656	34036.45313	23266.50781	31090.01563	16600.68945	22477.41211	28732.98438	33996.20703	33338.21484	25104.09375	NA	NA	NA	NA	2.089235138	0.003448251	1.062974873	up	NA	NA	NA	NA	2	Molecular Function:protein binding (GO:0005515),Molecular Function:phosphatidylinositol binding (GO:0035091)	sorting nexin-9/18/33	--	--	--	--	--	IPR001452 [SH3 domain] ; IPR001683[Phox homologous domain] ; IPR019497[Sorting nexin protein, WASP-binding domain]
D3ZZA8	SEC24 homolog A, COPII coat complex component	Sec24a	6658.95459	4685.771973	7573.723145	5954.286133	6271.934082	6597.352051	3970.721924	82140.39844	22506.35156	20403.01563	5675.250488	57987.07813	19633.58398	26984.40625	23874.02148	17263.45508	13933.54492	8302.962891	8085.293945	8342.182617	10729.54297	11180.14746	8354.744141	9032.956055	NA	NA	NA	NA	2.914310598	0.006913307	1.543154643	up	NA	NA	NA	NA	4	Biological Process:intracellular protein transport (GO:0006886),Biological Process:ER to Golgi vesicle-mediated transport (GO:0006888),Molecular Function:zinc ion binding (GO:0008270),Cellular Component:COPII vesicle coat (GO:0030127)	protein transport protein SEC24	--	ko04141 Protein processing in endoplasmic reticulum	--	--	--	IPR006895 [Zinc finger, Sec23/Sec24-type] ; IPR006896[Sec23/Sec24, trunk domain] ; IPR006900[Sec23/Sec24, helical domain] ; IPR007123[Gelsolin-like domain] ; IPR012990[Sec23/Sec24 beta-sandwich]
D3ZZC1	RCG43947	Txndc5	75593.98438	67417.32813	80582.74219	60046.23828	78551.5625	77314.22656	82797.875	569599.9375	245352	214448.9219	66707.16406	406258.125	167606.0313	241046.9219	208197	172278.8906	127251.1953	101669.9766	58445.59766	64128.08203	77999.5	73558.80469	78343.27344	76618.42969	NA	NA	NA	NA	2.316350233	0.005321296	1.211853406	up	NA	NA	NA	NA	1	Biological Process:cell redox homeostasis (GO:0045454)	thioredoxin domain-containing protein 5	--	ko04141 Protein processing in endoplasmic reticulum	Negative regulator of GroEL, contains thioredoxin-like and TPR-like domains	O	Posttranslational modification, protein turnover, chaperones ;	IPR013766 [Thioredoxin domain]
D4A022	GTPase-activating protein and VPS9 domains 1	Gapvd1	9782.176758	20255.14453	41940.41406	0	0	0	0	74080.63281	48831.74609	17519.36719	10027.12305	79248.9375	47281.78516	57111.70703	50993.66016	41390.88672	59721.71094	45588.83203	41269.30078	36039.54297	13372.94922	13264.85156	19235.15625	41111.07422	NA	NA	NA	NA	2.098486293	0.009712775	1.06934904	up	NA	NA	NA	NA	1	Biological Process:regulation of GTPase activity (GO:0043087)	--	--	--	--	--	--	IPR001936 [Ras GTPase-activating protein] ; IPR003123[VPS9 domain]
D4A1U8	Similar to RIKEN cDNA 5830475I06	RGD1311744	36399.78516	25212.23438	47492.09766	28223.38281	44215.95313	38434.70703	33889.42578	225200.2344	154256.0625	83697.03125	31518.68945	112846.0313	65405.72266	114860.5469	102899.1641	102216.7031	70997.125	53874.30469	29473.25977	25801.75	36433.43359	29395.13867	29504.7832	62842.4375	NA	NA	NA	NA	2.319564661	0.003668728	1.213854064	up	NA	NA	NA	NA	--	--	--	--	--	Secreted protein containing bacterial Ig-like domain and vWFA domain	R	General function prediction only ;	IPR002035 [von Willebrand factor, type A] ; IPR013694[VIT domain]
D4A1Z2	KOW domain-containing protein		274664.9688	217865.9219	257797.1719	230511.5625	234354.2813	210326.9375	287822.0938	1001476.875	531811.1875	413539.2188	263617.4375	1007556.813	469336.9688	596856	583736.1875	486813.9688	419137.625	324066.8438	280396.6875	45875.26563	305597.7188	292813.9063	324994.9688	432085.0313	NA	NA	NA	NA	2.020277435	0.001725555	1.014553425	up	NA	NA	NA	NA	3	Molecular Function:structural constituent of ribosome (GO:0003735),Biological Process:translation (GO:0006412),Cellular Component:large ribosomal subunit (GO:0015934)	large subunit ribosomal protein L26e	--	ko03010 Ribosome	Ribosomal protein L24	J	Translation, ribosomal structure and biogenesis ;	IPR005756 [Ribosomal protein L26/L24P, eukaryotic/archaeal] ; IPR005824[KOW]
D4A2D7	Importin 4	Ipo4	4672.986328	6603.217285	0	8242.392578	11095.41113	6849.681152	6571.396973	60333.47656	24704.30664	21411.19922	0	53859.17969	28710.86914	35335.89063	34199.55078	30900.82617	15310.21289	9020.814453	12485.67773	15527.06055	14910.94043	10107.79883	12082.06934	20339.77539	NA	NA	NA	NA	3.413931603	0.008510791	1.771434155	up	NA	NA	NA	NA	3	Molecular Function:protein binding (GO:0005515),Biological Process:intracellular protein transport (GO:0006886),Molecular Function:Ran GTPase binding (GO:0008536)	importin-4	--	--	--	--	--	IPR000357 [HEAT repeat] ; IPR001494[Importin-beta, N-terminal domain]
D4A478	Nucleoside-triphosphatase, cancer-related	Ntpcr	1858605	2360716.5	2345755.5	2801720.75	1967269.125	2112622.5	1991150.75	761549.375	1148975.375	1328850.625	2568581	99548.09375	116857.8984	961555.9375	1213750	486984.1875	1838803.25	176012.9844	166453.5625	139840.8906	187932.2969	164595.9531	204110	108404.6094	NA	NA	NA	NA	0.356516323	0.000823998	-1.487959962	down	0.072236168	2.11E-05	-3.791134828	down	--	--	nucleoside-triphosphatase	3.6.1.15	ko00230 Purine metabolism ko00730 Thiamine metabolism ko01100 Metabolic pathways	Nucleoside-triphosphatase THEP1	F	Nucleotide transport and metabolism ;	IPR004948 [Nucleoside-triphosphatase, THEP1 type]
D4A4J0	FACT complex subunit	Supt16h	3117.840332	4126.827148	0	0	6131.019531	0	0	62844.24219	31612.03516	13781.07324	0	64067.88281	18446.78711	36192.23047	20880.36328	27182.60547	9782.164063	7574.242188	0	7285.298828	10054.01758	5599.466797	7345.118652	15242.00293	NA	NA	NA	NA	4.487933684	0.015621942	2.166051358	up	NA	NA	NA	NA	--	--	--	--	--	Xaa-Pro aminopeptidase	E	Amino acid transport and metabolism ;	IPR000994 [Peptidase M24] ; IPR013719[Domain of unknown function DUF1747] ; IPR013953[FACT complex subunit Spt16p/Cdc68p] ; IPR029148[FACT complex subunit Spt16, N-terminal lobe domain]
D4A746	GDP-mannose pyrophosphorylase B	Gmppb	10916.53613	14173.27637	14648.01367	13386.55371	12331.12793	11621.71973	13284.94629	58879.11328	28812.64844	26529.64844	17486.76367	64202.01953	25728.66211	35976	29351.67383	29562.9082	20459.30859	20686.26563	17809.5	16531.19727	32793.51172	27615.86719	12139.81543	22981.29492	NA	NA	NA	NA	2.098736858	0.001666216	1.069521291	up	NA	NA	NA	NA	2	Biological Process:biosynthetic process (GO:0009058),Molecular Function:nucleotidyltransferase activity (GO:0016779)	mannose-1-phosphate guanylyltransferase	2.7.7.13	ko00051 Fructose and mannose metabolism ko00520 Amino sugar and nucleotide sugar metabolism ko01100 Metabolic pathways	NDP-sugar pyrophosphorylase, includes eIF-2Bgamma, eIF-2Bepsilon, and LPS biosynthesis proteins	JM	Translation, ribosomal structure and biogenesis ; Cell wall/membrane/envelope biogenesis ;	IPR001451 [Hexapeptide repeat] ; IPR005835[Nucleotidyl transferase domain]
D4A7U1	Zyxin	Zyx	74630.39063	68610.75	67717.78125	64335.625	65193.15625	69518.83594	80217.07813	328011.0313	146427.3125	156404.9688	69713.57813	362096.5313	121360.4531	173118.3281	161394.2188	167519.6875	122045.4375	93589.98438	72539.98438	77713.42969	97567.29688	60403.09375	80739.04688	95651.88281	NA	NA	NA	NA	2.046377385	0.002652117	1.033072226	up	NA	NA	NA	NA	1	Molecular Function:zinc ion binding (GO:0008270)	zyxin	--	ko04510 Focal adhesion	--	--	--	IPR001781 [Zinc finger, LIM-type]
D4A8A0	Aspartate carbamoyltransferase	Cad	23795.91602	23414.31836	26115.9375	19395.41992	22990.09766	15145.84766	23567.4082	144128.7969	69986.46094	49588.81641	19991.81836	146669.4219	56255.05859	75803.95313	69408.01563	68400.92969	35210.76953	30128.54688	22906.84961	25216.76172	34199.03906	31353.55078	27332.50781	31639.875	NA	NA	NA	NA	2.561619918	0.006593127	1.357056431	up	NA	NA	NA	NA	5	Molecular Function:ATP binding (GO:0005524),Biological Process:cellular amino acid metabolic process (GO:0006520),Molecular Function:amino acid binding (GO:0016597),Molecular Function:carboxyl- or carbamoyltransferase activity (GO:0016743),Molecular Function:hydrolase activity (GO:0016787)	--	--	ko00240 Pyrimidine metabolism ko00250 Alanine, aspartate and glutamate metabolism ko01100 Metabolic pathways	Carbamoylphosphate synthase small subunit	EF	Amino acid transport and metabolism ; Nucleotide transport and metabolism ;	IPR002474 [Carbamoyl-phosphate synthase, small subunit N-terminal domain] ; IPR005479[Carbamoyl-phosphate synthetase large subunit-like, ATP-binding domain] ; IPR005480[Carbamoyl-phosphate synthetase, large subunit oligomerisation domain] ; IPR006131[Aspartate/ornithine carbamoyltransferase, Asp/Orn-binding domain] ; IPR006132[Aspartate/ornithine carbamoyltransferase, carbamoyl-P binding] ; IPR00…
D4A8G5	Transforming growth factor-beta-induced protein ig-h3	Tgfbi	94339.89063	94349.24219	116811.2891	98969.66406	109679.3438	61899.80469	89351.78125	1067191	374333.2813	210459.625	87968.16406	872813.5625	232890.1719	307368.5	266890.9063	220177.4063	203494.2969	142841.875	112769.4453	129555.5469	152571.625	177854.7969	149811.1094	211454.7656	NA	NA	NA	NA	2.384628039	0.001417562	1.253764248	up	NA	NA	NA	NA	--	--	transforming growth factor-beta-induced protein	--	--	Uncaracterized surface protein containing fasciclin (FAS1) repeats	R	General function prediction only ;	IPR000782 [FAS1 domain]
D4A900	Filamin A-interacting protein 1-like	Filip1l	3288.592773	0	3246.241943	0	2620.021729	0	2423.202148	23411.97461	11618.43164	13008.16016	2643.094238	40170.55859	13196.36621	13925.07617	12112.43164	10649.91309	7733.672363	5006.61377	0	3848.379395	5382.817383	0	0	3992.410645	NA	NA	NA	NA	3.420265168	0.003071979	1.77410818	up	NA	NA	NA	NA	--	--	--	--	--	--	--	--	IPR019131 [Cortactin-binding protein-2, N-terminal]
D4ABA5	RCG35999, isoform CRA_a	Smtn	51612.92969	29982.27148	50788.39063	60227.24609	49628.16406	52968.65234	49685.23828	29315.52539	13950.85059	25576.09961	59091.78125	33033.45313	14162.11816	9034.551758	15091.23242	20105.26563	29157.42773	33077.96875	43839.46094	29091.41211	22560.36719	26176.79688	29455.26172	21896.93945	NA	NA	NA	NA	0.408622753	0.000413662	-1.291158556	down	NA	NA	NA	NA	1	Molecular Function:protein binding (GO:0005515)	--	--	--	--	--	--	IPR001715 [Calponin homology domain] ; IPR022189[Smoothelin]
D4ABA9	Xin actin-binding repeat-containing 1	Xirp1	68086.00781	68909.08594	67798	55201.37109	61483.51953	68119.88281	84347.25	55458.17578	111030.3984	178201.7813	57386.6875	64904.94531	248234.4531	246748.5156	239188.875	227605.0625	156791.2031	95698.69531	104210.2813	199208.5938	342724.125	252596.4063	224320.4688	312632.9375	NA	NA	NA	NA	3.116718306	0.002883803	1.640027768	up	3.685063327	0.004013045	1.881689412	up	3	Molecular Function:actin binding (GO:0003779),Biological Process:actin cytoskeleton organization (GO:0030036),Cellular Component:cell junction (GO:0030054)	--	--	--	--	--	--	IPR012510 [Actin-binding, Xin repeat]
D4ABM3	Dishevelled associated activator of morphogenesis 1 (Predicted)	Daam1	0	392486.3125	0	327219.2813	110848.2656	250060.3594	462720.9063	50696.20313	94111.92969	52909.04688	204096.1875	55831.89844	52394.12891	53397.25391	38381.92969	25520.54102	0	100125.6875	0	35866.67188	68190.08594	0	29979.4375	24434.32031	NA	NA	NA	NA	0.199752723	0.03472047	-2.323712924	down	0.146648557	0.030145661	-2.769565222	down	4	Molecular Function:actin binding (GO:0003779),Biological Process:cellular component organization (GO:0016043),Molecular Function:Rho GTPase binding (GO:0017048),Biological Process:actin cytoskeleton organization (GO:0030036)	dishevelled associated activator of morphogenesis	--	ko04310 Wnt signaling pathway	--	--	--	IPR010472 [Formin, FH3 domain] ; IPR010473[Formin, GTPase-binding domain] ; IPR015425[Formin, FH2 domain]
D4ABT9	Sarcospan	Sspn	200876.0938	209067.3281	485387.75	470641.2188	428089.6563	204371.4063	397311.4688	224554.5313	270843.5	140851.1406	223229.2969	273894.5313	161952.0625	136702.0781	156174.7813	140231.6563	188823	191263.5938	438266	446021.25	165912.625	219618.1406	454359	346368.375	NA	NA	NA	NA	0.487955789	0.031513369	-1.035177657	down	NA	NA	NA	NA	1	Cellular Component:integral component of membrane (GO:0016021)	sarcospan	--	--	--	--	--	IPR007237 [CD20-like family]
D4AC70	Collagen type VIII alpha 1 chain	Col8a1	6206.564941	0	4715.057617	3812.340576	7263.924805	3449.076416	5939.925293	122435.625	23753.83203	48847.76563	0	54273.76953	15354.19336	18301.45117	15252.46973	15178.30664	4401.253418	9235.957031	0	2587.349609	4797.898926	1603.467651	2927.403564	6541.39209	NA	NA	NA	NA	2.545281704	0.011574906	1.347825338	up	NA	NA	NA	NA	--	--	--	--	--	Autotransporter adhesin	UW	Intracellular trafficking, secretion, and vesicular transport ; Extracellular structures ;	IPR001073 [C1q domain] ; IPR008160[Collagen triple helix repeat]
D4AD37	Golgi-resident adenosine 3,5-bisphosphate 3-phosphatase	Bpnt2	3501.830322	7855.516602	10266.2793	7464.614258	4455.957031	4530.098145	0	50719.46875	21731.02344	14691.9082	9350.601563	42951.625	15272.16797	24123.08398	20454.45117	21362.68359	13308.04883	11895.22754	9234.193359	16087.69336	17964.76758	9285.050781	5036.958984	10726.44043	NA	NA	NA	NA	2.794947648	0.000528509	1.48282126	up	NA	NA	NA	NA	1	Biological Process:phosphatidylinositol phosphorylation (GO:0046854)	--	--	ko00562 Inositol phosphate metabolism ko00920 Sulfur metabolism ko01100 Metabolic pathways ko04070 Phosphatidylinositol signaling system	3'-Phosphoadenosine 5'-phosphosulfate (PAPS) 3'-phosphatase	P	Inorganic ion transport and metabolism ;	IPR000760 [Inositol monophosphatase-like]
D4AEG2	Ras-related protein Rab	Rab32	0	0	0	0	0	0	0	50690.71875	28431.05078	26175.23633	0	58785.42188	17941.69727	28214.54297	23222.28125	4466.230469	16316.50586	21400.93945	0	0	23003.62109	0	2672.104736	0	NA	NA	NA	NA	Inf	0	Inf	up	NA	NA	NA	NA	2	Molecular Function:GTP binding (GO:0005525),Biological Process:small GTPase mediated signal transduction (GO:0007264)	Ras-related protein Rab-32	--	--	GTPase SAR1 family domain	R	General function prediction only ;	IPR001806 [Small GTPase superfamily]
D4AEP0	Adenylosuccinate synthetase isozyme 2	Adss	25298.59375	25179.16016	28786.05859	22698.76563	32997.31641	21385.08984	27483.86523	304726.5625	116310.625	86147.17969	26268.25586	269369.7813	105169.8359	168131.4844	144517.9688	127772.2734	71219.85938	51454.58594	34022.85156	52882.02734	77675.0625	47378.69141	49534.69141	66776.5	NA	NA	NA	NA	4.274304101	0.005132334	2.095689554	up	2.099650497	0.005066385	1.0701492	up	3	Molecular Function:adenylosuccinate synthase activity (GO:0004019),Molecular Function:GTP binding (GO:0005525),Biological Process:purine nucleotide biosynthetic process (GO:0006164)	adenylosuccinate synthase	6.3.4.4	ko00230 Purine metabolism ko00250 Alanine, aspartate and glutamate metabolism ko01100 Metabolic pathways	Adenylosuccinate synthase	F	Nucleotide transport and metabolism ;	IPR001114 [Adenylosuccinate synthetase]
E9PSU5	Uncharacterized protein		11910.62207	21453.4043	17656.29688	0	18367.37891	14048.91113	0	100729.1641	60040.71875	35905.20313	11402.68262	115256.0781	44142.69531	60706.30078	40951.14453	35383.36328	0	12867.05566	0	0	16124.96094	19958.20117	12711.51074	0	NA	NA	NA	NA	2.325724307	0.04436947	1.217680089	up	NA	NA	NA	NA	1	Molecular Function:nucleic acid binding (GO:0003676)	heterogeneous nuclear ribonucleoprotein A1/A3	--	ko03040 Spliceosome	RNA recognition motif (RRM) domain	J	Translation, ribosomal structure and biogenesis ;	IPR000504 [RNA recognition motif domain]
E9PT66	Splicing factor 3b, subunit 3	Sf3b3	28904.57227	25581.24414	25761.72852	18843.38086	26619.98438	26601.86328	30103.39453	109492.2656	56773.41406	42669.70313	27645.96094	111518.1563	43848.65625	79631.55469	61285.75781	52284.66016	44024.44922	33103.16406	38748.74219	38401.62891	43387.26953	39960.49219	28710.40039	46357.59375	NA	NA	NA	NA	2.062717624	0.009118572	1.044546337	up	NA	NA	NA	NA	2	Molecular Function:nucleic acid binding (GO:0003676),Cellular Component:nucleus (GO:0005634)	splicing factor 3B subunit 3	--	ko03040 Spliceosome	--	--	--	IPR004871 [Cleavage/polyadenylation specificity factor, A subunit, C-terminal]
E9PU01	DNA helicase	Chd4	11691.45117	10728.07227	11700.40723	9082.794922	11104.43457	11097.67285	12310.45313	52667.55469	28978.73438	16776.19922	10188.98047	44423.14453	21562.44531	31573.71875	26101.89258	23703.69336	16957.73438	13603.58105	15640.32031	94860.60156	16041.80371	13420.68066	14471.98242	102292.8047	NA	NA	NA	NA	2.041180434	0.007181117	1.029403718	up	NA	NA	NA	NA	5	Molecular Function:DNA binding (GO:0003677),Molecular Function:protein binding (GO:0005515),Molecular Function:ATP binding (GO:0005524),Cellular Component:nucleus (GO:0005634),Molecular Function:zinc ion binding (GO:0008270)	chromodomain-helicase-DNA-binding protein 4	3.6.4.12	ko05165 Human papillomavirus infection ko05203 Viral carcinogenesis	Uncharacterized conserved protein, contains Zn finger domain	S	Function unknown ;	IPR000330 [SNF2-related, N-terminal domain] ; IPR001650[Helicase, C-terminal] ; IPR009462[Domain of unknown function DUF1086] ; IPR009463[Domain of unknown function DUF1087] ; IPR012957[CHD, C-terminal 2] ; IPR012958[CHD, N-terminal] ; IPR019787[Zinc finger, PHD-finger] ; IPR023780[Chromo domain]
F1LM09	Ubiquitin carboxyl-terminal hydrolase 7	Usp7	30422.32813	22889.79102	27113.35938	24520.45117	10582.35938	11200.17871	20074.84961	55400.83594	47852.35156	80916.83594	12466.00781	33256.125	99165.21875	87737.78906	91048.13281	94152.02344	15992.63086	16581.04883	14160.625	16380.18457	42456.94531	19392.89453	16418.01563	65914.46875	NA	NA	NA	NA	3.193259185	0.035083009	1.675029656	up	NA	NA	NA	NA	3	Molecular Function:protein binding (GO:0005515),Biological Process:protein deubiquitination (GO:0016579),Molecular Function:thiol-dependent ubiquitinyl hydrolase activity (GO:0036459)	ubiquitin carboxyl-terminal hydrolase 7	3.4.19.12	ko04068 FoxO signaling pathway ko05168 Herpes simplex infection ko05169 Epstein-Barr virus infection ko05203 Viral carcinogenesis	Ubiquitin C-terminal hydrolase	O	Posttranslational modification, protein turnover, chaperones ;	IPR001394 [Peptidase C19, ubiquitin carboxyl-terminal hydrolase] ; IPR002083[MATH/TRAF domain] ; IPR024729[Ubiquitin carboxyl-terminal hydrolase 7, ICP0-binding domain] ; IPR029346[Ubiquitin carboxyl-terminal hydrolase, C-terminal]
F1LMP9	Disabled homolog 2	Dab2	0	2843.712646	32000.74805	0	0	0	30981.5625	121431.9297	96399.82813	31078.89258	20154.4375	114156.3906	66816.60938	81151.5	77285.69531	53069.47656	52865.06641	48716.45313	33136.24219	41489.83984	36226.89063	26757.72852	51793.65234	43847.64453	NA	NA	NA	NA	3.63429168	0.009979673	1.861674212	up	NA	NA	NA	NA	1	Molecular Function:protein binding (GO:0005515)	disabled homolog 2	--	ko04144 Endocytosis	--	--	--	IPR006020 [PTB/PI domain]
F1LN87	Non-specific serine/threonine protein kinase	Mapkapk5	0	0	0	0	0	0	0	73580.41406	48614.62891	0	0	60794.46094	31641.30664	43865.26563	35127.22266	31060.15234	34247.87109	20153.85156	23241.51367	21198.35938	0	17298.36719	23104.71094	0	NA	NA	NA	NA	Inf	0	Inf	up	NA	NA	NA	NA	3	Molecular Function:protein kinase activity (GO:0004672),Molecular Function:ATP binding (GO:0005524),Biological Process:protein phosphorylation (GO:0006468)	mitogen-activated protein kinase-activated protein kinase 5	2.7.11.1	ko04010 MAPK signaling pathway	Serine/threonine protein kinase	T	Signal transduction mechanisms ;	IPR000719 [Protein kinase domain]
F1LP34	Acidic leucine-rich nuclear phosphoprotein 32 family member B	Anp32b	92792.69531	106289.5	129904.2031	117957.2656	118133.7578	93124.03906	124205.9844	639636.75	282672.8438	228512.6563	136252.5469	623806.75	272590.4688	319115.0938	276445.75	283342.875	213860.4531	86764.39063	208508.5938	97632.57813	162248.8906	115202.3438	162341.9063	142542.6719	NA	NA	NA	NA	2.206192355	0.010865049	1.141558583	up	NA	NA	NA	NA	--	--	acidic leucine-rich nuclear phosphoprotein 32 family member B	--	--	--	--	--	--
F1LPK7	Plastin 3 (T-isoform), isoform CRA_a	Pls3	98628.01563	90638.70313	150751.7656	95911.26563	108924.9297	102098.8828	125207.3438	2079978.5	810491.0625	431838.7188	95476.3125	1676640.375	484411.25	836666.125	574833.75	545962.9375	309054.7813	189159.0781	150301.1563	207926.5	357181.8125	266374.2813	234777.2813	334077.125	NA	NA	NA	NA	4.544511526	0.008680038	2.184125233	up	2.396830694	0.004221976	1.261128004	up	2	Molecular Function:calcium ion binding (GO:0005509),Molecular Function:protein binding (GO:0005515)	plastin-3	--	--	--	--	--	IPR001715 [Calponin homology domain] ; IPR002048[EF-hand domain]
F1LR02	Collagen type XVIII alpha 1 chain	Col18a1	47783.91406	44555.54297	60069.67578	66482.59375	52807.21094	44834.92969	61248.91016	638964.5625	230343.1875	229752.1875	48500.74609	766978.8125	205276.3594	286793.5313	239639.0938	201501.6719	134956.6719	91548.6875	49760.61719	88051.67969	80803.55469	74787.82813	61851.05469	94863.92969	NA	NA	NA	NA	3.663797577	0.004322273	1.873339797	up	NA	NA	NA	NA	3	Molecular Function:structural molecule activity (GO:0005198),Biological Process:cell adhesion (GO:0007155),Cellular Component:extracellular matrix (GO:0031012)	collagen, type XVIII, alpha	--	ko04974 Protein digestion and absorption	Autotransporter adhesin	UW	Intracellular trafficking, secretion, and vesicular transport ; Extracellular structures ;	IPR008160 [Collagen triple helix repeat] ; IPR010515[Collagenase NC10/endostatin]
F1LRI6	Serine/threonine-protein kinase TAO3	Taok3	6339.723633	0	12814.43066	11547.18066	8010.242676	6461.435547	0	54505.70703	30202.43555	14582.96582	6606.043945	42125.77344	21451.26758	34321.84375	23853.60547	21605.01563	18798.98438	13656.18457	25084.73633	17561.06445	18268.58594	15196.2002	16200.99902	24902.58398	NA	NA	NA	NA	2.466201462	0.003161453	1.302290657	up	2.162319227	0.001380492	1.112579526	up	3	Molecular Function:protein kinase activity (GO:0004672),Molecular Function:ATP binding (GO:0005524),Biological Process:protein phosphorylation (GO:0006468)	thousand and one amino acid protein kinase	2.7.11.1	ko04010 MAPK signaling pathway	Serine/threonine protein kinase	T	Signal transduction mechanisms ;	IPR000719 [Protein kinase domain]
F1LRK9	Serine/threonine-protein phosphatase 4 regulatory subunit 1	Ppp4r1	6931.39209	0	9411.144531	0	7327.40918	7065.657715	8957.854492	33581.79688	14777.14258	10762.63184	0	29958.85938	13402.16406	21246.1582	15931.75391	23122.27148	16155.44043	11253.07129	0	10141.82324	12768.57422	9775.93457	10279.46484	0	NA	NA	NA	NA	2.193132129	0.003364201	1.132992732	up	NA	NA	NA	NA	1	Molecular Function:protein binding (GO:0005515)	serine/threonine-protein phosphatase 4 regulatory subunit 1	--	--	--	--	--	IPR000357 [HEAT repeat]
F1LVV4	Regulator of chromosome condensation 2	Rcc2	11380.02246	2882.171387	13160.98535	2457.397461	37213.23047	23758.20117	18360.28125	123046.8828	66095.92188	14310.67188	3979.18457	101822.1406	37220.41797	67284.73438	56958.61328	53048.41406	36830.70313	21309.96484	29749.89648	29743.07227	39957.99219	25735.23242	32620.23047	38748.64453	NA	NA	NA	NA	3.001065719	0.005982239	1.585474912	up	2.16346421	0.013719883	1.113343255	up	--	--	--	--	--	Alpha-tubulin suppressor and related RCC1 domain-containing proteins	DZ	Cell cycle control, cell division, chromosome partitioning ; Cytoskeleton ;	IPR000408 [Regulator of chromosome condensation, RCC1]
F1M062	La ribonucleoprotein 1, translational regulator	Larp1	8776.445313	8621.318359	10774.10449	12705.41699	13422.97852	9157.639648	14834.5918	30985.49023	18735.45703	16951.46094	12705.45508	30465.58984	20915.24414	20111.375	24281.95313	25250.72656	19468.875	20662.89844	11914.12305	15664.65625	20390.21875	21520.41992	19330.48047	20422.75	NA	NA	NA	NA	2.059492442	5.82E-06	1.042288832	up	NA	NA	NA	NA	--	--	la-related protein 1	--	--	--	--	--	IPR006630 [RNA-binding protein Lupus La]
F1M0R2	ABI family member 3-binding protein	Abi3bp	3499.79248	2742.533203	0	0	3566.473389	6603.922363	6708.01709	75028.60938	10584.36328	15794.61133	11400.60352	45634.79297	16185.13867	32906.44531	8523.032227	23001.29688	14747.56543	11659.74023	22725.19727	0	7323.866211	7138.654297	5700.69873	25630.55859	NA	NA	NA	NA	4.347165263	0.011588535	2.120074943	up	NA	NA	NA	NA	1	Molecular Function:protein binding (GO:0005515)	--	--	--	--	--	--	IPR003961 [Fibronectin type III]
F1M5V2	GLI pathogenesis-related 2	Glipr2	17146.23438	12085.1709	51322.49219	14454.84668	16185.20117	17158.9707	17046.42773	98494.19531	44714.79297	28875.11719	19486.85742	109809.4609	33265.44141	75401.50781	74717.20313	63585.81641	36073.64844	22023.18359	14713.91016	24678.01172	25844.21875	34402.53516	20077.65234	26643.59375	NA	NA	NA	NA	2.376781224	0.025533414	1.249009113	up	NA	NA	NA	NA	--	--	--	--	--	Uncharacterized conserved protein YkwD, contains CAP (CSP/antigen 5/PR1) domain	S	Function unknown ;	IPR014044 [CAP domain]
F1M853	Ribosome-binding protein 1	Rrbp1	55758.01953	44320.04297	64786.33203	57302.03516	62404.41016	47326.30469	66178.59375	746897.5	353753.9063	220064.5469	49956.16797	765227.1875	210423.4219	287092.8438	235455.5781	201342.2031	140422.375	89282.19531	66443.00781	82358.5	68096.54688	67629.02344	67532.32031	93666.53125	NA	NA	NA	NA	3.507166712	0.004488417	1.81030601	up	NA	NA	NA	NA	2	Biological Process:protein transport (GO:0015031),Cellular Component:integral component of endoplasmic reticulum membrane (GO:0030176)	ribosome-binding protein 1	--	ko04141 Protein processing in endoplasmic reticulum	Uncharacterized conserved protein YjdB, contains Ig-like domain	R	General function prediction only ;	IPR007794 [Ribosome receptor lysine/proline rich]
F1M8E9	1,4-beta-N-acetylmuramidase C	Lyz2	50147.38281	0	39035.53516	53045	41323.61719	37734.56641	67122.44531	806226.625	475876	81340.76563	42718.71484	742336.5625	172032.3125	232807.4063	167594.3438	153091.5781	125399.1953	48763.67969	52840.76563	288708.4688	339558.5	564172	284422.9375	370992	NA	NA	NA	NA	3.388104469	0.007776864	1.76047836	up	7.15775738	0.009828027	2.839507643	up	--	--	lysozyme C	3.2.1.17	ko04970 Salivary secretion	--	--	--	IPR001916 [Glycoside hydrolase, family 22]
F1M9Q3	E3 ubiquitin-protein ligase listerin	Ltn1	0	0	0	0	0	0	0	7625.85498	0	6333.156738	0	8292.605469	6155.081055	8341.014648	5897.052246	5800.272949	5973.047363	9283.330078	0	0	0	0	5483.916992	11056.3623	NA	NA	NA	NA	Inf	0	Inf	up	NA	NA	NA	NA	2	Molecular Function:protein binding (GO:0005515),Molecular Function:zinc ion binding (GO:0008270)				--	--	--	IPR001841 [Zinc finger, RING-type]
F1MA04	WD repeat domain 36	Wdr36	3408.862793	0	0	2462.054688	0	0	1785.166382	0	6635.236328	0	0	15447.16309	7121.913574	9981.902344	5515.501465	9229.78125	0	0	0	0	6740.064941	0	0	0	NA	NA	NA	NA	2.712446457	0.031631119	1.439594659	up	NA	NA	NA	NA	3	Molecular Function:protein binding (GO:0005515),Biological Process:rRNA processing (GO:0006364),Cellular Component:small-subunit processome (GO:0032040)	U3 small nucleolar RNA-associated protein 21	--	ko03008 Ribosome biogenesis in eukaryotes	WD40 repeat	R	General function prediction only ;	IPR001680 [WD40 repeat] ; IPR007319[Small-subunit processome, Utp21] ; IPR024977[Anaphase-promoting complex subunit 4, WD40 domain]
F1MAA3	Serine/threonine-protein phosphatase 2A 56 kDa regulatory subunit	Ppp2r5d	14905.05566	13774.23438	21073.82422	50232.20703	41988.16406	21567.23633	64310.37891	51715.34766	23875.05469	21423.79102	41171.24609	165999.2813	63289.16406	98882.30469	73214.375	81279.38281	65333.26563	75383.625	59990.26172	134107.75	96756.28906	129615.5078	99593.70313	77958.32813	NA	NA	NA	NA	2.796747578	0.000128389	1.483750048	up	3.656715182	0.000278957	1.870548261	up	3	Cellular Component:protein phosphatase type 2A complex (GO:0000159),Biological Process:signal transduction (GO:0007165),Molecular Function:protein phosphatase regulator activity (GO:0019888)	serine/threonine-protein phosphatase 2A regulatory subunit B'	--	ko03015 mRNA surveillance pathway ko04071 Sphingolipid signaling pathway ko04114 Oocyte meiosis ko04151 PI3K-Akt signaling pathway ko04152 AMPK signaling pathway ko04261 Adrenergic signaling in cardiomyocytes ko04728 Dopaminergic synapse ko05165 Human papillomavirus infection	--	--	--	IPR002554 [Protein phosphatase 2A, regulatory B subunit, B56]
F1SW39	PC4 and SFRS1 interacting protein 1	Psip1	5788.365723	0	3838.670898	0	2543.767822	3378.803955	0	49255	1544.177124	17504.54297	23281.78125	41496.56641	21824.18359	31424.03906	29879.31836	25222.17773	31812.92969	24751.96289	3474.219238	23989.94531	28116.07813	0	16400.15625	17422.22461	NA	NA	NA	NA	7.07047222	4.50E-06	2.821806572	up	4.59960772	0.027934652	2.201510825	up	--	--	--	--	--	--	--	--	IPR000313 [PWWP domain] ; IPR021567[Lens epithelium-derived growth factor (LEDGF)]
F6T071	Golgi reassembly-stacking protein 2-like	LOC103690018	24353.85742	16378.68848	32771.58594	5561.352539	46389.92578	33603.46094	32259.49609	213750.8438	94232.67969	92549.09375	21940.98828	229656.6719	69822.03125	98636.02344	67717.96094	58880.08594	58885.88672	23464.90625	40909.67578	36938.51172	34335.23438	34233.75781	23782.03516	32812.63281	NA	NA	NA	NA	2.372749737	0.010074958	1.246559942	up	NA	NA	NA	NA	--	--	--	--	--	Ca2+-binding protein, RTX toxin-related	Q	Secondary metabolites biosynthesis, transport and catabolism ;	IPR024958 [GRASP55/65 PDZ-like domain]
F7F389	Complement component C9	C9	93095.60938	65901.64844	58375.44531	36436.36719	62902.08594	64695.74609	62276.15625	547599.1875	300982.875	119605.4141	60840.9375	530811.5625	154801.5938	218179.5	138608.4688	131643.3125	119154.8828	82265.85156	65403.42188	296510.9688	317059.0625	457692.625	118088.8906	146067.4063	NA	NA	NA	NA	2.214573476	0.003002432	1.147028864	up	3.672776676	0.037694241	1.876871175	up	1	Molecular Function:protein binding (GO:0005515)	complement component 9	--	ko04610 Complement and coagulation cascades ko05020 Prion diseases ko05146 Amoebiasis ko05322 Systemic lupus erythematosus	--	--	--	IPR000884 [Thrombospondin type-1 (TSP1) repeat] ; IPR002172[Low-density lipoprotein (LDL) receptor class A repeat] ; IPR020864[Membrane attack complex component/perforin (MACPF) domain]
F7FJQ3	Epididymal secretory protein E1	Npc2	21142.1875	14547.17578	14719.625	23327.19336	17596.67578	17529.6582	20894.37109	142772.8594	50219.61719	32453.67383	16534.69141	168214.9531	53942.65625	78076.17188	64673.16016	49414.48047	33035.59375	20125.10938	21239.6543	25618.70313	18561.79883	18129.09375	25358.27734	26956.74023	NA	NA	NA	NA	2.749037813	0.013330748	1.458926751	up	NA	NA	NA	NA	--	--	Niemann-Pick C2 protein	--	ko04142 Lysosome ko04979 Cholesterol metabolism	--	--	--	IPR003172 [MD-2-related lipid-recognition domain]
F8WG88	Follistatin-related protein 1	Fstl1	0	5431.971191	10416.33789	9289.056641	9111.949219	5545.696289	13915.76367	102002.8828	22457.63281	29433.68945	0	88426.51563	20794.45703	30506.45898	24603.3125	33232.04297	25213.41406	14535.89746	0	14323.18457	17144.5	9835.847656	11001.61621	14150.05371	NA	NA	NA	NA	3.117760627	0.000482539	1.640510166	up	NA	NA	NA	NA	1	Molecular Function:protein binding (GO:0005515)	--	--	--	--	--	--	IPR002350 [Kazal domain] ; IPR015369[Follistatin/Osteonectin EGF domain]
G3V619	Activating signal cointegrator 1 complex subunit 1	Ascc1	0	4670.383301	7752.77002	2836.148193	0	7397.60791	0	33147.01172	0	182586.0625	0	14591.73828	12376.85352	0	0	12558.09863	0	0	0	0	0	0	6230.308594	0	NA	NA	NA	NA	2.201090332	0.017790533	1.138218354	up	NA	NA	NA	NA	1	Molecular Function:RNA binding (GO:0003723)	activating signal cointegrator complex subunit 1	--	--	--	--	--	IPR004088 [K Homology domain, type 1] ; IPR019510[Protein kinase A anchor protein, nuclear localisation signal domain]
G3V624	Coronin	Coro1c	41013.26563	36920.11328	40244.77734	36688.67969	34446.14063	34888.02344	41021.27344	273475.0938	129533.2734	86290.03906	36293.15625	219818.4219	83389.24219	105224.0078	98125.36719	78697.10938	56005.30859	47569.63281	41095.6875	36594.20313	46552.42578	91697.50781	39347.02734	68009.79688	NA	NA	NA	NA	2.0919205	0.006805057	1.064828025	up	NA	NA	NA	NA	1	Molecular Function:protein binding (GO:0005515)	coronin-1B/1C/6	--	--	Membrane protein involved in colicin uptake	M	Cell wall/membrane/envelope biogenesis ;	IPR001680 [WD40 repeat] ; IPR015048[Domain of unknown function DUF1899]
G3V6A6	Similar to RIKEN cDNA 2610002M06	RGD1566265	6194.044434	10527.79785	13753.29688	0	9422.369141	0	0	41361.50781	59691.74609	14918.14453	14184.93945	34496.75781	20563.79883	19746.16016	20977.06641	25133.24609	21755.47852	13887.07617	19111.57227	18031.19141	16473.53906	11998.58398	12309.27734	18720.26758	NA	NA	NA	NA	2.039606505	0.001704202	1.028290844	up	NA	NA	NA	NA	1	Biological Process:vacuolar transport (GO:0007034)	charged multivesicular body protein 1	--	ko04144 Endocytosis ko04217 Necroptosis	--	--	--	IPR005024 [Snf7 family]
G3V6H9	Nucleosome assembly protein 1-like 1	Nap1l1	56948.75781	67270.3125	76493.92188	44582.51172	57905.60156	59496.69531	56650.57422	263262.375	132306.5938	102090.2344	87440.51563	243075.3594	121567.6484	172558.7656	153620.9375	134738.5781	100652.8125	77325.78125	73686.34375	85339.59375	77904.41406	60856.52734	78285.36719	86658.22656	NA	NA	NA	NA	2.096689094	0.004352217	1.068112949	up	NA	NA	NA	NA	2	Cellular Component:nucleus (GO:0005634),Biological Process:nucleosome assembly (GO:0006334)	nucleosome assembly protein 1-like 1	--	--	--	--	--	IPR002164 [Nucleosome assembly protein (NAP)]
G3V6P7	Myosin, heavy polypeptide 9, non-muscle	Myh9	320273.0938	296002.8125	399650.1875	329341.8438	359297.8438	325414.75	357006.625	4286730	1714170.75	1098215	346423.75	3995557.75	1070477.875	1454759.5	1173187	935912.6875	707775.125	446324.0938	329476.9688	525621.8125	611472.8125	576747.9375	451091.6563	628106.875	NA	NA	NA	NA	2.851473791	0.007371497	1.511707772	up	NA	NA	NA	NA	3	Molecular Function:motor activity (GO:0003774),Molecular Function:ATP binding (GO:0005524),Cellular Component:myosin complex (GO:0016459)	myosin heavy chain	--	ko04530 Tight junction	Chromosome segregation ATPase	D	Cell cycle control, cell division, chromosome partitioning ;	IPR001609 [Myosin head, motor domain] ; IPR002928[Myosin tail] ; IPR004009[Myosin, N-terminal, SH3-like]
G3V6S3	Calumenin	Calu	93251.09375	76644.375	100275.6016	86108.17969	96893.98438	77257.39063	102999.3438	751632.125	352548.3438	241911.875	85970.69531	694563.9375	232245.9219	313137.1563	249605.875	188215.2813	157124.3125	105984.4375	90928.71875	106222.9688	93957.98438	87646.61719	81259.71875	96401.00781	NA	NA	NA	NA	2.349624863	0.009999741	1.232430437	up	NA	NA	NA	NA	1	Molecular Function:calcium ion binding (GO:0005509)	--	--	--	--	--	--	IPR002048 [EF-hand domain]
G3V6S8	Serine/arginine-rich splicing factor 6	Srsf6	19891.60156	16498.26172	23499.76758	26200.47656	21302.25391	19658.17578	22923.42969	99217.32813	52234.78516	35893.86719	21382.93945	90519.3125	48202.99219	46384.27344	53875.29688	46747.07422	32580.07813	27002.39844	32622.92578	22828.64648	15161.31543	23212.37891	29598.67969	31641.25	NA	NA	NA	NA	2.005439088	0.002936799	1.003918147	up	NA	NA	NA	NA	1	Molecular Function:nucleic acid binding (GO:0003676)	splicing factor, arginine/serine-rich 4/5/6	--	ko03040 Spliceosome ko05168 Herpes simplex infection	RNA recognition motif (RRM) domain	J	Translation, ribosomal structure and biogenesis ;	IPR000504 [RNA recognition motif domain]
G3V6T7	Protein disulfide-isomerase A4	Pdia4	52974.02344	40968.94531	62917.99219	47974.63281	56816.95703	52148.01953	63287.05859	650998.75	321625.9375	202584.1406	55489.30469	669465.6875	195967.4844	213215.75	236320.8125	181395.5156	148123.2656	88450.79688	40986.0625	96545.64063	91025.61719	110390.3203	79275.63281	106552.25	NA	NA	NA	NA	3.389011129	0.00195681	1.760864374	up	NA	NA	NA	NA	1	Biological Process:cell redox homeostasis (GO:0045454)	protein disulfide-isomerase A4	5.3.4.1	ko04141 Protein processing in endoplasmic reticulum ko04918 Thyroid hormone synthesis	Negative regulator of GroEL, contains thioredoxin-like and TPR-like domains	O	Posttranslational modification, protein turnover, chaperones ;	IPR013766 [Thioredoxin domain]
G3V6X1	Fibulin 2	Fbln2	5157.789063	0	6714.20459	0	6897.859863	0	5776.306152	482457.5938	87854.51563	212288.8125	5275.719238	734062.125	85540.33594	70425.90625	144948.6719	103062.1719	25279.9082	32976.6875	0	11538.625	11711.70508	16226.78711	6555.310059	13325.85938	NA	NA	NA	NA	12.31319363	0.011716442	3.622133092	up	NA	NA	NA	NA	2	Molecular Function:calcium ion binding (GO:0005509),Cellular Component:extracellular region (GO:0005576)	fibulin 1/2	--	--	--	--	--	IPR000020 [Anaphylatoxin/fibulin] ; IPR001881[EGF-like calcium-binding domain] ; IPR026823[Complement Clr-like EGF domain]
G3V7N9	Adiponectin a	C1qb	19663.37891	10472.14453	14462.7002	8363.629883	0	7704.713867	15108.6582	241244.8281	92407.16406	26809.86523	8497.387695	224027.2656	32285.63086	50492.6875	28687.04883	22205.20898	34235.05469	13865.39063	14380.03027	59139.36719	41088.48047	131307.4063	26655.7207	36621.83594	NA	NA	NA	NA	2.496858777	0.013549855	1.320114224	up	NA	NA	NA	NA	--	--	complement C1q subcomponent subunit B	--	ko04610 Complement and coagulation cascades ko05020 Prion diseases ko05133 Pertussis ko05142 Chagas disease (American trypanosomiasis) ko05150 Staphylococcus aureus infection ko05322 Systemic lupus erythematosus	Type V secretory pathway, adhesin AidA	MU	Cell wall/membrane/envelope biogenesis ; Intracellular trafficking, secretion, and vesicular transport ;	IPR001073 [C1q domain] ; IPR008160[Collagen triple helix repeat]
G3V7Q3	Coiled-coil domain-containing protein 127	Ccdc127	40764.88672	36492.95703	46751.0625	44504.64844	35089.32422	37135.17578	41387.33984	0	0	28558.45313	33862.84766	0	0	12033.3125	16282.50488	22419.4082	11808.11914	33438.0625	17004.43945	0	0	0	0	0	NA	NA	NA	NA	0.478435737	0.000790619	-1.063602938	down	NA	NA	NA	NA	--	--	--	--	--	--	--	--	--
G3V7Q7	IQ motif containing GTPase activating protein 1 (Predicted), isoform CRA_b	Iqgap1	68173.99219	71644.67969	86757.30469	77092.82031	83412.53906	71475.72656	79481.76563	607424.375	255467.6719	170318.9375	73206.74219	650328.875	199009.4063	288925.625	211467.6719	187631.875	121566.4219	97970.49219	99107.34375	94909.15625	115632.9297	104238.1953	98923.5	115996.9063	NA	NA	NA	NA	2.41315985	0.011448841	1.270923484	up	NA	NA	NA	NA	2	Molecular Function:protein binding (GO:0005515),Biological Process:regulation of GTPase activity (GO:0043087)	Ras GTPase-activating-like protein IQGAP1	--	ko04520 Adherens junction ko04810 Regulation of actin cytoskeleton ko05205 Proteoglycans in cancer	--	--	--	IPR000048 [IQ motif, EF-hand binding site] ; IPR000593[RasGAP protein, C-terminal] ; IPR001715[Calponin homology domain] ; IPR001936[Ras GTPase-activating protein]
G3V7V4	Ectonucleotide pyrophosphatase/phosphodiesterase family member 1	Enpp1	10682.94043	6136.178223	9542.818359	22840.87695	5989.127441	4134.816406	7512.882324	94123.35938	25068.30469	34100.83594	12834.99414	79827.88281	28305.23828	26003.67773	35563.64453	32694.17578	18110.57617	14823.29688	21051.30859	16155.0459	11856.63965	10109.46875	12189.69434	14986.66406	NA	NA	NA	NA	2.621087265	0.004032891	1.390165387	up	NA	NA	NA	NA	7	Molecular Function:nucleic acid binding (GO:0003676),Molecular Function:catalytic activity (GO:0003824),Molecular Function:scavenger receptor activity (GO:0005044),Biological Process:immune response (GO:0006955),Molecular Function:hydrolase activity (GO:0016787),Molecular Function:polysaccharide binding (GO:0030247),Molecular Function:metal ion binding (GO:0046872)	--	--	ko00230 Purine metabolism ko00240 Pyrimidine metabolism ko00500 Starch and sucrose metabolism ko00740 Riboflavin metabolism ko00760 Nicotinate and nicotinamide metabolism ko00770 Pantothenate and CoA biosynthesis ko01100 Metabolic pathways	Predicted pyrophosphatase or phosphodiesterase, AlkP superfamily	R	General function prediction only ;	IPR001212 [Somatomedin B domain] ; IPR001604[DNA/RNA non-specific endonuclease] ; IPR002591[Type I phosphodiesterase/nucleotide pyrophosphatase/phosphate transferase]
G3V811	Protein-glutamine gamma-glutamyltransferase	F13a1	161924.2969	305844.25	477092.9063	40118.46094	268287.5625	385773.5938	505304.4375	129241.3516	96462.53125	43168.22656	153429.0781	163309.2344	76781.04688	85446.85156	70996.96875	52061.66016	43039.32813	52547.97656	48055.67969	68694.92188	67843.28125	90330.35156	57775.54688	54084.75391	NA	NA	NA	NA	0.232376015	0.021502589	-2.105466929	down	0.235982211	0.021925921	-2.083249988	down	2	Molecular Function:protein-glutamine gamma-glutamyltransferase activity (GO:0003810),Biological Process:peptide cross-linking (GO:0018149)	coagulation factor XIII A1 polypeptide	2.3.2.13	ko04610 Complement and coagulation cascades	--	--	--	IPR001102 [Transglutaminase, N-terminal] ; IPR002931[Transglutaminase-like] ; IPR008958[Transglutaminase, C-terminal]
G3V824	Insulin-like growth factor 2 receptor	Igf2r	22844.51172	22144.87109	24169.42773	21445.83203	24088.08008	25190.23828	25990.62109	185881.9063	74122.75	63726.21094	22610.36133	169943	75938.83594	102285.9844	94220.96875	76510.08594	54919.25391	39855.35156	31042.47266	33756.23438	35319.57031	26317.95117	35453.69141	46653.96094	NA	NA	NA	NA	3.172155333	0.003174217	1.665463418	up	NA	NA	NA	NA	4	Molecular Function:transporter activity (GO:0005215),Cellular Component:cytoplasm (GO:0005737),Biological Process:transport (GO:0006810),Cellular Component:integral component of membrane (GO:0016021)	insulin-like growth factor 2 receptor	--	ko04142 Lysosome ko04144 Endocytosis	--	--	--	IPR000479 [Cation-independent mannose-6-phosphate receptor] ; IPR000562[Fibronectin, type II, collagen-binding]
G3V834	Protein PRRC1	Prrc1	20895.9082	10142.08496	17743.16992	10560.88672	9454.054688	5860.205566	11383.16406	176390.2813	109741.8125	55649.9375	9629.8125	156593.5469	50339.75781	54147.07813	49182.13281	41221.69141	35964.37891	18871.77344	19422.34375	9325.477539	17000.83984	16724.93359	7096.618652	13868.21875	NA	NA	NA	NA	3.345019494	0.000497211	1.742014619	up	NA	NA	NA	NA	--	--	--	--	--	--	--	--	IPR026533 [Non-canonical purine NTP phosphatase/PRRC1]
G3V836	Clusterin	Clu	93960.78125	91167.92188	110974.6641	88946.54688	104446.75	78548.97656	118504.6563	939749.25	226033.9063	177579.9844	103761.4688	947561.625	369857.1875	582897.625	322438.6875	350099.3438	191592.0156	130508.25	140982.1563	1790121.125	2222061.75	2160722.75	673689.875	713892.9375	NA	NA	NA	NA	3.428233526	0.016010806	1.777465387	up	13.55783769	0.021620079	3.761055199	up	--	--	clusterin	--	ko04610 Complement and coagulation cascades	--	--	--	IPR000753 [Clusterin-like]
G3V843	Prothrombin	F2	99732.29688	99317.22656	90729.57031	105723.7656	103300.6563	103953.0469	106871.2891	544772.375	230296.4375	162311.1094	112175.3984	521745.4375	299988.875	331923.75	219858.0156	264013.2188	162771.25	126951.6484	112019.1484	864164.25	557801.1875	1729446.75	226706.5	212579.4531	NA	NA	NA	NA	2.33179835	0.00904762	1.221443032	up	NA	NA	NA	NA	5	Molecular Function:serine-type endopeptidase activity (GO:0004252),Molecular Function:calcium ion binding (GO:0005509),Cellular Component:extracellular region (GO:0005576),Biological Process:proteolysis (GO:0006508),Biological Process:blood coagulation (GO:0007596)	coagulation factor II (thrombin)	3.4.21.5	ko04080 Neuroactive ligand-receptor interaction ko04610 Complement and coagulation cascades ko04810 Regulation of actin cytoskeleton	Secreted trypsin-like serine protease	O	Posttranslational modification, protein turnover, chaperones ;	IPR000001 [Kringle] ; IPR000294[Gamma-carboxyglutamic acid-rich (GLA) domain] ; IPR001254[Serine proteases, trypsin domain] ; IPR018992[Thrombin light chain]
G3V852	RCG55135, isoform CRA_b	Tln1	228549.7188	240098.125	263728.7813	241105.3281	254380.8125	260874.9375	278976.4063	1053923.25	616951.75	410762.25	272514.6563	1137445.875	492652.9375	679672.5	588406.8125	531270.0625	387261.4375	330705.0625	255448.1719	303903.0313	413695.3125	328075.6875	329323.75	363167.5313	NA	NA	NA	NA	2.021826146	0.004569423	1.015658947	up	NA	NA	NA	NA	5	Cellular Component:ruffle (GO:0001726),Molecular Function:actin binding (GO:0003779),Molecular Function:structural constituent of cytoskeleton (GO:0005200),Cellular Component:focal adhesion (GO:0005925),Biological Process:cytoskeletal anchoring at plasma membrane (GO:0007016)	talin	--	ko04015 Rap1 signaling pathway ko04510 Focal adhesion ko04611 Platelet activation ko05166 HTLV-I infection	--	--	--	IPR002558 [I/LWEQ domain] ; IPR015009[Vinculin-binding site-containing domain] ; IPR015224[Talin, central] ; IPR018979[FERM, N-terminal] ; IPR019748[FERM central domain] ; IPR032425[Talin, N-terminal F0 domain]
G3V887	V-type proton ATPase subunit a	Tcirg1	0	0	0	0	0	0	0	159993.4531	81230.50781	22547.86914	0	112182.2344	51782.95313	67319.94531	51292.41016	43194.64844	34811.73828	44174.4375	0	3419.904053	6896.92627	18602.31445	3595.956299	8163.413574	NA	NA	NA	NA	Inf	0	Inf	up	NA	NA	NA	NA	2	Molecular Function:hydrogen ion transmembrane transporter activity (GO:0015078),Biological Process:ATP hydrolysis coupled proton transport (GO:0015991)	V-type H+-transporting ATPase subunit a	--	ko00190 Oxidative phosphorylation ko01100 Metabolic pathways ko04142 Lysosome ko04145 Phagosome ko04721 Synaptic vesicle cycle ko04966 Collecting duct acid secretion ko05152 Tuberculosis ko05165 Human papillomavirus infection ko05323 Rheumatoid arthritis	Archaeal/vacuolar-type H+-ATPase subunit I/STV1	C	Energy production and conversion ;	IPR002490 [V-type ATPase, V0 complex, 116kDa subunit family]
G3V8C3	Vimentin	Vim	2067911.5	1442827.25	2373482.75	1794028.75	2239338.75	1756685	2588469.25	37917580	16423833	9215403	2241921.25	32328174	9431664	14497070	11137530	7960508.5	5504950	3905793.75	2240270.25	2934931.75	3583490.75	2460366	3118534	3897470.5	NA	NA	NA	NA	4.491715395	0.007343326	2.167266518	up	NA	NA	NA	NA	2	Molecular Function:structural molecule activity (GO:0005198),Cellular Component:intermediate filament (GO:0005882)	vimentin	--	ko05169 Epstein-Barr virus infection ko05206 MicroRNAs in cancer	--	--	--	IPR001664 [Intermediate filament protein] ; IPR006821[Intermediate filament head, DNA-binding domain]
G3V8L1	PYD and CARD domain-containing	Pycard	53883.42188	30416.7793	81073.90625	37636.875	63909.61719	38235.45313	30173.00781	275980.875	197845.875	115686.9609	45585.77344	197792	98173.20313	178606.8906	138308.1563	140442.8438	104980.9688	70261.16406	71995.29688	68753.96875	107648.9453	71393.5	82598.26563	116200.6406	NA	NA	NA	NA	2.394752521	0.002311727	1.259876572	up	NA	NA	NA	NA	1	Biological Process:regulation of apoptotic process (GO:0042981)	apoptosis-associated speck-like protein containing a CARD	--	ko04217 Necroptosis ko04621 NOD-like receptor signaling pathway ko04623 Cytosolic DNA-sensing pathway ko05132 Salmonella infection ko05133 Pertussis ko05134 Legionellosis ko05164 Influenza A	--	--	--	IPR001315 [CARD domain] ; IPR004020[DAPIN domain]
G3V8M4	Cytochrome c oxidase subunit	Cox6a2	715555.1875	723563.875	392935.75	574854.5625	579110.5	626571.75	603859.9375	77247.29688	252450.4375	285970.7813	556790.9375	51465.46484	258177.9063	169975.5313	292951.5313	294603.0625	333948.25	453440.7188	574411.875	452835.1563	602838	678670.1875	425472.5	477249.0625	NA	NA	NA	NA	0.499114538	0.000685668	-1.002557168	down	NA	NA	NA	NA	3	Molecular Function:cytochrome-c oxidase activity (GO:0004129),Cellular Component:mitochondrial inner membrane (GO:0005743),Cellular Component:mitochondrial respiratory chain complex IV (GO:0005751)	cytochrome c oxidase subunit 6a	--	ko00190 Oxidative phosphorylation ko01100 Metabolic pathways ko04260 Cardiac muscle contraction ko04932 Non-alcoholic fatty liver disease (NAFLD) ko05010 Alzheimer's disease ko05012 Parkinson's disease ko05016 Huntington's disease	--	--	--	IPR001349 [Cytochrome c oxidase, subunit VIa]
G3V8R1	Nucleobindin 2, isoform CRA_b	Nucb2	21475.30273	23411.38477	20783.50781	21904.24219	21756.11523	20056.64844	25341.12305	185768.25	86744.19531	69254.10938	12971.15918	159203.4531	46528.26172	61035.95313	54805.39844	48218.85156	29882.29297	22693.6875	23746.54297	21441.87891	207950.7656	16590.37109	17898.80273	24835.94141	NA	NA	NA	NA	2.033929499	0.013739291	1.024269673	up	NA	NA	NA	NA	1	Molecular Function:calcium ion binding (GO:0005509)	nucleobindin	--	--	--	--	--	IPR002048 [EF-hand domain]
G3V8S6	Histidine rich calcium binding protein, isoform CRA_b	Hrc	408485.5938	579229.1875	498361.375	408653.0313	452862.9688	592265.125	518572.125	46693.39844	136633.1719	220163.3438	532680.9375	69260.58594	243200.8125	157283.9844	185889.9531	227136.5469	263864.125	385245.9063	408053.25	298786.125	371136.5938	486081.9375	344549.875	274066.75	NA	NA	NA	NA	0.497514399	0.000345877	-1.007189815	down	NA	NA	NA	NA	--	--	--	--	--	--	--	--	IPR019552 [Histidine-rich calcium-binding]
G3V8V1	Granulin, isoform CRA_c	Grn	45612.39063	26224.81836	68620.53125	47740.05078	51490.32813	37867.83984	32953.13672	838919.75	207857.375	210947.5313	43818.45703	722112.1875	166937.0938	176268.7188	186475.1563	149273.75	114581.3125	69575.10938	88682.73438	71399.27344	48348.50781	72416.03906	67514.08594	60578.98828	NA	NA	NA	NA	3.109683337	0.002119342	1.636767676	up	NA	NA	NA	NA	--	--	--	--	--	--	--	--	IPR000118 [Granulin]
G3V8Y8	Huntingtin interacting protein 1, isoform CRA_a	Hip1	8011.113281	6783.762207	7500.440918	4215.27002	6629.584473	6925.972656	5452.63916	28118.42578	12651.21875	12580.39355	9526.459961	30966.75977	14705.75879	19393.02344	16073.87109	14356.39551	10582.73926	9879.316406	4826.65625	5406.916016	10012.37109	7576.920898	8671.359375	7734.069336	NA	NA	NA	NA	2.121269904	0.002403188	1.084928197	up	NA	NA	NA	NA	2	Molecular Function:actin binding (GO:0003779),Molecular Function:phospholipid binding (GO:0005543)	huntingtin interacting protein 1	--	ko05016 Huntington's disease	--	--	--	IPR002558 [I/LWEQ domain] ; IPR011417[AP180 N-terminal homology (ANTH) domain] ; IPR032422[Huntingtin-interacting protein 1, clathrin-binding domain]
G3V913	Heat shock 27 kDa protein	Hspb1	1640730.375	1654603.875	2354097.75	1970227.25	2183128.75	1383915.25	1767827.375	2045745.5	2786913.25	4683263	1691067.25	2397844.25	4618449.5	5729367	5457271	5594386.5	4004566.25	2806843	2172686	3321373	4500393	3330196.25	3739620.25	5432211.5	NA	NA	NA	NA	2.521822794	0.001133655	1.334466903	up	2.011001767	0.007571725	1.007914349	up	--	--	heat shock protein beta-1	--	ko04010 MAPK signaling pathway ko04370 VEGF signaling pathway ko05146 Amoebiasis ko05169 Epstein-Barr virus infection	--	--	--	IPR002068 [Alpha crystallin/Hsp20 domain]
G3V928	Prolow-density lipoprotein receptor-related protein 1	Lrp1	13465.36328	15279.38965	19215.70898	13891.48242	21598.12109	17559.76172	19157.13672	225056.75	97753.92188	77400.08594	15969.03711	180876.2344	53546.10547	72431.9375	62711.10156	51118.25	24727.21875	29365.51367	20461.3457	20070.64648	26783.56055	19014.43164	25702.05273	22360.38281	NA	NA	NA	NA	2.909619145	0.007766672	1.540830324	up	NA	NA	NA	NA	2	Molecular Function:calcium ion binding (GO:0005509),Molecular Function:protein binding (GO:0005515)	low-density lipoprotein receptor-related protein 1 (alpha-2-macroglobulin receptor)	--	ko04979 Cholesterol metabolism ko05010 Alzheimer's disease ko05144 Malaria	Glucose/arabinose dehydrogenase, beta-propeller fold	G	Carbohydrate transport and metabolism ;	IPR000033 [LDLR class B repeat] ; IPR000742[EGF-like domain] ; IPR001881[EGF-like calcium-binding domain] ; IPR002172[Low-density lipoprotein (LDL) receptor class A repeat] ; IPR026823[Complement Clr-like EGF domain] ; IPR032485[Domain of unknown function DUF5050]
G3V946	AIP1, isoform CRA_a	Dpy30	17627.55078	26356.06641	26525.40625	0	25365.79688	21568.19141	24015.39258	132096.5625	67934.75781	42901.96094	25113.15234	93865.97656	0	75681.64844	67589.39844	51639.07031	17313.50391	53442.58203	74640.79688	0	63148.62891	40682.67188	52949.60156	84155.16406	NA	NA	NA	NA	2.26208609	0.040344702	1.177653836	up	2.687063782	0.005689762	1.426030567	up	--	--	protein dpy-30	--	--	--	--	--	IPR007858 [Dpy-30 motif]
G3V9S9	SEC24 homolog D, COPII coat complex component	Sec24d	45157.5	41362.77344	39363.30859	37278.85938	42817.00781	41524.71094	48848.81641	421737.3438	157405.9844	132335.6406	39755.67969	487335.0625	97697.35938	144644.125	112889.1797	106360.2969	74580.07031	60435.84766	43467.30469	41433.07422	53185.98828	45219.21875	41519.5625	51008.32031	NA	NA	NA	NA	2.410492327	0.004773813	1.269327837	up	NA	NA	NA	NA	4	Biological Process:intracellular protein transport (GO:0006886),Biological Process:ER to Golgi vesicle-mediated transport (GO:0006888),Molecular Function:zinc ion binding (GO:0008270),Cellular Component:COPII vesicle coat (GO:0030127)	protein transport protein SEC24	--	ko04141 Protein processing in endoplasmic reticulum	--	--	--	IPR006895 [Zinc finger, Sec23/Sec24-type] ; IPR006896[Sec23/Sec24, trunk domain] ; IPR006900[Sec23/Sec24, helical domain] ; IPR007123[Gelsolin-like domain] ; IPR012990[Sec23/Sec24 beta-sandwich]
G3V9Y1	Myosin, heavy polypeptide 10, non-muscle, isoform CRA_b	Myh10	193705.3906	166729.5781	224771.375	170135.3906	218787.3594	181668.0313	184902.0938	3009706.5	1150395.875	769704.75	195890.7031	2722093	689373.5	955531.9375	745065.1875	607165.75	408640.8125	292726.1875	216888.5	323624.875	384389.7813	365595.0313	267679.0313	384918.9375	NA	NA	NA	NA	3.199958968	0.00717837	1.678053406	up	NA	NA	NA	NA	4	Molecular Function:motor activity (GO:0003774),Molecular Function:protein binding (GO:0005515),Molecular Function:ATP binding (GO:0005524),Cellular Component:myosin complex (GO:0016459)	myosin heavy chain	--	ko04530 Tight junction	--	--	--	IPR000048 [IQ motif, EF-hand binding site] ; IPR001609[Myosin head, motor domain] ; IPR002928[Myosin tail] ; IPR004009[Myosin, N-terminal, SH3-like]
H6X2V7	Pentaxin	crp	677565	673347.625	563812.875	590615.75	704452.8125	490069.25	817380.75	5140314	1859519	1120010.875	523105.75	5750291	1946314.5	2194835	1528212.875	1483297.875	897302.125	925665.25	730069	4132852.75	3765725	6616060	2169625	1608204	NA	NA	NA	NA	2.425934924	0.008839122	1.278540851	up	5.141415815	0.032015396	2.362165696	up	--	--	C-reactive protein	--	--	Autotransporter translocation and assembly factor TamB	U	Intracellular trafficking, secretion, and vesicular transport ;	IPR001759 [Pentraxin-related]
M0R5K3	Cytochrome c oxidase subunit 7A1	LOC687508	214351.4688	325892.75	389860.7188	382253.9063	326854.375	278953.9375	180321	92842.24219	181758.5313	228533.7188	282007.7188	61459.16406	158067.9688	97943.82813	142037.5938	100331.8672	170662.7188	214928.7188	228275.5313	346310	146153.25	167919.25	295098.3438	230246.625	NA	NA	NA	NA	0.460842368	0.000341706	-1.117654735	down	NA	NA	NA	NA	--	--	cytochrome c oxidase subunit 7a	--	ko00190 Oxidative phosphorylation ko04260 Cardiac muscle contraction ko04932 Non-alcoholic fatty liver disease (NAFLD) ko05010 Alzheimer's disease ko05012 Parkinson's disease ko05016 Huntington's disease	--	--	--	--
M0R623	Nucleolar GTP-binding protein 1	Gtpbp4	0	0	0	0	0	0	0	24060.31445	6127.333008	4689.26416	4400.181152	21456.80664	7324.254395	14714.09766	11058.10059	8064.999023	6257.489746	4914.946777	0	6233.377441	10670.32715	7907.388184	6684.522461	8095.22168	NA	NA	NA	NA	Inf	0	Inf	up	NA	NA	NA	NA	1	Molecular Function:GTP binding (GO:0005525)	nucleolar GTP-binding protein	--	ko03008 Ribosome biogenesis in eukaryotes	GTP-binding protein, GTP1/Obg family	R	General function prediction only ;	IPR010674 [Nucleolar GTP-binding protein 1, Rossman-fold domain] ; IPR012973[NOG, C-terminal]
O08629	Transcription intermediary factor 1-beta	Trim28	78745.27344	82730.78906	105189.5547	74272.73438	77146.01563	68338.10938	103198.0313	471232.375	228704.5	147588.9063	74853.375	500334.7813	145125.875	240063.125	187256.2031	193133.2656	143934.2813	132334.875	124218.3672	110569.6641	147730.2969	112924.7266	118955.6641	133137.7344	NA	NA	NA	NA	2.141857491	0.001887383	1.098862493	up	NA	NA	NA	NA	3	Molecular Function:protein binding (GO:0005515),Cellular Component:intracellular (GO:0005622),Molecular Function:zinc ion binding (GO:0008270)	tripartite motif-containing protein 28	2.3.2.27	--	--	--	--	IPR000315 [B-box-type zinc finger] ; IPR001841[Zinc finger, RING-type] ; IPR019787[Zinc finger, PHD-finger]
O35263	Platelet-activating factor acetylhydrolase IB subunit alpha1	Pafah1b3	29655.56641	29668.73242	33398.76172	26363.59766	31208.05469	36214.10547	30988.97852	195523.4063	113023.8047	76991.09375	24791.16992	101830.6016	59950.85156	95014.84375	77302.29688	72527.58594	44555.19922	40173.21484	0	30301.63281	28994.77734	25237.19141	32384.09961	35566.61719	NA	NA	NA	NA	2.088501743	0.010015265	1.062468347	up	NA	NA	NA	NA	--	--	platelet-activating factor acetylhydrolase IB subunit beta/gamma	3.1.1.47	ko00565 Ether lipid metabolism ko01100 Metabolic pathways	Lysophospholipase L1 or related esterase	E	Amino acid transport and metabolism ;	IPR013830 [SGNH hydrolase-type esterase domain]
O35821	Myb-binding protein 1A	Mybbp1a	19681.47266	22098.23828	22334.61133	28542.78516	20169.70508	22642.70898	19618.07227	96256.79688	51111.11328	30612.27344	23352.01367	105808.2422	52445.71484	70474.57813	64471.60547	61138.10938	41545.81641	29720.0918	29350.10156	36922.82031	61277.85547	45289.71875	39047.71484	54937.42188	NA	NA	NA	NA	2.360648451	0.003915736	1.239183211	up	NA	NA	NA	NA	2	Molecular Function:DNA binding (GO:0003677),Molecular Function:DNA-directed DNA polymerase activity (GO:0003887)	DNA polymerase phi	2.7.7.7	--	--	--	--	IPR007015 [DNA polymerase V]
O35964	Endophilin-A2	Sh3gl1	0	0	19141.37891	0	13471.44434	0	0	167461.6094	57426.40234	57918.19531	0	152194.6875	68439.32813	92310.67969	75731.95313	55883.20313	0	0	0	0	0	0	33594.20313	39720.40625	NA	NA	NA	NA	4.48236514	0.007924292	2.164260178	up	2.248030133	0.039579955	1.168661374	up	2	Molecular Function:protein binding (GO:0005515),Cellular Component:cytoplasm (GO:0005737)	endophilin-A	--	ko04144 Endocytosis	--	--	--	IPR001452 [SH3 domain] ; IPR004148[BAR domain]
O55004	Ribonuclease 4	Rnase4	0	10553.62793	13718.25488	0	8496.737305	0	0	122608.2344	31092.75	33548.4375	0	98647.04688	36758.4375	31153.375	27013.36133	28845.99023	18910.38672	18350.46289	0	43343.875	33952.65234	61029.85938	0	0	NA	NA	NA	NA	2.457107029	0.008449556	1.296960702	up	4.221306427	0.012121542	2.077689559	up	--	--	ribonuclease 4	3.1.27.-	--	--	--	--	IPR023412 [Ribonuclease A-domain]
O88311	AlF-C1	alf-c1	279817.2813	258060.3906	326405.0313	309555.9063	274770.3125	288062.1875	352196.125	1227436.125	807430.75	468771.4688	284501.3125	1143054.375	610881.125	750353.9375	702203.1875	616002.8125	508407.9063	336804.0938	380039.0625	416872.75	392887.25	265793.625	422859.5938	523936.5938	NA	NA	NA	NA	2.029545516	0.004039429	1.021156695	up	NA	NA	NA	NA	1	Molecular Function:nucleic acid binding (GO:0003676)	heterogeneous nuclear ribonucleoprotein A/B/D	--	--	RNA recognition motif (RRM) domain	J	Translation, ribosomal structure and biogenesis ;	IPR000504 [RNA recognition motif domain] ; IPR012956[CARG-binding factor, N-terminal]
O88656	Actin-related protein 2/3 complex subunit 1B	Arpc1b	21448.20898	17115.63086	27504.46094	17703.75195	24355.20117	17856.81836	19351.51758	244076.2344	113823.0078	68881.71875	19130.89258	187464.3281	81807.94531	117688.4844	89313.89844	73289.10156	48576.75781	29359.08594	22896.64844	36887.73438	45711.19922	40444.85156	39675.47266	51561.57422	NA	NA	NA	NA	3.492784965	0.008817781	1.804377825	up	NA	NA	NA	NA	1	Molecular Function:protein binding (GO:0005515)	actin related protein 2/3 complex, subunit 1A/1B	--	ko04144 Endocytosis ko04666 Fc gamma R-mediated phagocytosis ko04810 Regulation of actin cytoskeleton ko05100 Bacterial invasion of epithelial cells ko05132 Salmonella infection	WD40 repeat	R	General function prediction only ;	IPR001680 [WD40 repeat]
P01048	T-kininogen 1	Map1	269134.125	253421.4688	222203.875	217744.75	219652.5625	346862.9375	225608.8438	974382.375	2039353.375	424509.1875	303080.625	743739.1875	630238.3125	872886.5625	640736.3125	593184.9375	639998.5625	553074.4375	359964.125	1208846	957393	1489528.875	685410.5	784121.6875	NA	NA	NA	NA	2.570352152	1.18E-05	1.36196603	up	3.587438488	0.009541104	1.842954095	up	1	Molecular Function:cysteine-type endopeptidase inhibitor activity (GO:0004869)	kininogen	--	ko04610 Complement and coagulation cascades	--	--	--	IPR000010 [Cystatin domain]
P02454	Collagen alpha-1(I) chain	Col1a1	557051.1875	404713.25	684366.875	414653.4375	387327.8125	451163.25	243176.4375	4546047.5	1199933.5	1430205.375	703695.75	4242508	973635	1134700.875	1259506.75	888336.1875	1223616	733910.8125	580988.5625	573253.9375	334442.875	673793.375	633054.25	600896	NA	NA	NA	NA	2.14319231	0.000190374	1.09976131	up	NA	NA	NA	NA	2	Molecular Function:extracellular matrix structural constituent (GO:0005201),Molecular Function:protein binding (GO:0005515)	collagen, type I, alpha	--	ko04151 PI3K-Akt signaling pathway ko04510 Focal adhesion ko04512 ECM-receptor interaction ko04611 Platelet activation ko04926 Relaxin signaling pathway ko04933 AGE-RAGE signaling pathway in diabetic complications ko04974 Protein digestion and absorption ko05146 Amoebiasis ko05165 Human papillomavirus infection	Autotransporter adhesin	UW	Intracellular trafficking, secretion, and vesicular transport ; Extracellular structures ;	IPR000885 [Fibrillar collagen, C-terminal] ; IPR001007[VWFC domain] ; IPR008160[Collagen triple helix repeat]
P02680	Fibrinogen gamma chain	Fgg	535610.875	530972.25	518159.0938	422006.5	584225.75	476292.3125	518669.5938	7829856.5	6848387.5	821170.25	362700.9375	5669562.5	1606322.5	1957909.25	1241646.5	1553972.75	1029225.625	736524.8125	1163144	7740862	13554453	18467266	3872641.75	5908252	NA	NA	NA	NA	2.649134235	0.005122497	1.405520949	up	16.53153194	0.029426687	4.047148517	up	5	Molecular Function:receptor binding (GO:0005102),Cellular Component:fibrinogen complex (GO:0005577),Biological Process:signal transduction (GO:0007165),Biological Process:platelet activation (GO:0030168),Biological Process:protein polymerization (GO:0051258)	fibrinogen gamma chain	--	ko04610 Complement and coagulation cascades ko04611 Platelet activation ko05150 Staphylococcus aureus infection	--	--	--	IPR002181 [Fibrinogen, alpha/beta/gamma chain, C-terminal globular domain] ; IPR012290[Fibrinogen, alpha/beta/gamma chain, coiled coil domain]
P02696	Retinol-binding protein 1	Rbp1	13773.07813	25676.95898	47235.96484	28172.09766	37924.03906	27653.96094	25265.50781	413927.75	192178.75	143493.5156	28637.60742	396640.0625	145024.8281	184000.0781	153403.4531	113796.2656	75871.66406	47534.46875	42838.10938	22353.75781	31073.38477	34204.91016	34919.16406	33980.51563	NA	NA	NA	NA	3.988285933	0.006890806	1.995768845	up	NA	NA	NA	NA	--	--	--	--	--	--	--	--	IPR000566 [Lipocalin/cytosolic fatty-acid binding domain]
P02793	Ferritin light chain 1	Ftl1	57336.05859	69067.90625	49994.36328	56340.52344	41916.19141	49460.21875	40985.89063	2665285.25	1313554.5	291680.7813	59478.54688	1694127.25	136808.875	404492.1875	251365.8125	205098.0625	91904.375	61900.58203	59477.92188	37978.53906	71338.71875	50925.19531	51171.19531	89761.13281	NA	NA	NA	NA	3.552964117	0.043190799	1.829023118	up	NA	NA	NA	NA	2	Biological Process:cellular iron ion homeostasis (GO:0006879),Molecular Function:ferric iron binding (GO:0008199)	ferritin light chain	--	ko04216 Ferroptosis ko04217 Necroptosis ko04978 Mineral absorption	Ferritin	P	Inorganic ion transport and metabolism ;	IPR008331 [Ferritin/DPS protein domain]
P02803	Metallothionein-1	Mt1	3761.35791	2383.813232	8648.989258	2499.877441	5902.008789	5726.273926	4316.812988	16998.44336	4374.807617	6065.979004	5527.858887	29613.4668	28559.19922	23023.50977	30787.47266	23382.33984	10104.25	15908.77051	17496.08008	11970.10449	10105.58008	17826.13867	15434.76367	4742.375977	NA	NA	NA	NA	4.555842666	0.00214034	2.187717925	up	2.682185989	0.005228582	1.423409281	up	1	Molecular Function:metal ion binding (GO:0046872)	metallothionein 1/2	--	ko04978 Mineral absorption	--	--	--	IPR003019 [Metallothionein]
P04157	Receptor-type tyrosine-protein phosphatase C	Ptprc	305554.4063	241671.3906	112731.7031	93789.34375	103876.3125	216543.2656	83584.52344	93348.27344	79634.61719	57792.95313	223477.0469	63477.17578	74645.07813	75153.9375	81313.82031	75050.46875	60538.32031	96959.03125	98279.0625	69467.17188	102587.7813	97585.125	71466.375	75103.96875	NA	NA	NA	NA	0.431646947	0.036115875	-1.212076311	down	0.47896627	0.047950701	-1.062004034	down	4	Molecular Function:protein tyrosine phosphatase activity (GO:0004725),Molecular Function:protein binding (GO:0005515),Biological Process:protein dephosphorylation (GO:0006470),Biological Process:T cell receptor signaling pathway (GO:0050852)	receptor-type tyrosine-protein phosphatase C	3.1.3.48	ko04514 Cell adhesion molecules (CAMs) ko04660 T cell receptor signaling pathway ko04666 Fc gamma R-mediated phagocytosis ko05340 Primary immunodeficiency	Protein tyrosine phosphatase	T	Signal transduction mechanisms ;	IPR000242 [PTP type protein phosphatase] ; IPR003961[Fibronectin type III] ; IPR016335[Receptor-type tyrosine-protein phosphatase C] ; IPR024739[Protein tyrosine phosphatase, receptor type, N-terminal]
P04785	Protein disulfide-isomerase	P4hb	645459.1875	525013.9375	706588.9375	590845.9375	607270.0625	619644	695021.5	5262836	2839736.5	2033280.75	520818.7813	4120390.75	1552271.25	2178298.25	1888287	1543850.75	1140297.5	837375.4375	673460.375	707031.1875	827051.8125	742963.625	647430.25	935399	NA	NA	NA	NA	2.473835014	0.005729462	1.306749287	up	NA	NA	NA	NA	1	Biological Process:cell redox homeostasis (GO:0045454)	protein disulfide-isomerase A1	5.3.4.1	ko04141 Protein processing in endoplasmic reticulum	Negative regulator of GroEL, contains thioredoxin-like and TPR-like domains	O	Posttranslational modification, protein turnover, chaperones ;	IPR013766 [Thioredoxin domain]
P04961	Proliferating cell nuclear antigen	Pcna	14649.20117	25942.53711	25708.07422	27061.07422	22167.98828	17928.97266	27731.21289	199706.875	105567.8281	55267.99609	21491.64063	167647.9375	81759.29688	149071.6094	104413.4063	97438.16406	59773.89844	26468.65234	24754.25977	53904.00391	49008.10547	43123.38281	39571.22266	62770.70703	NA	NA	NA	NA	3.888306581	0.012665998	1.959141976	up	2.046576402	0.002221466	1.033212526	up	2	Molecular Function:DNA binding (GO:0003677),Biological Process:regulation of DNA replication (GO:0006275)	proliferating cell nuclear antigen	--	ko03030 DNA replication ko03410 Base excision repair ko03420 Nucleotide excision repair ko03430 Mismatch repair ko04110 Cell cycle ko04530 Tight junction ko05161 Hepatitis B ko05166 HTLV-I infection	DNA polymerase III sliding clamp (beta) subunit, PCNA homolog	L	Replication, recombination and repair ;	IPR022648 [Proliferating cell nuclear antigen, PCNA, N-terminal] ; IPR022649[Proliferating cell nuclear antigen, PCNA, C-terminal]
P05370	Glucose-6-phosphate 1-dehydrogenase	G6pdx	18688.83984	15365.53418	24172.07031	18044.91602	23616.10156	19979.96484	19939.15234	423099.4688	183332.1563	67358.92969	19409.74609	310349.625	108911.6641	176041.25	128605.9375	108473.875	61349.04297	36828.47266	31157.49805	53835.32422	79419.14844	81347.27344	55977.92188	84499.09375	NA	NA	NA	NA	5.17413495	0.00889773	2.371317682	up	3.222195305	0.003223653	1.688043942	up	4	Molecular Function:glucose-6-phosphate dehydrogenase activity (GO:0004345),Biological Process:glucose metabolic process (GO:0006006),Molecular Function:NADP binding (GO:0050661),Biological Process:oxidation-reduction process (GO:0055114)	--	--	ko00030 Pentose phosphate pathway ko00480 Glutathione metabolism ko01100 Metabolic pathways ko01200 Carbon metabolism ko05230 Central carbon metabolism in cancer	Glucose-6-phosphate 1-dehydrogenase	G	Carbohydrate transport and metabolism ;	IPR022674 [Glucose-6-phosphate dehydrogenase, NAD-binding] ; IPR022675[Glucose-6-phosphate dehydrogenase, C-terminal]
P06238	Alpha-2-macroglobulin	A2m	21593.54688	0	1757.268311	0	27534.6875	0	19864.64453	79288.125	49715.53906	17170.5332	11041.39063	100688.4688	70896.85156	224215.3594	93573.46094	127172.3516	81507.26563	57551.13672	5210.973633	187727.5313	253783.7031	633407	264367.2188	91748.59375	NA	NA	NA	NA	6.435196581	0.0410853	2.68598422	up	NA	NA	NA	NA	3	Molecular Function:endopeptidase inhibitor activity (GO:0004866),Cellular Component:extracellular region (GO:0005576),Cellular Component:extracellular space (GO:0005615)	alpha-2-macroglobulin	--	ko04610 Complement and coagulation cascades	Uncharacterized conserved protein YfaS, alpha-2-macroglobulin family	R	General function prediction only ;	IPR001599 [Alpha-2-macroglobulin] ; IPR002890[Alpha-2-macroglobulin, N-terminal] ; IPR009048[Alpha-macroglobulin, receptor-binding] ; IPR011625[Alpha-2-macroglobulin, N-terminal 2] ; IPR011626[Alpha-macroglobulin complement component] ; IPR019565[Alpha-2-macroglobulin, thiol-ester bond-forming]
P06757	Alcohol dehydrogenase 1	Adh1	0	0	66793.98438	0	42024.14844	0	0	39349.71094	0	0	0	36948.16797	14220.37695	10941.01074	0	8411.496094	23785.31055	36008.30078	26892.04102	15433.34375	0	21131.74023	34170.16797	0	NA	NA	NA	NA	0.343201975	0.020582167	-1.542870242	down	0.448580078	0.036217481	-1.156562546	down	1	Biological Process:oxidation-reduction process (GO:0055114)	alcohol dehydrogenase 1/7	1.1.1.1	ko00010 Glycolysis / Gluconeogenesis ko00071 Fatty acid degradation ko00350 Tyrosine metabolism ko00830 Retinol metabolism ko00980 Metabolism of xenobiotics by cytochrome P450 ko00982 Drug metabolism - cytochrome P450 ko01100 Metabolic pathways ko05204 Chemical carcinogenesis	Zn-dependent alcohol dehydrogenase	R	General function prediction only ;	IPR013149 [Alcohol dehydrogenase, C-terminal] ; IPR013154[Alcohol dehydrogenase, N-terminal]
P06762	Heme oxygenase 1	Hmox1	10084.1543	0	9023.43457	22167.38086	0	0	27147.98242	324865.5	167763.3281	25580.35742	0	204334.5625	71678.125	117417.2578	107279.9453	91086.8125	21224.05273	26222.5957	19257.74023	41353.48047	48102.80469	63307.75781	33357.01563	28511.72852	NA	NA	NA	NA	5.268432563	0.048148889	2.397373802	up	2.83332161	0.035419131	1.502494371	up	3	Molecular Function:heme oxygenase (decyclizing) activity (GO:0004392),Biological Process:heme oxidation (GO:0006788),Biological Process:oxidation-reduction process (GO:0055114)	heme oxygenase 1	1.14.14.18	ko00860 Porphyrin and chlorophyll metabolism ko01100 Metabolic pathways ko04066 HIF-1 signaling pathway ko04216 Ferroptosis ko04978 Mineral absorption ko05200 Pathways in cancer ko05206 MicroRNAs in cancer ko05225 Hepatocellular carcinoma ko05418 Fluid shear stress and atherosclerosis	Heme oxygenase	H	Coenzyme transport and metabolism ;	IPR016053 [Haem oxygenase-like]
P07150	Annexin A1	Anxa1	165375.9531	139769.1094	190912.0469	144109.9844	185718.6719	132344.7813	173001.125	2265331.5	1363567.875	697937.75	152474.4844	2861822.25	722232.8125	978320.6875	827153.6875	566296.5	347443.4063	274900.0625	203366.6563	399692.9063	536226.25	964133.8125	321800.0938	341855.5	NA	NA	NA	NA	3.878343441	0.009237266	1.955440565	up	2.887692558	0.040508651	1.529917152	up	2	Molecular Function:calcium ion binding (GO:0005509),Molecular Function:calcium-dependent phospholipid binding (GO:0005544)	annexin A1	--	--	--	--	--	IPR018502 [Annexin repeat]
P08494	Matrix Gla protein	Mgp	32416.56836	16192.42871	32597.4668	18996.34766	21893.89258	11817.4375	0	494612.125	76641.04688	102544.4609	16076.50586	380512.7813	76785.55469	102938.0078	72634.35938	53829.69141	52585.21484	28055.72852	24331.43164	210032.875	372171	385123	100790.5703	125037.2969	NA	NA	NA	NA	2.888631119	0.008438229	1.530385982	up	9.091542979	0.030773394	3.184525163	up	--	--	matrix Gla protein	--	--	--	--	--	--
P08932	T-kininogen 2		305170.6875	191133.1875	162581.875	175448.5938	209913.4219	261748.1875	218901.9844	916932.5625	1521251.125	379881	272540.75	634269.625	688142	1002544.438	621576.3125	624484.125	629920.625	509078.1875	392333.2188	1308466.625	1084884.375	1711776.125	825975	708705.875	NA	NA	NA	NA	3.120795036	0.000677719	1.641913609	up	4.618805444	0.008848542	2.207519778	up	1	Molecular Function:cysteine-type endopeptidase inhibitor activity (GO:0004869)	kininogen	--	ko04610 Complement and coagulation cascades	--	--	--	IPR000010 [Cystatin domain]
P0DMW0	Heat shock 70 kDa protein 1A	Hspa1a	118883.3281	107829.3828	133345.5	138685.5938	131529.3594	112866.7813	125886.6406	334391.3125	166273.4844	204402.6563	153613.0781	333765.8125	230997.4063	467563.2813	314107.75	236049.6875	214390.375	187342.1563	142684.8906	319258.25	640556.125	533407.9375	549646.25	494479.9063	NA	NA	NA	NA	2.220915006	0.015489512	1.151154182	up	3.606364287	0.00740467	1.850545134	up	--	--	heat shock 70kDa protein 1/2/6/8	--	ko03040 Spliceosome ko04010 MAPK signaling pathway ko04141 Protein processing in endoplasmic reticulum ko04144 Endocytosis ko04213 Longevity regulating pathway - multiple species ko04612 Antigen processing and presentation ko04915 Estrogen signaling pathway ko05134 Legionellosis ko05145 Toxoplasmosis ko05162 Measles ko05164 Influenza A ko05169 Epstein-Barr virus infection	Molecular chaperone DnaK (HSP70)	O	Posttranslational modification, protein turnover, chaperones ;	IPR013126 [Heat shock protein 70 family]
P10960	Prosaposin	Psap	601493.375	484528.875	757621.25	698246.125	650298.125	592851.5	625191.1875	10986278	4630940.5	2524303.5	643828.5	9821099	2346896	3229788	2770066.5	1984398.25	1391807.25	912447.5625	939233.5625	926159.875	1000733.438	856943.75	1057465.25	1241639.875	NA	NA	NA	NA	3.338249019	0.008311762	1.739091577	up	NA	NA	NA	NA	1	Biological Process:lipid metabolic process (GO:0006629)	saposin	--	ko04142 Lysosome	--	--	--	IPR003119 [Saposin A-type domain] ; IPR007856[Saposin-like type B, region 1] ; IPR008138[Saposin B type, region 2]
P13084	Nucleophosmin	Npm1	54380.26563	56556.42578	41653.59766	48888.29297	60399.1875	56208.56641	49771.86328	221008.0781	120612.9531	78427.57813	51187.49219	203483.4844	121734.0313	165375.9219	139669.375	131977.9531	97404.8125	61571.67188	57262.61719	61809.8125	87759.96094	85100.625	54220.39063	85711.02344	NA	NA	NA	NA	2.256411812	0.005754824	1.174030394	up	NA	NA	NA	NA	1	Molecular Function:nucleic acid binding (GO:0003676)	nucleophosmin 1	--	--	--	--	--	IPR024057 [Nucleoplasmin core domain] ; IPR032569[Nucleophosmin, C-terminal]
P13383	Nucleolin	Ncl	174854.6563	167649	201440.4688	187887.0469	200024.9063	193931.7969	214692.2969	968480.0625	565688.0625	331412.125	185822.1563	805812.4375	429834.9688	630622.3125	558482.1875	496786.625	352868.5938	251009.5	248088.0313	275682.6875	328034.7813	260327.7656	258499.0625	377238.1563	NA	NA	NA	NA	2.415734125	0.005199141	1.272461681	up	NA	NA	NA	NA	1	Molecular Function:nucleic acid binding (GO:0003676)	nucleolin	--		RNA recognition motif (RRM) domain	J	Translation, ribosomal structure and biogenesis ;	IPR000504 [RNA recognition motif domain]
P13941	Collagen alpha-1(III) chain	Col3a1	22155.26758	8475.728516	23592.08594	18898.77148	32555.7793	16336.11426	21322.63281	586028.875	243387.5	180374.5781	19952.97266	650179.8125	159110.5781	204112.7969	182556.3281	135062.3125	111329.8516	55552.22266	27052.24414	24678.73438	18913.50586	17067.76367	12481.58105	33376.9375	NA	NA	NA	NA	6.947775232	0.002388629	2.796551082	up	NA	NA	NA	NA	2	Molecular Function:extracellular matrix structural constituent (GO:0005201),Molecular Function:protein binding (GO:0005515)	collagen, type III, alpha	--	ko04611 Platelet activation ko04926 Relaxin signaling pathway ko04933 AGE-RAGE signaling pathway in diabetic complications ko04974 Protein digestion and absorption ko05146 Amoebiasis	Autotransporter adhesin	UW	Intracellular trafficking, secretion, and vesicular transport ; Extracellular structures ;	IPR000885 [Fibrillar collagen, C-terminal] ; IPR001007[VWFC domain] ; IPR008160[Collagen triple helix repeat]
P14480	Fibrinogen beta chain	Fgb	798124.5625	801798.0625	826941	615986.5625	867217.25	728494.5625	739728.75	13448591	11308409	1382079.375	597997.3125	9956393	2857402.5	3428186.5	2292761	2535660	1651068.125	1215141.5	1936173.75	13399201	25062222	32652022	7275411	10762570	NA	NA	NA	NA	3.01391242	0.004947688	1.591637495	up	19.63703401	0.027981437	4.295505135	up	5	Molecular Function:receptor binding (GO:0005102),Cellular Component:fibrinogen complex (GO:0005577),Biological Process:signal transduction (GO:0007165),Biological Process:platelet activation (GO:0030168),Biological Process:protein polymerization (GO:0051258)	fibrinogen beta chain	--	ko04610 Complement and coagulation cascades ko04611 Platelet activation	--	--	--	IPR002181 [Fibrinogen, alpha/beta/gamma chain, C-terminal globular domain] ; IPR012290[Fibrinogen, alpha/beta/gamma chain, coiled coil domain]
P14630	Apolipoprotein M	Apom	192504.0938	208785.375	145585.5	253186.1875	121158.7344	122687.3203	56679.05859	230863.4688	103483.7578	88678.29688	32212.93164	234955.8281	130224.8672	125546.4063	71150.26563	90330.5	63012.86719	41561.73828	16367.19922	200492.1719	163403.5	297460.1563	116903.1719	141738.9844	NA	NA	NA	NA	0.499878379	0.007439745	-1.000350966	down	NA	NA	NA	NA	--	--	--	--	--	--	--	--	IPR022734 [Apolipoprotein M]
P15684	Aminopeptidase N	Anpep	13702.45703	22779.32422	22039.98242	12809.36914	20724.72656	17982.71094	16527.19531	209646.5313	91946.49219	40047.8125	21228.93945	171917.2031	78173.38281	126126.5469	74239.00781	52780.30859	41696.93359	29358.46094	22046.28516	26887.26953	28542.00195	32204.1582	30404.71094	33195.57422	NA	NA	NA	NA	3.656669107	0.017597596	1.870530083	up	NA	NA	NA	NA	2	Molecular Function:metallopeptidase activity (GO:0008237),Molecular Function:zinc ion binding (GO:0008270)	aminopeptidase N	3.4.11.2	ko00480 Glutathione metabolism ko01100 Metabolic pathways ko04614 Renin-angiotensin system ko04640 Hematopoietic cell lineage	Aminopeptidase N	E	Amino acid transport and metabolism ;	IPR014782 [Peptidase M1, membrane alanine aminopeptidase, N-terminal] ; IPR024571[ERAP1-like C-terminal domain]
P16303	Carboxylesterase 1D	Ces1d	190377.75	186051.3125	203984.0156	269654.3125	311824.9375	271123.2813	136798.2656	127356.875	87256.46875	81499.89844	282727.75	97860.65625	73393.09375	84287.97656	81579.97656	45640.24219	180383.875	216228.7188	104234.4141	165649.6875	101345.3828	217638.875	292809.2813	85549.17188	NA	NA	NA	NA	0.475580223	0.005036185	-1.072239374	down	NA	NA	NA	NA	--	--	carboxylesterase 1	3.1.1.1	ko00983 Drug metabolism - other enzymes ko01100 Metabolic pathways	Carboxylesterase type B	I	Lipid transport and metabolism ;	IPR002018 [Carboxylesterase, type B]
P16975	SPARC	Sparc	128008.7813	92280.17188	118274.6172	80677.51563	107714.9609	90301.71094	116919.3672	917019.8125	355713.2813	347126.875	78439.59375	834618.75	275033.1563	302381.8438	285615.0313	226824.3906	140742	121236.8672	92698.70313	108065.0313	99709.39063	68167.39063	95912.83594	111112.9297	NA	NA	NA	NA	2.190062858	0.010772824	1.130972278	up	NA	NA	NA	NA	4	Molecular Function:calcium ion binding (GO:0005509),Molecular Function:protein binding (GO:0005515),Cellular Component:proteinaceous extracellular matrix (GO:0005578),Biological Process:signal transduction (GO:0007165)	--	--	--	--	--	--	IPR002350 [Kazal domain] ; IPR015369[Follistatin/Osteonectin EGF domain] ; IPR019577[SPARC/Testican, calcium-binding domain]
P17046	Lysosome-associated membrane glycoprotein 2	Lamp2	29838.9082	27312.21484	29303.8418	57579.34766	31864.43945	37237.19141	39495.61719	230282.9844	129985.0469	71300.35156	34307.89063	225847.9375	77189.63281	127187.7344	89962.65625	84874.5625	68056.46875	45589.63281	37572.67969	72599.17188	44869.40625	38139.90625	36952.77734	56158.54688	NA	NA	NA	NA	2.312424079	0.00298511	1.209406	up	NA	NA	NA	NA	1	Cellular Component:membrane (GO:0016020)	lysosomal-associated membrane protein 1/2	--	ko04140 Autophagy - animal ko04142 Lysosome ko04145 Phagosome ko05152 Tuberculosis	--	--	--	IPR002000 [Lysosome-associated membrane glycoprotein]
P17977	Cathepsin G	Ctsg	0	0	8462.619141	0	7755.262695	0	0	35715.42578	115217.8984	0	0	91032.73438	16511.63867	24820.09766	19980.75781	13063.20996	14134.13672	0	22368.5	65551.08594	123318.8281	321095.6875	53518.19531	67605.5	NA	NA	NA	NA	2.183018515	0.044016712	1.126324367	up	NA	NA	NA	NA	2	Molecular Function:serine-type endopeptidase activity (GO:0004252),Biological Process:proteolysis (GO:0006508)	cathepsin G	3.4.21.20	ko04080 Neuroactive ligand-receptor interaction ko04142 Lysosome ko04614 Renin-angiotensin system ko05146 Amoebiasis ko05322 Systemic lupus erythematosus	Secreted trypsin-like serine protease	O	Posttranslational modification, protein turnover, chaperones ;	IPR001254 [Serine proteases, trypsin domain]
P18418	Calreticulin	Calr	835172.25	822441.5625	1053358	888074.1875	929587.5	820913.75	1010031	6541988.5	3750541	2376644.5	810260.1875	6398256	2227524	3140261	2737840.5	2182704.75	1865153.5	1123981.25	1136092.25	1201899.5	1221197	1259885.5	1290006.375	1651048.25	NA	NA	NA	NA	2.481979199	0.005425336	1.311491025	up	NA	NA	NA	NA	4	Molecular Function:calcium ion binding (GO:0005509),Cellular Component:endoplasmic reticulum (GO:0005783),Biological Process:protein folding (GO:0006457),Molecular Function:unfolded protein binding (GO:0051082)	calreticulin	--	ko04141 Protein processing in endoplasmic reticulum ko04145 Phagosome ko04612 Antigen processing and presentation ko05142 Chagas disease (American trypanosomiasis) ko05166 HTLV-I infection	--	--	--	IPR001580 [Calreticulin/calnexin]
P19939	Apolipoprotein C-I	Apoc1	10814.97949	14688.25	6613.001953	25548.55078	14242.53223	25225.89453	13841.84277	107620.2109	42062.58203	30524.0957	10188.68945	139025.8125	73429.67188	76394.35938	32062.60938	54750.46094	14477.97461	24432.26953	0	261534.9219	258151.8125	479445.125	93858.125	50701.91406	NA	NA	NA	NA	2.836798543	0.037526227	1.5042637	up	14.12936206	0.048400166	3.820624425	up	2	Cellular Component:extracellular region (GO:0005576),Biological Process:lipoprotein metabolic process (GO:0042157)	apolipoprotein C-I	--	ko04979 Cholesterol metabolism	--	--	--	IPR006781 [Apolipoprotein C-I]
P19999	Mannose-binding protein A	Mbl1	0	0	0	0	0	0	0	40691.43359	13796.01953	0	0	44511.55078	27019.87891	22662.53516	4999.214355	10417.2998	17009.5957	9469.40918	0	31414.36133	24004.61523	61541.21484	15006.57813	15420.86523	NA	NA	NA	NA	Inf	0	Inf	up	NA	NA	NA	NA	--	--	mannose-binding lectin	--	ko04145 Phagosome ko04610 Complement and coagulation cascades ko05150 Staphylococcus aureus infection	Ca2+-binding protein, RTX toxin-related	Q	Secondary metabolites biosynthesis, transport and catabolism ;	IPR001304 [C-type lectin-like] ; IPR008160[Collagen triple helix repeat]
P20673	Argininosuccinate lyase	Asl	10473.64844	8147.759277	8984.380859	11925.41309	10704.79297	14314.53027	11093.07031	49783.73438	51720.35156	12261.67188	0	49561.39453	21133.29688	56537.37891	27569.96875	28821.42383	36629.53906	12881.04395	0	18126.57422	21762.40039	14647.33789	28784.18945	27232.67969	NA	NA	NA	NA	2.843859932	0.022487754	1.50785041	up	2.055193481	0.010412025	1.039274219	up	--	--	argininosuccinate lyase	4.3.2.1	ko00220 Arginine biosynthesis ko00250 Alanine, aspartate and glutamate metabolism ko01100 Metabolic pathways ko01230 Biosynthesis of amino acids	Argininosuccinate lyase	E	Amino acid transport and metabolism ;	IPR022761 [Fumarate lyase, N-terminal] ; IPR029419[Argininosuccinate lyase, C-terminal]
P21531	60S ribosomal protein L3	Rpl3	54900.97656	45476.32813	72315.22656	50305.16016	59821.56641	38946.4375	55882.625	590310.25	296912.5	197445	52805.65234	528754.0625	254471.4219	336485.1875	274065.2813	220055.9844	142337	113383.1328	68803.65625	68971.5	143432.9844	146449.3438	121146.5313	151607.5469	NA	NA	NA	NA	4.167001105	0.003947992	2.059009482	up	2.176775128	0.008776984	1.122192377	up	4	Molecular Function:structural constituent of ribosome (GO:0003735),Cellular Component:intracellular (GO:0005622),Cellular Component:ribosome (GO:0005840),Biological Process:translation (GO:0006412)	large subunit ribosomal protein L3e	--	ko03010 Ribosome	Ribosomal protein L3	J	Translation, ribosomal structure and biogenesis ;	IPR000597 [Ribosomal protein L3]
P24268	Cathepsin D	Ctsd	328523.375	293218.7813	386606.9063	412293.5625	413367.5625	483587.3125	354492.125	5834156.5	1262555.25	1220089	496912.6875	7123042.5	1345684.125	1956271.25	1503259.375	1164239.125	709278.125	609922.8125	491302.2813	340531.7813	470227.0313	371185.0313	489211.2188	386269.375	NA	NA	NA	NA	3.14491831	0.009762411	1.653022543	up	NA	NA	NA	NA	2	Molecular Function:aspartic-type endopeptidase activity (GO:0004190),Biological Process:proteolysis (GO:0006508)	cathepsin D	3.4.23.5	ko04071 Sphingolipid signaling pathway ko04140 Autophagy - animal ko04142 Lysosome ko04210 Apoptosis ko05152 Tuberculosis	--	--	--	IPR012848 [Aspartic peptidase, N-terminal] ; IPR033121[Peptidase family A1 domain]
P24368	Peptidyl-prolyl cis-trans isomerase B	Ppib	536041.5	408957.5	537423.625	369115.6875	520203.1875	434945	446971.1875	4006265.5	1979515.75	1640685.375	505618.1875	4012227.75	1092287	1430806.625	1224882.25	1077867.125	775561.875	558532.4375	476876.8125	504003.8125	542626.5625	445328.8125	494988.5313	489194.75	NA	NA	NA	NA	2.194736502	0.00642987	1.134047742	up	NA	NA	NA	NA	3	Biological Process:protein peptidyl-prolyl isomerization (GO:0000413),Molecular Function:peptidyl-prolyl cis-trans isomerase activity (GO:0003755),Biological Process:protein folding (GO:0006457)	peptidyl-prolyl cis-trans isomerase B (cyclophilin B)	5.2.1.8	--	Peptidyl-prolyl cis-trans isomerase (rotamase) - cyclophilin family	O	Posttranslational modification, protein turnover, chaperones ;	IPR002130 [Cyclophilin-type peptidyl-prolyl cis-trans isomerase domain]
P26376	Interferon-induced transmembrane protein 3	ifitm3	41419.16797	22281.32617	24607.43164	12178.15625	53117.45703	71699.09375	58068.85547	310491.0625	148199.3125	81185.70313	17607.42188	320920	90516.42188	118336.7344	103156.7266	75306.61719	106227.8594	68410.73438	76349.10156	72995.9375	66892.625	72363.83594	74071.4375	98065.94531	NA	NA	NA	NA	2.494223377	0.000865417	1.318590676	up	2.044977802	0.00303291	1.032085183	up	2	Biological Process:response to biotic stimulus (GO:0009607),Cellular Component:integral component of membrane (GO:0016021)	interferon induced transmembrane protein	--	--	--	--	--	IPR007593 [CD225/Dispanin family]
P30349	Leukotriene A-4 hydrolase	Lta4h	53635.79297	52313.42578	60161.55859	50789.47266	63745.73438	53895.35547	49660.82031	394634.9375	158912.6719	107468.6484	58470.03906	479390.3438	111829.6719	175600.7344	143252.1563	119612.1563	88779.25	69722.5	74145.28906	74819.14844	123911.7578	147174.3594	97804.98438	106761.4219	NA	NA	NA	NA	2.118711156	0.009652594	1.083186918	up	NA	NA	NA	NA	2	Molecular Function:metallopeptidase activity (GO:0008237),Molecular Function:zinc ion binding (GO:0008270)	leukotriene-A4 hydrolase	3.3.2.6	ko00590 Arachidonic acid metabolism ko01100 Metabolic pathways	Aminopeptidase N	E	Amino acid transport and metabolism ;	IPR014782 [Peptidase M1, membrane alanine aminopeptidase, N-terminal] ; IPR015211[Peptidase M1, leukotriene A4 hydrolase/aminopeptidase C-terminal]
P31430	Dipeptidase 1	Dpep1	20183.03711	22494.79688	26077.36328	24786.87891	18034.75781	18388.03516	14438.45117	60612.03906	21094.46094	13226.61816	22919.23242	86400.14844	6548.353516	6944.070313	3980.549561	8199.413086	11331.96289	7665.50293	21612.76563	14051.2168	19604.28125	20597.83594	19880.34766	14325.54883	NA	NA	NA	NA	0.343707131	7.23E-06	-1.540748311	down	NA	NA	NA	NA	2	Biological Process:proteolysis (GO:0006508),Molecular Function:dipeptidase activity (GO:0016805)	membrane dipeptidase	3.4.13.19	--	Zn-dependent dipeptidase, microsomal dipeptidase homolog	E	Amino acid transport and metabolism ;	IPR008257 [Renal dipeptidase family]
P32089	Tricarboxylate transport protein, mitochondrial	Slc25a1	0	0	0	0	0	0	0	89885.77344	47090.40625	26433.99219	0	110501.6016	38185.85938	47663.45313	51955.33984	40157.21875	19479.32813	15523.69922	8974.233398	9500.378906	14041.25488	15368.17969	14320.27344	0	NA	NA	NA	NA	Inf	0	Inf	up	NA	NA	NA	NA	--	--	solute carrier family 25 (mitochondrial citrate transporter), member 1	--	--	--	--	--	IPR018108 [Mitochondrial substrate/solute carrier]
P32577	Tyrosine-protein kinase CSK	Csk	5957.75	5627.367676	8034.366699	5135.211426	6591.384277	4921.297852	6347.218262	61411.5	29281.82031	14800.91016	5374.819824	48853.44141	17093.45508	32536.7832	20252.0625	18607.83984	14495.30957	12447.76367	9655.254883	5929.803711	13586.30469	6572.594727	7482.453125	13305.19824	NA	NA	NA	NA	3.182838696	0.005668717	1.670314044	up	NA	NA	NA	NA	3	Molecular Function:protein kinase activity (GO:0004672),Molecular Function:protein binding (GO:0005515),Biological Process:protein phosphorylation (GO:0006468)	c-src tyrosine kinase	2.7.10.2		PASTA domain, binds beta-lactams	M	Cell wall/membrane/envelope biogenesis ;	IPR000980 [SH2 domain] ; IPR001245[Serine-threonine/tyrosine-protein kinase catalytic domain] ; IPR001452[SH3 domain]
P45479	Palmitoyl-protein thioesterase 1	Ppt1	13390.37402	7570.737793	12617.83398	11679.5332	11306.94336	12901.20996	12639.98633	217256.9688	38667.64063	43251.375	21329.24219	132703.4219	46819.04688	46630.64844	56095.45703	29336.05273	26275.70703	23427.34766	17084.99219	11731.02539	15698.61719	6692.452148	18071.08203	17340.9707	NA	NA	NA	NA	3.290561988	0.004417603	1.718334	up	NA	NA	NA	NA	1	Molecular Function:palmitoyl hydrolase activity (GO:0098599)	palmitoyl-protein thioesterase	3.1.2.22	ko00062 Fatty acid elongation ko01100 Metabolic pathways ko01212 Fatty acid metabolism ko04142 Lysosome	--	--	--	IPR002472 [Palmitoyl protein thioesterase]
P45592	Cofilin-1	Cfl1	403369.8125	313529.5	398781.2813	373076.5313	367084.625	350399.0625	404302.0938	2543334.5	1199757.75	796359.25	335583.6875	2311410.5	1032336.563	1512084.25	1204261.125	1018318.438	750467.875	517876.625	487033.25	530474.9375	637138.3125	419212.5625	573632.1875	688758.125	NA	NA	NA	NA	2.735578474	0.006167462	1.451845942	up	NA	NA	NA	NA	2	Molecular Function:actin binding (GO:0003779),Cellular Component:intracellular (GO:0005622)	cofilin	--	ko04360 Axon guidance ko04666 Fc gamma R-mediated phagocytosis ko04810 Regulation of actin cytoskeleton ko05133 Pertussis	--	--	--	IPR002108 [Actin-depolymerising factor homology domain]
P47853	Biglycan	Bgn	277056.0313	168967.2656	309738.3125	218079.8438	270352.6563	174851	302278.4688	9540025	2555477.25	2410967.5	195474.8594	7730219	787445.625	902202.8125	836185.875	601553	452642.5625	313319.9063	187184.625	148644.0313	157689.0156	184024.0625	198322.3125	202277.2813	NA	NA	NA	NA	2.743640604	0.006548304	1.456091512	up	NA	NA	NA	NA	1	Molecular Function:protein binding (GO:0005515)	biglycan	--	--	Leucine-rich repeat (LRR) protein	K	Transcription ;	IPR000372 [Leucine-rich repeat N-terminal domain] ; IPR001611[Leucine-rich repeat]
P49301	C-type lectin domain family 10 member A	Clec10a	0	0	0	0	0	0	0	39789.0625	39631.73438	9907.360352	0	30414.73438	14579.47949	16914.70313	21552.75391	16123.15039	15827.99219	6477.328613	0	5717.34082	0	11385.63477	11097.8623	12074.75586	NA	NA	NA	NA	Inf	0	Inf	up	NA	NA	NA	NA	--	--	C-type lectin domain family 10 member A	--	--	Ca2+-binding protein, RTX toxin-related	Q	Secondary metabolites biosynthesis, transport and catabolism ;	IPR001304 [C-type lectin-like] ; IPR005640[Hepatic lectin, N-terminal]
P50115	Protein S100-A8	S100a8	40971.17188	12510.83203	63640.78906	10979.21875	63073.10156	19410.125	25478.40039	217815.8906	1245850.375	32052.21875	11091.92773	704735.625	94133.28906	84843.57813	119507.2734	75203.51563	46759.61719	27282.06445	129077.7344	571159.75	1234583.625	2605000.25	289731.875	323678.0938	NA	NA	NA	NA	2.126119293	0.040652964	1.088222546	up	NA	NA	NA	NA	--	--	protein S100-A8	--	ko04657 IL-17 signaling pathway	--	--	--	IPR013787 [S100/CaBP-9k-type, calcium binding, subdomain]
P50137	Transketolase	Tkt	142766.9531	128456.3828	152047.6406	187778.5313	153372.25	133325.1094	165126.8281	1382318.875	752071.5	308814.125	128797.1875	1257732.125	428920.4375	561350.9375	485996.2813	366210.5	282838.625	182372.7813	195480.6563	267631.5313	325067	348950.4063	294514.6875	385126.3125	NA	NA	NA	NA	2.570534799	0.008271503	1.362068543	up	2.023700288	0.001725178	1.016995641	up	--	--	transketolase	2.2.1.1	ko00030 Pentose phosphate pathway ko01100 Metabolic pathways ko01200 Carbon metabolism ko01230 Biosynthesis of amino acids	Transketolase	G	Carbohydrate transport and metabolism ;	IPR005474 [Transketolase, N-terminal] ; IPR005475[Transketolase-like, pyrimidine-binding domain] ; IPR033248[Transketolase, C-terminal domain]
P51635	Aldo-keto reductase family 1 member A1	Akr1a1	113692.6875	135375.5938	142553.9219	130929.9375	146810.6875	146204.5	147499.5469	895280.3125	352961.4063	301659.875	126183.2969	866506.1875	260693.5469	397417.0938	333479.3438	291775.7813	222175.3125	177105.5156	161330.1875	124670.1875	148866.0469	110169.4844	157511.3438	163135.4844	NA	NA	NA	NA	2.063160864	0.006056501	1.044856312	up	NA	NA	NA	NA	--	--	alcohol dehydrogenase (NADP+)	1.1.1.2	ko00010 Glycolysis / Gluconeogenesis ko00040 Pentose and glucuronate interconversions ko00561 Glycerolipid metabolism ko01100 Metabolic pathways	Aldo/keto reductase, related to diketogulonate reductase	Q	Secondary metabolites biosynthesis, transport and catabolism ;	IPR023210 [NADP-dependent oxidoreductase domain]
P52555	Endoplasmic reticulum resident protein 29	Erp29	117941.7109	88404.47656	149716.0781	107278.0313	124548.8984	125173.0469	140066.0781	1242378.25	519149.25	405926.1875	121999.0156	1136052.75	383272	608704.1875	446092	379945.625	290075.0938	179717.8438	157874.8125	161995.7656	199166.0469	169790.8594	173282.5313	202487.8125	NA	NA	NA	NA	3.208425036	0.006438239	1.681865275	up	NA	NA	NA	NA	3	Cellular Component:endoplasmic reticulum (GO:0005783),Cellular Component:endoplasmic reticulum lumen (GO:0005788),Biological Process:protein secretion (GO:0009306)	endoplasmic reticulum protein 29	--	ko04141 Protein processing in endoplasmic reticulum	--	--	--	IPR011679 [Endoplasmic reticulum, protein ERp29, C-terminal] ; IPR012883[ERp29, N-terminal]
P54001	Prolyl 4-hydroxylase subunit alpha-1	P4ha1	20474.60547	19104.16211	32369.60352	33729.67969	24437.71094	20325.41406	28466.16602	312257.4063	120197.8984	97332.53125	20021.94531	304262.9688	78579.58594	127457.2344	105833.6797	78129.39063	56378.09375	37149.95313	30276.74414	36671.8125	27678.34375	32402.04688	25850.1543	37274.00391	NA	NA	NA	NA	3.214066461	0.008060017	1.684399762	up	NA	NA	NA	NA	4	Molecular Function:procollagen-proline 4-dioxygenase activity (GO:0004656),Cellular Component:endoplasmic reticulum (GO:0005783),Molecular Function:oxidoreductase activity (GO:0016491),Biological Process:oxidation-reduction process (GO:0055114)	prolyl 4-hydroxylase	1.14.11.2	ko00330 Arginine and proline metabolism ko01100 Metabolic pathways	Proline 4-hydroxylase (includes Rps23 Pro-64 3,4-dihydroxylase Tpa1), contains SM-20 domain	JO	Translation, ribosomal structure and biogenesis ; Posttranslational modification, protein turnover, chaperones ;	IPR005123 [Oxoglutarate/iron-dependent dioxygenase] ; IPR013547[Prolyl 4-hydroxylase alpha-subunit, N-terminal]
P55053	Fatty acid-binding protein 5	Fabp5	262215.8125	244463.2813	261777.6875	226197.125	181313.3438	268212.5313	217642.1875	1552937.375	434892.0313	264669.875	284244	1218331.75	549194.375	1014209.813	730941.375	634244.4375	394312.375	383028.4063	341438.375	403787.875	279200.7813	249449.9219	380646.8438	317109.6875	NA	NA	NA	NA	2.566114572	0.010990098	1.359585585	up	NA	NA	NA	NA	--	--	fatty acid-binding protein 5, epidermal	--	ko03320 PPAR signaling pathway	--	--	--	IPR000566 [Lipocalin/cytosolic fatty-acid binding domain]
P55314	Complement component C8 beta chain	C8b	17364.68164	12310.44238	9913.302734	11496.99121	11219.8584	13984.97168	9612.716797	83080.03906	32276.97461	23377.13672	12704.4209	73875.9375	34168.66797	35607	23771.31445	28324.75781	21816.51563	15385.87402	0	53231.23438	53346.48438	91540.67969	22908.98047	31279.03516	NA	NA	NA	NA	2.085117482	0.005736262	1.060128672	up	3.968629079	0.033421091	1.98864073	up	1	Molecular Function:protein binding (GO:0005515)	complement component 8 subunit beta	--	ko04610 Complement and coagulation cascades ko05020 Prion diseases ko05146 Amoebiasis ko05322 Systemic lupus erythematosus	--	--	--	IPR000884 [Thrombospondin type-1 (TSP1) repeat] ; IPR002172[Low-density lipoprotein (LDL) receptor class A repeat] ; IPR020864[Membrane attack complex component/perforin (MACPF) domain]
P57756	Ficolin-2	Fcn2	16350.46484	0	31391.43555	0	0	0	0	0	7175.46875	0	0	5769.135742	0	4345.356445	0	3079.480713	6544.76709	0	0	8295.602539	13617.36914	21621.63477	11245.79395	19697.59375	NA	NA	NA	NA	0.195071194	0.044444407	-2.357927345	down	NA	NA	NA	NA	--	--	ficolin	--	--	Cell division protein DamX, binds to the septal ring, contains C-terminal SPOR domain	D	Cell cycle control, cell division, chromosome partitioning ;	IPR002181 [Fibrinogen, alpha/beta/gamma chain, C-terminal globular domain] ; IPR008160[Collagen triple helix repeat]
P61621	Protein transport protein Sec61 subunit alpha isoform 1	Sec61a1	18852.36719	0	22136.73633	0	17420.12695	0	25987.17383	170130.4844	92789.41406	54408.78125	15217.36816	154261.6563	52268.10547	74448.67188	65665.69531	64490.10156	46568.29688	19269.88086	0	0	29606.42578	0	27225.19141	29736.85938	NA	NA	NA	NA	2.762497891	0.007363873	1.465973363	up	NA	NA	NA	NA	2	Biological Process:protein transport (GO:0015031),Cellular Component:membrane (GO:0016020)	protein transport protein SEC61 subunit alpha	--	ko03060 Protein export ko04141 Protein processing in endoplasmic reticulum ko04145 Phagosome	Preprotein translocase subunit SecY	U	Intracellular trafficking, secretion, and vesicular transport ;	IPR002208 [SecY/SEC61-alpha family] ; IPR019561[Translocon Sec61/SecY, plug domain]
P61751	ADP-ribosylation factor 4	Arf4	83703.9375	94843.4375	72739.5625	58943.92188	78573.63281	60550.78906	83422.28906	689260.5	435070.3438	227517.5938	67521.59375	794225	205617.875	318948.1875	247381.0313	226035.3438	166664.9375	107065.7656	89236.38281	206793.6563	55034.32031	54778.82813	138629.8281	177342.1094	NA	NA	NA	NA	2.830083886	0.005024519	1.500844816	up	NA	NA	NA	NA	1	Molecular Function:GTP binding (GO:0005525)	ADP-ribosylation factor 4	--	--	GTPase SAR1 family domain	R	General function prediction only ;	IPR006689 [Small GTPase superfamily, ARF/SAR type]
P62282	40S ribosomal protein S11	Rps11	171259.9688	129388.625	188541.9688	178323.2656	183913.9688	138737.0156	190701.5469	817305.4375	432132	314702.5	197334.25	772998.625	363345.875	408004.0313	395446.625	348073.3438	308291.0938	211236.0469	209123.8594	243076.0469	194613.4063	206825.9063	214636.3594	268890.0625	NA	NA	NA	NA	2.054604435	0.001253246	1.038860665	up	NA	NA	NA	NA	4	Molecular Function:structural constituent of ribosome (GO:0003735),Cellular Component:intracellular (GO:0005622),Cellular Component:ribosome (GO:0005840),Biological Process:translation (GO:0006412)	small subunit ribosomal protein S11e	--	ko03010 Ribosome	Ribosomal protein S17	J	Translation, ribosomal structure and biogenesis ;	IPR000266 [Ribosomal protein S17/S11] ; IPR032440[40S ribosomal protein S11, N-terminal]
P62501	TSC22 domain family protein 1	Tsc22d1	0	0	0	0	0	0	0	73919.34375	64407.70703	112536.1094	0	74282.875	70204.16406	69258.1875	96782.42188	96538.8125	65189.18359	26439.96484	0	0	0	20852.04688	0	77127.51563	NA	NA	NA	NA	Inf	0	Inf	up	NA	NA	NA	NA	--	--	--	--	--	--	--	--	IPR000580 [TSC-22 / Dip / Bun]
P62859	40S ribosomal protein S28	Rps28	1544602.5	1120846	1183394.375	1019813.25	1111851.125	1325541.125	1298632.625	4738342.5	2675961.5	2359052	1509800.125	5584646.5	2426046.25	3387020.25	2737570.5	2879217.25	2333966	1721435	1635564.625	1535201.625	2180432.25	1299568.125	1558203.5	1943002.375	NA	NA	NA	NA	2.119511733	0.00127317	1.083731953	up	NA	NA	NA	NA	4	Molecular Function:structural constituent of ribosome (GO:0003735),Cellular Component:intracellular (GO:0005622),Cellular Component:ribosome (GO:0005840),Biological Process:translation (GO:0006412)	small subunit ribosomal protein S28e	--	ko03010 Ribosome	Ribosomal protein S28E/S33	J	Translation, ribosomal structure and biogenesis ;	IPR000289 [Ribosomal protein S28e]
P62912	60S ribosomal protein L32	Rpl32	142386.5	113903.4766	152403.9063	128160.375	143079.8594	89108.24219	123192.1406	726178.8125	334105.7188	263680.3438	132669.7813	696689.5	363707.3438	396927.8438	374752.25	355370.1563	272206.2813	187948.4531	161524.6406	238110.625	222697.375	221434.4063	211053.6875	239396.25	NA	NA	NA	NA	2.536807374	0.001230291	1.343013976	up	NA	NA	NA	NA	4	Molecular Function:structural constituent of ribosome (GO:0003735),Cellular Component:intracellular (GO:0005622),Cellular Component:ribosome (GO:0005840),Biological Process:translation (GO:0006412)	large subunit ribosomal protein L32e	--	ko03010 Ribosome	Ribosomal protein L32E	J	Translation, ribosomal structure and biogenesis ;	IPR001515 [Ribosomal protein L32e]
P69897	Tubulin beta-5 chain	Tubb5	684909.75	742696.625	787527.9375	618513.625	639956.9375	723761	887459.75	5083668.5	2170603.25	1955164	582689.375	4822106.5	1697366.5	2525473.5	2159181.5	1888902.25	1287568.75	958503.5625	784809.9375	799909.0625	872278.875	837303.6875	782242.9375	981159.9375	NA	NA	NA	NA	2.505618137	0.006090766	1.325166561	up	NA	NA	NA	NA	1	Molecular Function:GTPase activity (GO:0003924)	tubulin beta	--	ko04145 Phagosome ko04540 Gap junction	--	--	--	IPR003008 [Tubulin/FtsZ, GTPase domain] ; IPR018316[Tubulin/FtsZ, 2-layer sandwich domain]
P84100	60S ribosomal protein L19	Rpl19	148844.4844	117777.6953	131920.7031	112771.3203	135859.0625	115803.3047	135909.7969	452152.7188	283819.875	184551.1406	129031.7188	502269.2813	262850.8125	338342.3438	310094.2813	267431.25	198249.7188	157563.1875	134727.4375	154947.4844	170368.2188	135402.6406	170204.2344	168308.4063	NA	NA	NA	NA	2.011243403	0.004956687	1.008087689	up	NA	NA	NA	NA	4	Molecular Function:structural constituent of ribosome (GO:0003735),Cellular Component:intracellular (GO:0005622),Cellular Component:ribosome (GO:0005840),Biological Process:translation (GO:0006412)	large subunit ribosomal protein L19e	--	ko03010 Ribosome	Ribosomal protein L19E	J	Translation, ribosomal structure and biogenesis ;	IPR000196 [Ribosomal protein L19/L19e]
P85108	Tubulin beta-2A chain	Tubb2a	70564.67188	52282.03125	60770.98828	59918.03125	55357.30469	61296.53516	82257.77344	450682.5625	234969.7656	169194.3594	58563.55859	431637.9063	159904.375	201822.0313	168085.7813	107645.1875	109745.4531	97380.92969	20168.79688	75852.71875	56891.29297	62476.79688	72513.10938	73919.24219	NA	NA	NA	NA	2.344831294	0.004923354	1.229484127	up	NA	NA	NA	NA	1	Molecular Function:GTPase activity (GO:0003924)	tubulin beta	--	ko04145 Phagosome ko04540 Gap junction	--	--	--	IPR003008 [Tubulin/FtsZ, GTPase domain] ; IPR018316[Tubulin/FtsZ, 2-layer sandwich domain]
P97546	Neuroplastin	Nptn	3766.905029	4710.368164	5908.671875	5538.261719	5465.039063	26371.03711	33921.65625	63661.61328	8381.644531	19516.37695	0	58145.41797	46947.86719	22421.3457	33745.89844	31926.29297	74546.35156	23893.23242	0	38338.12109	19621.90039	24334.45898	57575.43359	71734	NA	NA	NA	NA	4.510813599	0.006041634	2.173387671	up	4.905782626	0.007207025	2.29448331	up	--	--	--	--	--	--	--	--	--
P97710	Tyrosine-protein phosphatase non-receptor type substrate 1	Sirpa	4452.654785	0	7426.266113	0	5505.285156	0	5087.70752	99406.52344	26658.60352	11583.31738	0	146358.2813	205309.1719	162320.875	185985.5156	218383.4219	12199.08398	6638.452148	0	9202.05957	20397.65234	10109.63086	17249.20898	20017.06445	NA	NA	NA	NA	22.74583372	0.024184094	4.507530411	up	2.656743114	0.026238431	1.409658737	up	--	--	signal-regulatory protein alpha/beta1/gamma	--	ko04380 Osteoclast differentiation	--	--	--	IPR003597 [Immunoglobulin C1-set] ; IPR013106[Immunoglobulin V-set domain]
Q01177	Plasminogen	Plg	216878.1875	305476.1875	258695.2344	266155.9063	253547.875	256277.0938	290138.875	3606791	793733.1875	437822.5313	227573.3125	4060039.25	1275605.625	1467870.625	722717.25	1039914.75	563217.25	330900.8438	222971.1875	5249758	3783277	6277431.5	905740.6875	1027067.75	NA	NA	NA	NA	3.468285559	0.015510194	1.794222687	up	NA	NA	NA	NA	2	Molecular Function:serine-type endopeptidase activity (GO:0004252),Biological Process:proteolysis (GO:0006508)	plasminogen	3.4.21.7	ko04080 Neuroactive ligand-receptor interaction ko04610 Complement and coagulation cascades ko05150 Staphylococcus aureus infection ko05164 Influenza A	Secreted trypsin-like serine protease	O	Posttranslational modification, protein turnover, chaperones ;	IPR000001 [Kringle] ; IPR001254[Serine proteases, trypsin domain] ; IPR003609[PAN/Apple domain]
Q01460	Di-N-acetylchitobiase	Ctbs	5780.532715	6170.277344	6284.444336	0	3965.073486	6788.395996	0	0	0	11524.87695	0	42099.09375	11485.33984	0	11582.61328	12145.72852	0	0	0	0	0	0	0	0	NA	NA	NA	NA	2.024562021	0.000109532	1.01760984	up	NA	NA	NA	NA	1	Biological Process:carbohydrate metabolic process (GO:0005975)	Di-N-acetylchitobiase	3.2.1.-	--	Spore germination protein YaaH	D	Cell cycle control, cell division, chromosome partitioning ;	IPR001223 [Glycoside hydrolase family 18, catalytic domain]
Q07936	Annexin A2	Anxa2	662942.1875	682919.875	846848.125	706823.1875	812312.4375	683055.8125	714307.25	5485805	3040763	1975934.75	751783.125	5752719	2042223.75	2657270.5	2233909	1824312.125	1417165.375	1021355.563	743528.9375	1072870.625	1204551.375	1293833.125	1019507.875	1198466	NA	NA	NA	NA	2.547551064	0.004851337	1.349111065	up	NA	NA	NA	NA	2	Molecular Function:calcium ion binding (GO:0005509),Molecular Function:calcium-dependent phospholipid binding (GO:0005544)	annexin A2	--	--	--	--	--	IPR018502 [Annexin repeat]
Q07984	Translocon-associated protein subunit delta	Ssr4	70572.50781	68373.83594	77370.00781	63037.82422	76948.1875	71590.64844	82757.42188	677441.6875	306271.5625	194304.4219	60907.03906	634319.5625	146851.2813	228666.0938	177172.6563	167643.3125	125712.0625	91802.98438	86298.90625	87839.79688	98755.07813	100512.7109	76273.94531	101899.5156	NA	NA	NA	NA	2.191782443	0.006528228	1.132104603	up	NA	NA	NA	NA	2	Cellular Component:endoplasmic reticulum (GO:0005783),Cellular Component:integral component of membrane (GO:0016021)	translocon-associated protein subunit delta	--	ko04141 Protein processing in endoplasmic reticulum	--	--	--	IPR008855 [Translocon-associated]
Q08163	Adenylyl cyclase-associated protein 1	Cap1	106230.2734	89495.6875	125147.9844	101021.7344	110728.1719	99043.65625	119088.5469	1031949.563	468298.4688	298203.0938	109547.6563	1082712.75	325656.5938	517676.5625	349121.375	281173.2188	248467.5	139465.5469	141057.5313	169759.6094	211041.5	211110.0313	169148.0313	205842.1406	NA	NA	NA	NA	2.947058023	0.010085473	1.559275465	up	NA	NA	NA	NA	2	Molecular Function:actin binding (GO:0003779),Biological Process:cytoskeleton organization (GO:0007010)	adenylyl cyclase-associated protein	--	--	--	--	--	IPR013912 [Adenylate cyclase-associated CAP, C-terminal] ; IPR013992[Adenylate cyclase-associated CAP, N-terminal]
Q27W02	Protein mago nashi homolog	Magoh	16535.57813	16413.26367	15580.13086	13804.48145	16880.68555	15220.95215	18119.21875	66831.125	41822.25781	25383.96484	16317.96191	62490.51563	28985.59766	39647.58594	33528.33203	34833.46875	52509.96875	50120.61328	21002.17578	18678.74609	23831.97266	21986.94922	38794.41406	26129.24414	NA	NA	NA	NA	2.53746316	0.001427123	1.343386877	up	NA	NA	NA	NA	1	Cellular Component:nucleus (GO:0005634)	protein mago nashi	--	ko03013 RNA transport ko03015 mRNA surveillance pathway ko03040 Spliceosome	--	--	--	IPR004023 [Mago nashi protein]
Q2LAP6	Testin	Tes	0	0	0	0	0	0	0	39095.24609	19245.14453	11736.62988	12503.18262	43289.05469	14436.8418	17748.08789	18079.46875	11326.91211	6666.896484	10428.85449	0	6090.291016	6052.770508	10204.96582	0	0	NA	NA	NA	NA	Inf	0	Inf	up	NA	NA	NA	NA	1	Molecular Function:zinc ion binding (GO:0008270)	--	--	--	--	--	--	IPR001781 [Zinc finger, LIM-type] ; IPR010442[PET domain]
Q32KK0	Arylsulfatase E	Arse	237133.8125	241888.8438	268144.875	234974.1875	271479.4375	11908.58398	260908.5625	90707.32813	63103.55469	42247.78125	119494.6328	96021.28906	27824.41406	40605.08984	27764.63281	144948.1875	22795.14063	14398.62207	228801.0781	20663.6875	11551.26758	15255.84961	10898.93848	208743.4688	NA	NA	NA	NA	0.219936425	0.004425343	-2.184841537	down	NA	NA	NA	NA	2	Biological Process:metabolic process (GO:0008152),Molecular Function:sulfuric ester hydrolase activity (GO:0008484)	arylsulfatase E	3.1.6.-	--	Arylsulfatase A or related enzyme	P	Inorganic ion transport and metabolism ;	IPR000917 [Sulfatase, N-terminal]
Q38PG1	AHNAK 1 (Fragment)		90161.01563	376825.5313	97988.125	73638.44531	81837.89063	47813.85547	95710.85938	489487.6563	492076.6875	177254.6875	61719.55469	543272.375	358568	450046.7813	353691.1563	440157.0938	319173.25	99880.71094	112916.8281	0	101034.6953	19178.31836	22588.29688	153895.5	NA	NA	NA	NA	2.631276125	0.016046009	1.395762652	up	NA	NA	NA	NA	--	--	--	--	--	--	--	--	--
Q3B7U1	MAGE family member D2	Maged2	0	5627.334961	6515.900391	7500.198242	5611.897949	6511.417969	7716.218262	39161.35156	14288.87598	12812.83789	6474.947754	34603.07031	15447.75879	25100.78516	18491.98047	16109.18457	10819.47266	7182.334961	6371.219727	5908.898438	5098.287109	3459.061768	32026.62109	36805.66406	NA	NA	NA	NA	2.443632573	0.014802786	1.289027376	up	NA	NA	NA	NA	--	--	--	--	--	--	--	--	IPR002190 [MAGE homology domain]
Q3B8Q1	Nucleolar RNA helicase 2	Ddx21	20050.65039	21267.25	24148.80469	25418.27734	26058.07031	25011.79102	25550.20117	123399.6094	73708.42188	38308.75	20921.86133	130907.5625	60732.67188	90610.58594	74936.40625	67446.11719	45715.42969	27256.52734	36808.82031	55091.45313	84656.85938	63374.20703	54586.89063	79548.52344	NA	NA	NA	NA	2.583199901	0.008978253	1.369159291	up	2.635110885	0.002818534	1.397863671	up	5	Molecular Function:nucleic acid binding (GO:0003676),Molecular Function:RNA binding (GO:0003723),Molecular Function:helicase activity (GO:0004386),Molecular Function:ATP binding (GO:0005524),Cellular Component:nucleus (GO:0005634)	ATP-dependent RNA helicase DDX21	3.6.4.13		Superfamily II DNA and RNA helicase	L	Replication, recombination and repair ;	IPR001650 [Helicase, C-terminal] ; IPR011545[DEAD/DEAH box helicase domain] ; IPR012562[GUCT]
Q3KR55	RCG60540, isoform CRA_a	U2af1	0	0	0	0	0	0	0	121130.1641	36982.76563	35219.97266	0	49079.21875	45564.63281	54705.17969	44247.23047	43819.33594	35671.35156	25541.80859	30836.64648	32788.12109	28219.25	36688.33203	28464.78516	24846.04883	NA	NA	NA	NA	Inf	0	Inf	up	Inf	0	Inf	up	2	Molecular Function:nucleic acid binding (GO:0003676),Molecular Function:metal ion binding (GO:0046872)	splicing factor U2AF 35 kDa subunit	--	ko03040 Spliceosome	--	--	--	IPR000504 [RNA recognition motif domain] ; IPR000571[Zinc finger, CCCH-type]
Q3KR94	Vitronectin	Vtn	139614.3281	120526.1719	109856.7344	139465.5313	134056.7969	121909.4141	170552.8125	4754893	608413.375	243132.4375	117548.8984	4598303.5	1565841.75	2005679.75	748006.5625	1011933.375	474548.5625	160951.9844	166791.6563	6032314.5	2918491.5	5058878	937300.4375	1476767.375	NA	NA	NA	NA	7.795578907	0.027429885	2.962656163	up	21.67483069	0.04058519	4.437948819	up	3	Molecular Function:scavenger receptor activity (GO:0005044),Biological Process:immune response (GO:0006955),Molecular Function:polysaccharide binding (GO:0030247)	vitronectin	--	ko04151 PI3K-Akt signaling pathway ko04510 Focal adhesion ko04512 ECM-receptor interaction ko04610 Complement and coagulation cascades ko05165 Human papillomavirus infection ko05205 Proteoglycans in cancer	--	--	--	IPR001212 [Somatomedin B domain] ; IPR018487[Hemopexin-like repeats]
Q3KRF2	High density lipoprotein binding protein (Vigilin)	Hdlbp	54784.12109	44387.30469	59728.98438	48274.72656	52482.42188	44664.07813	54741.74609	577683.125	245625.5469	152409.4063	48992.50781	484989.0313	158562.0313	198691.125	174425.125	154355.6563	101870.4922	75202.8125	56916.40234	59146.4375	58835.08594	57090.76172	58789.31641	86265.95313	NA	NA	NA	NA	2.83616785	0.004160219	1.503942917	up	NA	NA	NA	NA	1	Molecular Function:RNA binding (GO:0003723)	--	--	--	--	--	--	IPR004088 [K Homology domain, type 1]
Q3MID7	Lipopolysaccharide-binding protein	Lbp	0	0	0	0	0	0	0	275573.4063	86406.46875	13763.08398	0	382058.8125	25390.34375	27162.71484	15396.82422	14996.70898	10510.43457	7727.833496	11421.0127	60835.3125	80858.42188	147171.5938	32522.42969	21072.76953	NA	NA	NA	NA	Inf	0	Inf	up	Inf	0	Inf	up	1	Molecular Function:lipid binding (GO:0008289)	lipopolysaccharide-binding protein	--	ko04064 NF-kappa B signaling pathway ko04620 Toll-like receptor signaling pathway ko05132 Salmonella infection ko05152 Tuberculosis	--	--	--	IPR001124 [Lipid-binding serum glycoprotein, C-terminal] ; IPR017942[Lipid-binding serum glycoprotein, N-terminal]
Q3MIE4	Synaptic vesicle membrane protein VAT-1 homolog	Vat1	131513.2969	121750.3984	156157.4375	152791.4063	124131.1953	141370.1875	163035.5625	1452906.75	598296.1875	414990.6875	163729.9531	1369132.25	419347.0313	590461.125	522805.7188	355771.7813	239211.1875	195899.75	173794.875	156876.9375	147334	150924.5938	161306.5313	186263.2031	NA	NA	NA	NA	2.807125182	0.010795356	1.489093401	up	NA	NA	NA	NA	1	Biological Process:oxidation-reduction process (GO:0055114)	--	--	--	NADPH:quinone reductase or related Zn-dependent oxidoreductase	CR	Energy production and conversion ; General function prediction only ;	IPR013154 [Alcohol dehydrogenase, N-terminal]
Q498C8	Protein RER1	Rer1	11455.81738	9008.923828	0	0	0	8006.880859	0	77333.55469	0	14034.49707	0	124319.5234	43965.96094	43310.48438	37282.14844	34988.94922	42777.44141	53203.4375	0	0	31854.91797	47164.11328	0	0	NA	NA	NA	NA	4.487422972	5.73E-05	2.165887175	up	4.163041592	0.014378227	2.057637972	up	1	Cellular Component:integral component of membrane (GO:0016021)	--	--	--	--	--	--	IPR004932 [Retrieval of early ER protein Rer1]
Q498C9	RCG33491, isoform CRA_b	Zfp207	37789.02734	0	51012.44531	43622.79297	39785.71484	37877.09375	48632.52344	176953.7656	109472.8516	80367.30469	39694.67578	221093.3594	82542.50781	128173.3438	115432.9688	92139.90625	70033.50781	54374.57031	45482.41797	0	51999.10156	48281.29297	55358.05078	59868.71094	NA	NA	NA	NA	2.152666169	0.007050092	1.106124607	up	NA	NA	NA	NA	--	--	--	--	--	--	--	--	--
Q4AEF8	Coatomer subunit gamma-1	Copg1	23264.7207	19635.24023	15644.48242	22663.69727	24935.49414	29237.08594	26303.21094	243225.5625	119267.9609	75689.5625	21365.97266	224007.1719	66337.32031	95413.23438	74704.50781	62625.89063	46687.95313	25429.83008	26569.69922	28595.32422	29394.65039	29022.71289	27252.88672	34880.61719	NA	NA	NA	NA	2.741887725	0.009440226	1.455169497	up	NA	NA	NA	NA	5	Molecular Function:structural molecule activity (GO:0005198),Biological Process:intracellular protein transport (GO:0006886),Biological Process:vesicle-mediated transport (GO:0016192),Cellular Component:membrane coat (GO:0030117),Cellular Component:COPI vesicle coat (GO:0030126)	coatomer subunit gamma	--	--	--	--	--	IPR002553 [Clathrin/coatomer adaptor, adaptin-like, N-terminal] ; IPR013040[Coatomer, gamma subunit, appendage, Ig-like subdomain] ; IPR032154[Coatomer subunit gamma, C-terminal]
Q4FZY1	Cd68 molecule	Cd68	0	0	0	0	0	0	0	487880.6875	174582.5781	31204.60742	0	291370.3438	100840.0391	190676.3125	132958.2969	115043.5156	97642.86719	23707.74414	5632.34668	0	41073.13281	32274.58203	35238.17578	68440.3125	NA	NA	NA	NA	Inf	0	Inf	up	NA	NA	NA	NA	1	Cellular Component:membrane (GO:0016020)	CD68 antigen	--	ko04142 Lysosome	Membrane protein involved in colicin uptake	M	Cell wall/membrane/envelope biogenesis ;	IPR002000 [Lysosome-associated membrane glycoprotein]
Q4G063	Protein disulfide isomerase Creld2	Creld2	2918.359619	2564.941162	10007.66895	12537.02832	6602.615723	2328.708984	0	78583.5625	18609.18359	23919.45313	3457.673584	69602.08594	22706.50391	20305.65625	20734.09766	16623.41992	17591.77734	5672.121094	0	15626.50684	7297.925293	6638.108398	5027.364258	7325.67627	NA	NA	NA	NA	2.803990129	0.004536039	1.487481271	up	NA	NA	NA	NA	1	Molecular Function:calcium ion binding (GO:0005509)	--	--	--	--	--	--	IPR001881 [EGF-like calcium-binding domain] ; IPR021852[Domain of unknown function DUF3456]
Q4G075	Leukocyte elastase inhibitor A	Serpinb1a	5053.944336	0	16909.57031	0	7941.953125	3609.127441	5697.824707	107180.6328	105202.4453	17743.80078	4042.385254	138459.6406	30947.23828	55756.19531	39884.69141	35895.46875	17787.61133	12234.2207	16096.09766	44603.32813	116166.75	174142.5313	40960.86328	57232.48047	NA	NA	NA	NA	3.829285411	0.021972117	1.937075194	up	8.935451314	0.039491484	3.159540599	up	--	--	serpin B	--	ko05146 Amoebiasis	Serine protease inhibitor	O	Posttranslational modification, protein turnover, chaperones ;	IPR023796 [Serpin domain]
Q4QQV0	Tubulin beta chain	Tubb6	14348.35938	15457.34668	20786.27344	27270.14844	89593.96094	11989.89648	24292.96875	102337.6875	50142.49609	52132.94531	12689.66016	151395.9063	53944.4375	75039.86719	52761.91797	56911.69141	124499.0078	108311.8281	81114.52344	19909.83984	24794.84961	99775.02344	16569.19727	24095.63672	NA	NA	NA	NA	2.62735747	0.019336764	1.393612502	up	NA	NA	NA	NA	1	Molecular Function:GTPase activity (GO:0003924)	tubulin beta	--	ko04145 Phagosome ko04540 Gap junction	--	--	--	IPR003008 [Tubulin/FtsZ, GTPase domain] ; IPR018316[Tubulin/FtsZ, 2-layer sandwich domain]
Q4QQV6	Lymphocyte specific 1, isoform CRA_a	Lsp1	7484.96875	8622.77832	15417.69434	0	13927.18359	8559.319336	7568.192871	152960.1094	72583.80469	40610.0625	0	156341.4063	60990.9375	98331.6875	60702.73438	58860.46094	42211.64844	30441.55078	18301.11719	38930.96875	57310.10547	45486.88672	72848.64844	55280.04297	NA	NA	NA	NA	5.423785175	0.003468491	2.439300037	up	4.445895765	0.003900183	2.152474125	up	--	--	lymphocyte-specific protein 1	--	ko05152 Tuberculosis	--	--	--	IPR006018 [Caldesmon/lymphocyte specific protein]
Q4QRB4	Tubulin beta-3 chain	Tubb3	83329.875	64085.93359	116787.7422	55268.91406	168528.0625	81933.20313	98096.85156	530443.25	229353.875	256622.6719	118238.9688	303746.5625	249816.5	283540	230233.1563	222752.0313	112965.7109	103621.7188	129316.0859	75468.0625	98167.07813	70787.22656	75878.39063	82958.77344	NA	NA	NA	NA	2.110647349	0.012774318	1.07768555	up	NA	NA	NA	NA	1	Molecular Function:GTPase activity (GO:0003924)	tubulin beta	--	ko04145 Phagosome ko04540 Gap junction	--	--	--	IPR003008 [Tubulin/FtsZ, GTPase domain] ; IPR018316[Tubulin/FtsZ, 2-layer sandwich domain]
Q4V7D1	Signal sequence receptor subunit alpha	Ssr1	120727.3359	73245.42188	142109.0469	120379.5547	139941.9063	116071.1406	155293.5	724805.875	401215.2813	244182.3438	110192.8516	668027.125	339208.8125	328724.9375	231617.375	201339.5156	191740.0938	184683.75	101858.4141	158294.3125	98852.63281	104394.7422	91841.66406	202042.8594	NA	NA	NA	NA	2.07349832	0.005157313	1.052066878	up	NA	NA	NA	NA	1	Cellular Component:endoplasmic reticulum membrane (GO:0005789)	translocon-associated protein subunit alpha	--	ko04141 Protein processing in endoplasmic reticulum	--	--	--	IPR005595 [Translocon-associated protein (TRAP), alpha subunit]
Q569C9	Golgi phosphoprotein 3	Golph3	0	0	25491.57813	28438.63477	27402.05078	29401.38281	23229.00781	54436.64844	60196.46484	43605.33984	25853.73828	60493.34766	48982.76563	77606.44531	58848.49219	50025.10938	47600.15234	0	32407.03516	26113.66602	31247.44727	23065.34375	44020.30078	38887.42969	NA	NA	NA	NA	2.045000585	0.006194997	1.032101256	up	NA	NA	NA	NA	1	Molecular Function:phosphatidylinositol-4-phosphate binding (GO:0070273)	golgi phosphoprotein 3	--	--	--	--	--	IPR008628 [Golgi phosphoprotein 3-like]
Q5BJY6	N-acetylglucosamine-6-phosphate deacetylase	Amdhd2	0	0	0	0	0	0	0	27673.79883	8265.798828	3155.662598	0	20186.46289	8229.94043	12083.6377	10851.16602	7432.756836	3938.059082	2103.30249	0	0	0	0	2309.995361	3361.65625	NA	NA	NA	NA	Inf	0	Inf	up	NA	NA	NA	NA	1	Molecular Function:hydrolase activity (GO:0016787)	N-acetylglucosamine-6-phosphate deacetylase	3.5.1.25	ko00520 Amino sugar and nucleotide sugar metabolism	N-acetylglucosamine-6-phosphate deacetylase	G	Carbohydrate transport and metabolism ;	IPR006680 [Amidohydrolase-related]
Q5BK33	55 kDa erythrocyte membrane protein	LOC652956	28669.90234	23741.98633	24280.36719	23899.13672	32772.59375	12792.26367	26727.29297	176881.4375	110104.8828	42117.05078	22568.96484	117976.8672	56085.35156	81836.82031	60686.125	69235.45313	37763.45313	47553.76563	29726.32031	37683.07031	44131.59375	51935.23438	23610.21484	44563.64063	NA	NA	NA	NA	2.416324781	0.000558262	1.272814382	up	NA	NA	NA	NA	1	Molecular Function:protein binding (GO:0005515)	55 kDa erythrocyte membrane protein	--	--	Guanylate kinase	F	Nucleotide transport and metabolism ;	IPR001478 [PDZ domain] ; IPR008145[Guanylate kinase/L-type calcium channel beta subunit] ; IPR011511[Variant SH3 domain]
Q5FVH2	5-3 exonuclease PLD3	Pld3	0	0	2464.510986	0	1997.227051	0	0	202589.6563	72206.10156	18209.05469	0	1117790.75	75068.58594	85714.5	69351.84375	43851.91797	23132.98242	9724.606445	0	11257.87598	13521.54199	11251.43359	12370.8457	20665.0625	NA	NA	NA	NA	22.9241336	0.011090139	4.518795304	up	6.191915275	0.011166253	2.630385731	up	1	Molecular Function:catalytic activity (GO:0003824)	phospholipase D3/4	3.1.4.4	ko00564 Glycerophospholipid metabolism ko00565 Ether lipid metabolism ko01100 Metabolic pathways	Phosphatidylserine/phosphatidylglycerophosphate/cardiolipin synthase or related enzyme	I	Lipid transport and metabolism ;	IPR001736 [Phospholipase D/Transphosphatidylase] ; IPR032803[PLD-like domain]
Q5FVK6	Coiled-coil and C2 domain-containing protein 1B	Cc2d1b	6732.217773	7986.32373	7585.853516	9176.693359	8037.804199	5835.515137	0	78359.71875	49232.54297	17488.72266	6049.463379	74611.08594	36084.59766	21060.21875	49001.21875	40811.83203	13135.25488	8406.310547	17804.36914	6935.950684	7741.275879	9985.919922	11491.17773	29992.00195	NA	NA	NA	NA	3.715172154	0.027040279	1.893429064	up	NA	NA	NA	NA	1	Molecular Function:protein binding (GO:0005515)	coiled-coil and C2 domain-containing protein 1	--	--	--	--	--	IPR000008 [C2 domain]
Q5FVL8	ATP-binding cassette subfamily B member 10	Abcb10	164526.0938	284175.625	309511.0313	25476.60547	165217.8125	186662.0313	250272.7031	18089.01367	15441.52539	154558.4688	21728.87109	13456.54395	140975.75	100134.4375	14151.63281	17644.76563	17574.3418	23365.87891	19934.66406	15503.47656	113808.3125	16967.48828	23242.12891	18243.3418	NA	NA	NA	NA	0.276378407	0.015502629	-1.855283189	down	0.182903351	0.005865876	-2.450846586	down	5	Molecular Function:ATP binding (GO:0005524),Biological Process:transport (GO:0006810),Cellular Component:integral component of membrane (GO:0016021),Molecular Function:ATPase activity (GO:0016887),Biological Process:transmembrane transport (GO:0055085)	ATP-binding cassette, subfamily B (MDR/TAP), member 10	--	ko02010 ABC transporters	ABC-type multidrug transport system, ATPase and permease component	V	Defense mechanisms ;	IPR003439 [ABC transporter-like] ; IPR011527[ABC transporter type 1, transmembrane domain]
Q5GAM6	Angiogenin ribonuclease 1	Ang1	0	1883.659058	2401.795654	0	2205.712891	0	0	25484.91602	0	6638.050781	0	22141.375	8015.828125	5994.077148	4299.075195	4314.776367	0	0	0	0	0	0	0	0	NA	NA	NA	NA	2.613985444	0.026905386	1.386251107	up	NA	NA	NA	NA	--	--	angiogenin	3.1.27.-	--	--	--	--	IPR023412 [Ribonuclease A-domain]
Q5I0H9	Protein disulfide-isomerase A5	Pdia5	6233.352051	10059.82422	0	3610.060791	4889.56543	10853.11328	10436.26074	73183.24219	31344.875	31463.22266	9001.672852	83355.04688	23183.47656	15468.99512	23170.2168	14487.27441	10342.33691	0	0	5185.195801	6876.460938	11927.48535	15407.07324	9069.117188	NA	NA	NA	NA	2.430918043	0.008018012	1.281501254	up	NA	NA	NA	NA	1	Biological Process:cell redox homeostasis (GO:0045454)	protein disulfide isomerase family A, member 5	5.3.4.1	--	Negative regulator of GroEL, contains thioredoxin-like and TPR-like domains	O	Posttranslational modification, protein turnover, chaperones ;	IPR013766 [Thioredoxin domain]
Q5I0M1	Apolipoprotein H	Apoh	412313.375	379489.8438	463634.4688	465864.9375	424510.7188	368449.875	418569.0313	2718119.25	967528.5625	749151.4375	397281.8125	3091330.75	1241302.5	1249966.5	819569.5625	932049.6875	528810.3125	476533.9375	425633.2813	3392093.25	1839455.875	6857412.5	1035775.438	647489.25	NA	NA	NA	NA	2.087383875	0.020298219	1.06169594	up	NA	NA	NA	NA	--	--	beta-2-glycoprotein 1	--	ko04979 Cholesterol metabolism	--	--	--	IPR000436 [Sushi/SCR/CCP domain] ; IPR015104[Beta-2-glycoprotein-1 fifth domain]
Q5M7U6	Actin-related protein 2	Actr2	122266.0469	138097.8281	190585.2344	164615	155063.8438	135663.25	143586.625	1035430.75	487672.0313	310968.75	129518.0391	899782.9375	289957.5313	429196.75	377230.2813	334228.4063	280931.8438	197126.25	219845.9688	240777.1563	212528.8125	180685.75	231618.9063	285723.9688	NA	NA	NA	NA	2.106024042	0.003045339	1.074521906	up	NA	NA	NA	NA	--	--	actin-related protein 2	--	ko04530 Tight junction	Actin-related protein	Z	Cytoskeleton ;	IPR004000 [Actin family]
Q5M7V8	Thyroid hormone receptor-associated protein 3	Thrap3	19124.20703	0	18093.51563	13932.24707	18321.41211	7464.792969	0	93099.50781	24497.52734	44018.26563	16466.28125	94985.5625	45479.06641	49195.32813	47181.20313	55451.94922	37282.90234	19576.39258	28658.26563	15539.53809	0	0	16901.04102	0	NA	NA	NA	NA	2.753005358	0.001537552	1.461007418	up	NA	NA	NA	NA	--	--	thyroid hormone receptor-associated protein 3	--	--	--	--	--	IPR029199 [THRAP3/BCLAF1 family]
Q5M860	Rho GDP dissociation inhibitor beta	Arhgdib	70351.17188	55444.57031	65849.32813	86808.70313	69709.1875	54180.35938	70943.70313	494087.375	324332.0938	142100.6563	71343.75781	373876.7188	170689.3125	286123.625	195793.875	185892.9063	134353.9375	83962.97656	112596.2969	155704.3594	222528.9531	282802.125	147679.8281	223161.2188	NA	NA	NA	NA	2.626653854	0.010225564	1.393226091	up	2.844517912	0.004303208	1.508184166	up	2	Molecular Function:Rho GDP-dissociation inhibitor activity (GO:0005094),Cellular Component:cytoplasm (GO:0005737)	Rho GDP-dissociation inhibitor	--	ko04722 Neurotrophin signaling pathway ko04962 Vasopressin-regulated water reabsorption	--	--	--	IPR000406 [Rho protein GDP-dissociation inhibitor]
Q5M891	C4b-binding protein alpha chain	C4bpa	62191.62891	48081.32813	18343.34375	23750.04883	45385.57813	59600.91797	68807.54688	495213.4688	141257.4844	60581.52344	29872.55859	547011.1875	207720.3125	224145.7656	91638.875	126610.3594	99992.29688	48114.80469	89081.41406	701979.6875	532011	637609.25	239014.4531	228742.8438	NA	NA	NA	NA	3.101665388	0.023027698	1.633043055	up	9.436222249	0.016778976	3.238209398	up	--	--	complement component 4 binding protein, alpha	--	ko04610 Complement and coagulation cascades ko05133 Pertussis	--	--	--	IPR000436 [Sushi/SCR/CCP domain]
Q5PPG2	Asparaginyl endopeptidase	Lgmn	28514.04297	22195.51758	31537.87695	39556.72266	32200.66797	40434.75	25872.76172	179560.1406	149693.6875	83680.96094	27905.27734	248675.2188	129877.6328	139602.0156	116768.7656	78576.05469	63949.03125	56240.46875	50284.76172	34464.21094	53159.18359	36437.38281	23064.50195	78285.07813	NA	NA	NA	NA	3.008718566	0.006037758	1.589149164	up	NA	NA	NA	NA	2	Biological Process:proteolysis (GO:0006508),Molecular Function:peptidase activity (GO:0008233)	legumain	3.4.22.34	ko04142 Lysosome ko04612 Antigen processing and presentation	Glycosylphosphatidylinositol transamidase (GPIT), subunit GPI8	O	Posttranslational modification, protein turnover, chaperones ;	IPR001096 [Peptidase C13, legumain]
Q5RJR8	Leucine-rich repeat-containing protein 59	Lrrc59	140979.4063	116258.6172	170506.2188	115400.4141	172400.25	114393.2422	132743.5625	1555958.25	769440.875	523961.0938	111395.5547	1660923.25	464233.9375	685845.4375	637983.25	517072.25	343616.7188	205045.5	126258.9531	165314.8594	211816.8594	189926.5313	184633.0156	216602.7656	NA	NA	NA	NA	3.438565993	0.005609438	1.781807034	up	NA	NA	NA	NA	1	Molecular Function:protein binding (GO:0005515)	--	--	--	Leucine-rich repeat (LRR) protein	K	Transcription ;	IPR001611 [Leucine-rich repeat]
Q5RJR9	Collagen-binding protein	Serpinh1	748257.875	486858	859564.1875	546286.6875	764992	555081.25	839169.25	12337681	5350578	3712699	633706.8125	12042549	3147872.75	4311154	3877081.75	3086862.5	2058003.375	1267338.625	832650	848350.75	905342.0625	723420.75	717488.625	907987.5	NA	NA	NA	NA	4.480720467	0.003955851	2.163730726	up	NA	NA	NA	NA	--	--	serpin peptidase inhibitor, clade H, member 1	--	--	Serine protease inhibitor	O	Posttranslational modification, protein turnover, chaperones ;	IPR023796 [Serpin domain]
Q5RKH2	Galactokinase 1	Galk1	18013.20508	37191.95313	36266.93359	35509.61328	7980.767578	7431.099121	22573.72266	164390.0313	65307.79297	42218.91406	36825.0625	207562.3438	56005.06641	88866.63281	67954.63281	55006.73828	30854.2168	26614.08789	11541.45117	13942.625	21594.94141	16183.11133	62224.92188	771590.6875	NA	NA	NA	NA	2.284522896	0.020977043	1.191892902	up	NA	NA	NA	NA	1	Molecular Function:ATP binding (GO:0005524)	galactokinase	2.7.1.6	ko00052 Galactose metabolism ko00520 Amino sugar and nucleotide sugar metabolism ko01100 Metabolic pathways	Galactokinase	G	Carbohydrate transport and metabolism ;	IPR006204 [GHMP kinase N-terminal domain] ; IPR013750[GHMP kinase, C-terminal domain] ; IPR019539[Galactokinase galactose-binding domain]
Q5U1Y4	1,5-anhydro-D-fructose reductase	Akr1e2	313603.875	326289.4063	344603.2188	372678.7813	311728.2813	318047.2188	364850.6563	2213698	972175.4375	626598	351327.4688	1831247.5	664987.6875	965179.25	819052.5	682147.8125	539413.125	363565.5938	417577.2188	371805.5938	349862.6563	280747.9375	362047.4375	472384.0313	NA	NA	NA	NA	2.030420686	0.010264084	1.021778673	up	NA	NA	NA	NA	--	--	1,5-anhydro-D-fructose reductase	1.1.1.263	--	Aldo/keto reductase, related to diketogulonate reductase	Q	Secondary metabolites biosynthesis, transport and catabolism ;	IPR023210 [NADP-dependent oxidoreductase domain]
Q5U216	ATP-dependent RNA helicase DDX39A	Ddx39a	12737.35254	13758.96484	16050.44238	10959.96582	14109.6416	14008.83203	13273.74512	125242.0625	67889.73438	32656.83594	7841.959473	47394.08594	44981.11328	52665.23828	63536.59375	50172.78125	28312.86328	22353.49219	19750.92969	27131.60547	34697.03906	30259.11719	22287.00195	39225.76953	NA	NA	NA	NA	3.210063614	0.004998112	1.682601888	up	2.123749339	0.003279824	1.086613498	up	2	Molecular Function:nucleic acid binding (GO:0003676),Molecular Function:ATP binding (GO:0005524)	ATP-dependent RNA helicase DDX39	3.6.4.13	--	Superfamily II DNA and RNA helicase	L	Replication, recombination and repair ;	IPR001650 [Helicase, C-terminal] ; IPR011545[DEAD/DEAH box helicase domain]
Q5U2R8	Interferon activated gene 204	Mnda	1315.494629	0	10249.06738	0	0	0	0	88316.21094	53145.62891	20140.66211	0	57608.80859	29847.86328	54638.10156	38988.68359	37168.75781	29409.71875	0	7649.489258	10729.35156	39109.78516	40428.5625	10655.93945	55659.72656	NA	NA	NA	NA	6.573638493	0.010101547	2.71669212	up	NA	NA	NA	NA	--	--	--	--	--	--	--	--	IPR004020 [DAPIN domain] ; IPR004021[HIN-200/IF120x]
Q5U2V1	Peptidylprolyl isomerase	Fkbp10	11910.26172	0	13731.91504	12552.07031	14600.72656	8163.133789	11113.80078	276946.3438	113623.1719	72499.625	11728.00098	311615.7813	45985.28906	68469.07813	58085.58203	48455.8125	33699.61719	20390.41016	19883.32031	10411.78516	10766.7959	9498.025391	11128.55469	11997.22754	NA	NA	NA	NA	3.760585216	0.004459143	1.910957189	up	NA	NA	NA	NA	1	Molecular Function:calcium ion binding (GO:0005509)	FK506-binding protein 9/10	5.2.1.8	--	FKBP-type peptidyl-prolyl cis-trans isomerase	O	Posttranslational modification, protein turnover, chaperones ;	IPR001179 [FKBP-type peptidyl-prolyl cis-trans isomerase domain] ; IPR002048[EF-hand domain]
Q5U362	Annexin	Anxa4	157373.4688	138200.0156	181341.4219	170698.0625	171476.6563	161256.4688	156840.3594	1261041.75	553850	385604	174274.25	1085610.75	395714.75	674911.5625	436499.9063	411932.0313	311260.9063	200926.75	170377.5313	168533.6875	210340.8125	176463.0469	187609.4688	248978.7969	NA	NA	NA	NA	2.479987345	0.013025202	1.310332759	up	NA	NA	NA	NA	2	Molecular Function:calcium ion binding (GO:0005509),Molecular Function:calcium-dependent phospholipid binding (GO:0005544)	annexin A4	--	--	Tfp pilus assembly protein FimV	NW	Cell motility ; Extracellular structures ;	IPR018502 [Annexin repeat]
Q5XFX0	Transgelin-2	Tagln2	301378.9063	315569.8125	397061.4375	284081.25	384352.4688	314271.6875	377194.0938	3004145.25	1305505.5	898561.625	325535.0313	3504104.25	937320.375	1236583.125	976107.875	865542.5	556549.3125	462414.25	394744.7813	351924.6875	411189.1563	324369.2188	441114.0625	426377.375	NA	NA	NA	NA	2.521399408	0.006999772	1.33422467	up	NA	NA	NA	NA	1	Molecular Function:protein binding (GO:0005515)	transgelin	--	--	--	--	--	IPR000557 [Calponin repeat] ; IPR001715[Calponin homology domain]
Q5XI41	Translocating chain-associated membrane protein 1	Tram1	6177.374512	5712.623535	8029.76416	0	6843.026855	0	9293.717773	49317.94531	20028.71289	14897.54297	0	28886.17969	16973.30273	28596.72852	17245.88867	25026.33398	17698.97266	9740.602539	11559.68164	0	0	0	0	0	NA	NA	NA	NA	2.871694447	0.005366417	1.521902252	up	NA	NA	NA	NA	1	Cellular Component:integral component of membrane (GO:0016021)	translocating chain-associated membrane protein 1	--	ko04141 Protein processing in endoplasmic reticulum	--	--	--	IPR006634 [TRAM/LAG1/CLN8 homology domain] ; IPR013599[TRAM1-like protein]
Q5XI55	Peptide-N(4)-(N-acetyl-beta-glucosaminyl)asparagine amidase	Ngly1	5702.890137	5452.97998	4483.555176	3803.740234	3542.539551	4103.892578	4995.41748	31065.0293	13960.50781	10165.55273	4674.881836	19975.07813	10058.61816	14556.57324	13079.61035	11406.06543	7704.336914	9323.489258	4284.009766	6027.1875	0	9262.02832	8414.011719	0	NA	NA	NA	NA	2.441110208	0.00086842	1.287537429	up	NA	NA	NA	NA	2	Cellular Component:cytoplasm (GO:0005737),Biological Process:glycoprotein catabolic process (GO:0006516)	peptide-N4-(N-acetyl-beta-glucosaminyl)asparagine amidase	3.5.1.52	ko04141 Protein processing in endoplasmic reticulum	--	--	--	IPR002931 [Transglutaminase-like] ; IPR006588[Peptide N glycanase, PAW domain] ; IPR018997[PUB domain]
Q5XIP9	Transmembrane protein 43	Tmem43	30298.91016	26266.78125	36997.67188	28422.92578	31782.73828	27408.26563	37663.39063	243875.8125	115498.5625	84051.16406	30565.79297	184796.625	62758.38281	91061.39844	78890	61882.83984	48885.35156	38194.60547	34977.65234	31565.47461	39904.89844	34280.44922	36758.16016	45431.21094	NA	NA	NA	NA	2.106624798	0.007402401	1.074933384	up	NA	NA	NA	NA	--	--	--	--	--	Predicted PurR-regulated permease PerM	R	General function prediction only ;	IPR012430 [Transmembrane protein 43 family]
Q62669	Globin a1	LOC103694855	2021422.375	2358777.75	3435380.5	1707126.25	4874614	1601217	3265608	40108620	18520436	4429042.5	1195567.375	23302938	4503282	9108351	5311241.5	8920236	3076516.25	5447730	983099.1875	9842203	6782537.5	14262394	4035269	5138067	NA	NA	NA	NA	2.273167525	0.012771106	1.18470401	up	NA	NA	NA	NA	2	Molecular Function:oxygen binding (GO:0019825),Molecular Function:heme binding (GO:0020037)	--	--	--	--	--	--	IPR000971 [Globin]
Q62848	ADP-ribosylation factor GTPase-activating protein 1	Arfgap1	5353.122559	2715.289795	3587.510254	0	0	0	3317.987793	26788.24023	9341.209961	9606.794922	4851.038086	22454.77148	9278.863281	12378.5166	11432.66016	8762.685547	7896.320313	4165.665527	8414.463867	5678.286621	5340.66748	6888.027832	10252.02539	7617.17041	NA	NA	NA	NA	2.312760355	0.025622596	1.209615784	up	NA	NA	NA	NA	1	Molecular Function:GTPase activator activity (GO:0005096)	ADP-ribosylation factor GTPase-activating protein 1	--	ko04144 Endocytosis	--	--	--	IPR001164 [Arf GTPase activating protein]
Q62952	Dihydropyrimidinase-related protein 3	Dpysl3	128635.4219	115170.7969	153185.1094	135025.0469	122905.3516	117940.1953	137720.125	2097137.375	723712.4375	701977.3125	129199.3047	2076658.25	468478.8438	773234.5	523498.3125	389600.875	266994.5938	217900.75	146836.8594	149111.0313	119574.6563	127812.1719	125834.8359	147558.0313	NA	NA	NA	NA	3.415497387	0.012459757	1.772095689	up	NA	NA	NA	NA	1	Molecular Function:hydrolase activity (GO:0016787)	--	--	--	Dihydroorotase or related cyclic amidohydrolase	F	Nucleotide transport and metabolism ;	IPR006680 [Amidohydrolase-related]
Q62991	Sec1 family domain-containing protein 1	Scfd1	18531.10547	9210.041016	25813.72656	23678.85156	11951.69824	8582.186523	18514.4043	106718.2031	45675.42188	39597.88672	14691.72266	109653.6172	37476.04688	54221.8125	47662.82031	39317.57813	33833.90625	29641.68945	23756.18555	20205.34961	27487.35352	21866.29102	29615.20313	27086.03516	NA	NA	NA	NA	2.47683108	0.000526353	1.30849548	up	NA	NA	NA	NA	2	Biological Process:vesicle docking involved in exocytosis (GO:0006904),Biological Process:vesicle-mediated transport (GO:0016192)	sec1 family domain-containing protein 1	--	--	--	--	--	IPR001619 [Sec1-like protein]
Q63041	Alpha-1-macroglobulin	A1m	935723.5625	929703.0625	746877.75	847145.625	960376.5625	786707.25	1371620.75	4868552.5	2756481	1814076.375	576508.5	3092179.5	1816105.625	2143449.75	1986000.25	1741957.875	1579681.25	1739730	741408.3125	3716048	3476444.75	4843131	2876566.75	2386080.75	NA	NA	NA	NA	2.114059977	7.74E-07	1.080016307	up	3.464815598	0.012864266	1.792778572	up	3	Molecular Function:endopeptidase inhibitor activity (GO:0004866),Cellular Component:extracellular region (GO:0005576),Cellular Component:extracellular space (GO:0005615)	--	--	--	Uncharacterized conserved protein YfaS, alpha-2-macroglobulin family	R	General function prediction only ;	IPR001599 [Alpha-2-macroglobulin] ; IPR002890[Alpha-2-macroglobulin, N-terminal] ; IPR009048[Alpha-macroglobulin, receptor-binding] ; IPR011625[Alpha-2-macroglobulin, N-terminal 2] ; IPR011626[Alpha-macroglobulin complement component] ; IPR019565[Alpha-2-macroglobulin, thiol-ester bond-forming]
Q63ZY8	Coiled-coil-helix-coiled-coil-helix domain containing 10	Chchd10	168617.2344	182839.0313	199766.2031	225452.9219	152607.5313	243235.2344	175245.0313	33133.00391	60636.08594	116291.7813	208847.3438	29627.31641	88172.41406	61941.44141	88753.45313	91400.86719	91440.20313	158026.6094	266535.8438	93781.75781	78229.22656	71513.36719	113575.375	107301.3203	NA	NA	NA	NA	0.49443583	0.000436838	-1.0161448	down	NA	NA	NA	NA	--	--	--	--	--	--	--	--	IPR010625 [CHCH]
Q641X3	Beta-hexosaminidase subunit alpha	Hexa	0	27263.64063	32510.91602	31330.38281	22476.76563	0	38081.50391	160689.5313	53749.57813	49734.36719	33885.875	139406.0625	75587.28125	53885.88281	99183.92188	45010.69141	48270.81641	48762.94141	33112.61328	29424.27344	43103.46094	38981.88281	0	19371.75781	NA	NA	NA	NA	2.175828903	0.011186454	1.121565114	up	NA	NA	NA	NA	1	Biological Process:carbohydrate metabolic process (GO:0005975)	hexosaminidase	3.2.1.52	ko00511 Other glycan degradation ko00520 Amino sugar and nucleotide sugar metabolism ko00531 Glycosaminoglycan degradation ko00603 Glycosphingolipid biosynthesis - globo and isoglobo series ko00604 Glycosphingolipid biosynthesis - ganglio series ko01100 Metabolic pathways ko04142 Lysosome	N-acetyl-beta-hexosaminidase	G	Carbohydrate transport and metabolism ;	IPR015883 [Glycoside hydrolase family 20, catalytic domain] ; IPR029019[Beta-hexosaminidase, eukaryotic type, N-terminal]
Q64361	Latexin	Lxn	7900.45752	11624.00098	16715.99023	15322.125	14809.19434	14447.22656	12992.33203	344369.1563	49947.35156	73377.50781	11454.78516	405493.625	51641.23438	79770.08594	83672.08594	51386.35938	28873.75586	0	0	0	0	2544.929688	0	37209.29297	NA	NA	NA	NA	4.385259027	0.010388492	2.132662062	up	NA	NA	NA	NA	--	--	--	--	--	--	--	--	IPR009684 [Proteinase inhibitor I47, latexin]
Q66H80	Coatomer subunit delta	Arcn1	52433.63672	50401.90625	55566.3125	49008.68359	51939.78516	50029.23438	50829.07813	324534.9063	150866.9219	117882.3516	49673.58984	383396.5	106922.6016	166981.0313	135671.9844	112183.1406	84350.61719	64712.76953	55935.57031	47781.82422	62913.97266	55999.17969	55930.97266	61121.16797	NA	NA	NA	NA	2.168282053	0.009658886	1.116552437	up	NA	NA	NA	NA	--	--	coatomer subunit delta	--	--	--	--	--	IPR022775 [AP complex, mu/sigma subunit] ; IPR028565[Mu homology domain]
Q66HC5	Nuclear pore complex protein Nup93	Nup93	17476.6582	15988.44043	16633.24219	17769.47266	19831.25781	17657.16602	16661.23242	109065.9453	31282.26758	18078.88281	15943.2666	98898.75	35128.09766	44745.02344	42110.21094	54249.76953	25045.21484	18815.04688	30646.93945	20559.85938	16754.32227	24748.12109	18864.69336	46695.20313	NA	NA	NA	NA	2.089039709	0.015792764	1.062839916	up	NA	NA	NA	NA	2	Cellular Component:nuclear pore (GO:0005643),Biological Process:transport (GO:0006810)	nuclear pore complex protein Nup93	--	ko03013 RNA transport	--	--	--	IPR007231 [Nucleoporin interacting component Nup93/Nic96]
Q66HD3	Nuclear autoantigenic sperm protein	Nasp	0	30746.19336	26420.68359	0	43476.37891	39396.20313	37226.53125	97815.1875	78274.22656	70305.60938	18914.66211	115923.9375	86180.10938	97724.96875	88319.71875	86216.78906	40731.80859	55273.6875	30756.47852	32731.58984	41081.41406	27317.80078	16087.37695	49962.12891	NA	NA	NA	NA	2.163423963	0.008789569	1.113316416	up	NA	NA	NA	NA	--	--	nuclear autoantigenic sperm protein	--	--	--	--	--	IPR019544 [Tetratricopeptide, SHNi-TPR domain]
Q66HF9	Leucine-rich repeat flightless-interacting protein 1	Lrrfip1	0	11978.9209	16616.57813	14970.98828	0	15750.25293	20672.5332	84206.07031	0	35689.21875	14227.87598	88503.03125	39292.35156	45172.23828	44232.64453	44451.08203	28491.46484	20533.89844	0	31623.08008	32653.94141	30438.33789	30052.76563	40270.05469	NA	NA	NA	NA	2.497031797	0.002602196	1.320214193	up	2.225856364	9.85E-05	1.154360498	up	--	--	--	--	--	--	--	--	IPR019139 [Leucine-rich repeat flightless-interacting protein 1/2]
Q66HG9	Mitochondrial antiviral-signaling protein	Mavs	198694.4063	189199.1875	200551.2188	205582.8594	192859.3125	230715.0313	190631.9688	51513.14063	86718.47656	151741.0156	200342.8281	59476.10156	87083.24219	63809.53906	76595.58594	89721.46875	128472.4766	142501.8125	163716.8281	154965.9063	116490.1016	121948.3594	163015.7188	108528.0391	NA	NA	NA	NA	0.483067634	1.98E-05	-1.0497029	down	NA	NA	NA	NA	--	--	mitochondrial antiviral-signaling protein	--	ko04621 NOD-like receptor signaling pathway ko04622 RIG-I-like receptor signaling pathway ko04623 Cytosolic DNA-sensing pathway ko05160 Hepatitis C ko05161 Hepatitis B ko05162 Measles ko05164 Influenza A ko05168 Herpes simplex infection	--	--	--	IPR031964 [Caspase recruitment domain]
Q66X93	Staphylococcal nuclease domain-containing protein 1	Snd1	55439.15234	56503.61719	67770.5	60107.52344	71061.28906	60527.26563	71730.28906	538781.875	262098.1719	181610.2813	61115.89063	456583.375	190796.8125	234328.4844	214442.4844	176556.8281	122836.1719	90182.92188	86412.17969	92595.09375	100175.0156	80143.375	104171.6406	119273.3359	NA	NA	NA	NA	2.770914921	0.004392255	1.470362414	up	NA	NA	NA	NA	--	--	staphylococcal nuclease domain-containing protein 1	--	ko05169 Epstein-Barr virus infection ko05203 Viral carcinogenesis	Endonuclease YncB, thermonuclease family	L	Replication, recombination and repair ;	IPR002999 [Tudor domain] ; IPR016071[Staphylococcal nuclease (SNase-like), OB-fold]
Q68FP1	Gelsolin	Gsn	205046.4844	204921.6563	200954.0313	182169.7969	193902.0625	162328.2188	190244.9375	1649562.875	440420.2188	353166.4375	206263.5469	1452862.125	533110.8125	731795.5625	435276.1875	479631.7813	270200.4375	205203.2344	160288.8438	1175669.75	1234361.375	1812066.625	329680.4688	270331.0938	NA	NA	NA	NA	2.31024677	0.022605412	1.208046962	up	NA	NA	NA	NA	--	--	gelsolin	--	ko04666 Fc gamma R-mediated phagocytosis ko04810 Regulation of actin cytoskeleton ko05203 Viral carcinogenesis	--	--	--	IPR007123 [Gelsolin-like domain]
Q6AXW1	Glutaredoxin-2, mitochondrial	Glrx2	8917.576172	10189.07227	3533.43335	0	15000.73047	15142.80078	8219.000977	0	50148	3790.466553	4632.207031	0	5634.68457	0	3738.202393	4699.304688	2552.19873	3137.803467	0	45946.12891	4010.291016	3730.352295	3133.643066	9420.427734	NA	NA	NA	NA	0.374400173	0.035370568	-1.417346994	down	NA	NA	NA	NA	3	Molecular Function:electron carrier activity (GO:0009055),Molecular Function:protein disulfide oxidoreductase activity (GO:0015035),Biological Process:cell redox homeostasis (GO:0045454)	glutaredoxin 3	--	--	Glutaredoxin	O	Posttranslational modification, protein turnover, chaperones ;	IPR002109 [Glutaredoxin]
Q6AXW2	RCG25684, isoform CRA_a	Tmod3	21432.75781	24832.47266	23346.09961	10000.49902	19242.33594	20215.87891	24845.01367	126857.7031	62051.99219	47799.80859	12190.875	131212.1875	45204.11328	66381.17188	45780.76563	39327.33203	26721.29102	25783.09766	17638.34375	37159.10547	17156.57227	23201.45703	27473.64844	28876.03711	NA	NA	NA	NA	2.092867049	0.01468542	1.065480666	up	NA	NA	NA	NA	2	Molecular Function:tropomyosin binding (GO:0005523),Biological Process:pointed-end actin filament capping (GO:0051694)	tropomodulin	--	--	Leucine-rich repeat (LRR) protein	K	Transcription ;	IPR004934 [Tropomodulin]
Q6AY59	Molybdopterin synthase catalytic subunit	Mocs2	33680.78125	42953.0625	27369.86328	27187.19336	30414.04102	29206.29492	31653.27344	3901.007813	11220.02637	12519.96973	25036.36914	0	10749.81543	0	9752.509766	11357.74805	0	0	14258.55078	14688.69629	9866.572266	0	17869.96094	10671	NA	NA	NA	NA	0.333943366	0.000254051	-1.582324641	down	0.423590025	0.000173649	-1.239259479	down	1	Biological Process:Mo-molybdopterin cofactor biosynthetic process (GO:0006777)	molybdopterin synthase catalytic subunit	2.8.1.12	ko00790 Folate biosynthesis ko01100 Metabolic pathways ko04122 Sulfur relay system	Molybdopterin synthase catalytic subunit	H	Coenzyme transport and metabolism ;	IPR003448 [Molybdopterin biosynthesis MoaE]
Q6AYA6	Cytochrome b-245 chaperone 1	Cybc1	17141.81445	11017.51563	16346.61621	9763.455078	16746.21289	11124.95313	12241.58301	90009.36719	55143.66016	39936.86719	9822.936523	38728.79297	27891.625	46998.01172	39120.38281	34884.02344	17946.29102	13529.37305	6491.289551	16942.48828	26991.08203	16510.70313	22944.77344	24596.77148	NA	NA	NA	NA	2.19586634	0.024556076	1.134790241	up	NA	NA	NA	NA	--	--	--	--	--	--	--	--	IPR027846 [Protein of unknown function DUF4564]
Q6AYC4	Macrophage-capping protein	Capg	74418.64063	69331.88281	76996.65625	63813.04688	76847.85156	65306.63281	92390.39063	755197.375	350504.0625	82933.07813	81866.82813	682566.625	284359.8125	428462.9688	319920.4375	226283.125	162909.3906	113949.9063	101640.7656	120234.2109	151550.8594	120063.375	111678.0469	141894.4844	NA	NA	NA	NA	3.599326672	0.010359157	1.847727046	up	NA	NA	NA	NA	--	--	capping protein (actin filament), gelsolin-like	--	--	--	--	--	IPR007123 [Gelsolin-like domain]
Q6AYQ9	Peptidyl-prolyl cis-trans isomerase	Ppic	32898.94531	16234.9082	50531.92969	21152.76563	47636.16016	22408.14063	24692.29688	779595.375	306762.5313	209268.6406	20557.27734	655962.3125	108495.6563	146099.5625	129315.9297	111143.5547	63324.76953	41816.07031	17082.94141	22899.06445	24716.46094	27091.91211	17032.25586	20534.25391	NA	NA	NA	NA	3.144643099	0.00685015	1.652896288	up	NA	NA	NA	NA	3	Biological Process:protein peptidyl-prolyl isomerization (GO:0000413),Molecular Function:peptidyl-prolyl cis-trans isomerase activity (GO:0003755),Biological Process:protein folding (GO:0006457)	peptidyl-prolyl isomerase C (cyclophilin C)	5.2.1.8	--	Peptidyl-prolyl cis-trans isomerase (rotamase) - cyclophilin family	O	Posttranslational modification, protein turnover, chaperones ;	IPR002130 [Cyclophilin-type peptidyl-prolyl cis-trans isomerase domain]
Q6AYS3	Carboxypeptidase	Ctsa	17964.125	12448.77539	18934.10938	21610.39063	10096.96191	7809.282227	19595.47656	241192.6719	106454.3438	53402.25391	21346.91016	159312.9219	59443.32422	60706.64063	70578.34375	43070.46484	28047.34766	24990.57813	18607.75	16307.91406	28402.5918	8017.42041	24978.00781	22898.65625	NA	NA	NA	NA	3.227829567	0.006409451	1.690564405	up	NA	NA	NA	NA	2	Molecular Function:serine-type carboxypeptidase activity (GO:0004185),Biological Process:proteolysis (GO:0006508)	cathepsin A (carboxypeptidase C)	3.4.16.5	ko04142 Lysosome ko04614 Renin-angiotensin system	Carboxypeptidase C (cathepsin A)	E	Amino acid transport and metabolism ;	IPR001563 [Peptidase S10, serine carboxypeptidase]
Q6GMN8	Actn1 protein	Actn1	46871.89844	33287.83984	40086.19531	45177.54688	34249.81641	32926.38672	35643.78906	364784.625	117374.3047	132386.2188	34501.17578	270719.5	88715.46094	97991.40625	92937.60938	104258.9297	49468.01563	51235.43359	0	32723.62109	66446.24219	0	0	57624.85547	NA	NA	NA	NA	2.083437294	0.006978791	1.05896568	up	NA	NA	NA	NA	1	Molecular Function:protein binding (GO:0005515)	actinin alpha 1/4	--	ko04510 Focal adhesion ko04520 Adherens junction ko04530 Tight junction ko04670 Leukocyte transendothelial migration ko04810 Regulation of actin cytoskeleton ko05146 Amoebiasis ko05203 Viral carcinogenesis ko05322 Systemic lupus erythematosus	--	--	--	IPR001715 [Calponin homology domain] ; IPR002017[Spectrin repeat] ; IPR014837[EF-hand, Ca insensitive]
Q6IN22	Cathepsin B	Ctsb	160766.4531	133777.6719	162760.7656	147516.4375	155997.1406	163051.6406	166343.4844	2648935	761592.75	438112.125	157312.5313	2528637.75	946140.3125	1261425.125	1165091.125	820554.875	378246.4375	293287.3125	225749.0469	246775.0625	290325.0938	176801.6406	261412.4531	304140.9375	NA	NA	NA	NA	5.265615954	0.010130274	2.396602303	up	NA	NA	NA	NA	4	Molecular Function:cysteine-type endopeptidase activity (GO:0004197),Biological Process:proteolysis (GO:0006508),Molecular Function:cysteine-type peptidase activity (GO:0008234),Biological Process:regulation of catalytic activity (GO:0050790)	cathepsin B	3.4.22.1	ko04140 Autophagy - animal ko04142 Lysosome ko04210 Apoptosis ko04612 Antigen processing and presentation ko04621 NOD-like receptor signaling pathway ko04924 Renin secretion	Cysteine protease, C1A family	O	Posttranslational modification, protein turnover, chaperones ;	IPR000668 [Peptidase C1A, papain C-terminal] ; IPR012599[Peptidase C1A, propeptide]
Q6IN37	GM2 ganglioside activator	Gm2a	14463.82715	0	62116.75781	0	35591.57422	0	63791.85547	593855.6875	194744.5469	79319.6875	0	478987.5313	161585.0313	268070	215095.5625	154196.4063	99399.32031	65663.23438	59551.46094	83833.41406	93305.63281	74509.24219	104499.6875	109444.2188	NA	NA	NA	NA	4.297008998	0.029161809	2.103332798	up	2.340793206	0.01028554	1.226997487	up	--	--	ganglioside GM2 activator	--	ko04142 Lysosome	--	--	--	IPR003172 [MD-2-related lipid-recognition domain]
Q6IRJ7	Annexin	Anxa7	35752.30078	32995.33594	38614.39844	49054.5	36617.84375	40514.94922	42968.84766	270369.6875	129143.2422	97419.25	42061.05078	261120.8281	93487.33594	122288.2031	91973.83594	89711.76563	69833.35938	58896.61328	54425.16406	53150.04688	59854.03516	63256.39063	48954.92969	64299.67578	NA	NA	NA	NA	2.253019169	0.002242754	1.171859589	up	NA	NA	NA	NA	2	Molecular Function:calcium ion binding (GO:0005509),Molecular Function:calcium-dependent phospholipid binding (GO:0005544)	annexin A7/11	--	--	--	--	--	IPR018502 [Annexin repeat]
Q6JE36	Protein NDRG1	Ndrg1	7640.306641	15737.08691	13123.58105	19708.63281	11567.56836	14561.08887	18339.80273	102901.0234	44672.14063	22783.65625	17247.94336	89234.25	54366.42188	82909.66406	59081.68359	46506.49609	35441.89063	19422.2168	5266.660645	30455.67188	20531.64063	36789.01172	18335.71484	26768.66406	NA	NA	NA	NA	3.615917512	0.009062309	1.854361767	up	NA	NA	NA	NA	--	--	protein NDRG1	--	--	Pimeloyl-ACP methyl ester carboxylesterase	HR	Coenzyme transport and metabolism ; General function prediction only ;	IPR004142 [NDRG]
Q6MG61	Chloride intracellular channel protein 1	Clic1	133722.4219	104034.6563	179650.1719	126401.1016	146054.6719	122952.875	156338.9375	1336021.25	708396.25	462837.1875	126428.7578	1363508.25	556629.6875	798263.0625	610690.9375	527466.25	371765	229941.0781	175338.125	239608.7031	330938.875	235301.9063	239072.8594	330103.0938	NA	NA	NA	NA	3.807450151	0.004892832	1.928825149	up	NA	NA	NA	NA	1	Molecular Function:protein binding (GO:0005515)	chloride intracellular channel protein 1	--	--	Glutathione S-transferase	O	Posttranslational modification, protein turnover, chaperones ;	IPR004045 [Glutathione S-transferase, N-terminal]
Q6P3V8	RNA helicase	Eif4a1	119412.1328	118595.8594	118351.5703	112762.1641	117352.4844	122367.5156	147556.1875	660192.4375	401004.375	260505.2656	108937.6875	695851.125	313915.1875	491167.2188	400120.4688	363241.25	252643.3125	173226.9531	184769.8438	217844.6094	236139.0625	186889.3281	184165.5781	283226.2813	NA	NA	NA	NA	2.813483343	0.005404956	1.492357422	up	NA	NA	NA	NA	2	Molecular Function:nucleic acid binding (GO:0003676),Molecular Function:ATP binding (GO:0005524)	translation initiation factor 4A	--	ko03013 RNA transport	Superfamily II DNA and RNA helicase	L	Replication, recombination and repair ;	IPR001650 [Helicase, C-terminal] ; IPR011545[DEAD/DEAH box helicase domain]
Q6P686	Osteoclast-stimulating factor 1	Ostf1	11574.14453	11878.06445	11425.78418	2124.318848	25193.82422	7660.083984	12620.14844	71415.69531	32839.65234	15656.54395	11074.60938	54966.14844	22263.86328	38991.31641	29338.45508	24302.5957	15556.93457	9673.527344	6182.186523	13954.23828	19087.46875	16890.65625	15879.30762	18273.75	NA	NA	NA	NA	2.005930065	0.049058173	1.004271309	up	NA	NA	NA	NA	1	Molecular Function:protein binding (GO:0005515)	--	--	--	Ankyrin repeat	T	Signal transduction mechanisms ;	IPR001452 [SH3 domain] ; IPR020683[Ankyrin repeat-containing domain]
Q6P742	Proteolipid protein 2	Plp2	0	0	42964.51172	43262.91797	64439.17578	0	44811.45313	443090.9063	88274.44531	125486.8594	58977.57031	468851.0938	176905.6563	240671.2344	224581.0781	156727.875	86353.21094	73943.75	71273.61719	62547.21094	58110.91016	83444.17188	71892.58594	0	NA	NA	NA	NA	3.18313007	0.033318142	1.67044611	up	NA	NA	NA	NA	1	Cellular Component:membrane (GO:0016020)	--	--	--	--	--	--	IPR008253 [Marvel domain]
Q6P756	Adaptin ear-binding coat-associated protein 2	Necap2	20775.37305	16908.1543	22138.05664	0	0	0	0	102498.6797	60385.51563	31354.3125	25738.44141	67688.4375	43653.79297	60878.95313	43054.64844	53343.01172	26223.66016	24852.96484	28943.97266	23808.93945	32353.29102	21511.39844	0	35458.20703	NA	NA	NA	NA	2.106321953	0.03801887	1.07472597	up	NA	NA	NA	NA	2	Biological Process:endocytosis (GO:0006897),Cellular Component:membrane (GO:0016020)	adaptin ear-binding coat-associated protein 1/2	--	--	--	--	--	IPR012466 [NECAP, PHear domain]
Q6P792	Four and a half LIM domains 1	Fhl1	622992.0625	458719.875	547075.6875	640408.4375	531987.75	445877.5	655823.5	846301.125	1037830.125	1495276.25	524445.25	870857	1220677.625	1084065.375	1291057.75	1249506.375	1228671.25	842588.3125	649803.5	732874.0625	819586.3125	469925.6563	838361.625	1303233.75	NA	NA	NA	NA	2.130100427	1.09E-05	1.09092145	up	NA	NA	NA	NA	1	Molecular Function:zinc ion binding (GO:0008270)	four and a half LIM domains protein 1	--	ko04630 Jak-STAT signaling pathway	--	--	--	IPR001781 [Zinc finger, LIM-type]
Q6P7A7	Dolichyl-diphosphooligosaccharide--protein glycosyltransferase subunit 1	Rpn1	269240.4375	283640.25	308865.875	252754.2031	289200.5625	274424.7188	240019.2969	1979238.625	958018.375	681376.9375	265094.875	1658023.5	588726.6875	833530.625	721141.375	661490.75	450993.8438	347688.1563	303689.1875	289849.2188	361684.9063	409249.3125	326189.6875	372377.3125	NA	NA	NA	NA	2.147378288	0.006767997	1.102576363	up	NA	NA	NA	NA	4	Molecular Function:dolichyl-diphosphooligosaccharide-protein glycotransferase activity (GO:0004579),Cellular Component:endoplasmic reticulum (GO:0005783),Biological Process:protein glycosylation (GO:0006486),Cellular Component:integral component of membrane (GO:0016021)	oligosaccharyltransferase complex subunit alpha (ribophorin I)	--	ko00510 N-Glycan biosynthesis ko01100 Metabolic pathways ko04141 Protein processing in endoplasmic reticulum	--	--	--	IPR007676 [Ribophorin I]
Q6P7P5	Basic leucine zipper and W2 domain-containing protein 1	Bzw1	35430.65625	37723.66016	43512.73438	36301.30469	30330.95508	19861.25781	41741.53125	175763.2188	85552.44531	66279.60156	38411.78906	157391.3125	76446.59375	90432.98438	87507.07813	73273.91406	66741.79688	50552.29297	43329.85156	50314.29688	47502.21094	38656.75781	47810.55859	61252.10938	NA	NA	NA	NA	2.190162509	0.000145412	1.131037921	up	NA	NA	NA	NA	1	Molecular Function:protein binding (GO:0005515)	--	--	--	--	--	--	IPR003307 [W2 domain]
Q6PDU1	Serine/arginine-rich splicing factor 2	Srsf2	94839.52344	30671.57422	133683.2969	134216.0313	133853.7969	86415.40625	95181.63281	577459.5625	351964.0625	198505.8438	98756.41406	516869.875	225224.3281	256392.4375	260574.125	280054.0313	243704.5781	158120.7813	187156.4375	177810.7188	113335.7813	129553.1328	178544.6406	200945.7188	NA	NA	NA	NA	2.320543512	0.00023677	1.214462749	up	NA	NA	NA	NA	1	Molecular Function:nucleic acid binding (GO:0003676)	splicing factor, arginine/serine-rich 2	--	ko03040 Spliceosome ko05168 Herpes simplex infection	RNA recognition motif (RRM) domain	J	Translation, ribosomal structure and biogenesis ;	IPR000504 [RNA recognition motif domain]
Q6QD51	Coiled-coil domain-containing protein 80	Ccdc80	4404.350586	0	7112.246094	0	0	0	0	59589.68359	15003.06836	17614.79297	4944.702637	52353.57813	15282.39648	20051.67969	19175.77344	13848.10645	14147.55859	8288.663086	0	5588.214355	0	0	5978.672852	0	NA	NA	NA	NA	2.627922706	0.027145152	1.393922843	up	NA	NA	NA	NA	--	--	--	--	--	--	--	--	IPR025232 [Domain of unknown function DUF4174]
Q6YDN8	BWK-1	Gid8	11366.22949	0	6069.948242	0	6045.184082	0	0	48980.02734	21663.89063	12541.96289	10028.72754	28827.7793	16436.70313	32429.38086	0	18847.125	0	0	0	10341.70605	6759.284668	8845.556641	0	0	NA	NA	NA	NA	2.883700252	0.049275462	1.52792121	up	NA	NA	NA	NA	1	Molecular Function:protein binding (GO:0005515)	--	--	--	--	--	--	IPR006594 [LIS1 homology motif] ; IPR024964[CTLH/CRA C-terminal to LisH motif domain]
[truncated: 157 more rows]
